# Supplementary material for: Genomic Differences Associated with Resistance and Virulence in Pseudomonas aeruginosa Isolates from Clinical and Environmental Sites
Source: Microorganisms. 2024 May 30;12(6):1116. doi: 10.3390/microorganisms12061116 (PMC11205572; doi:10.3390/microorganisms12061116)
Supplement: Supplementary file 1 [file microorganisms-12-01116-s001.zip]

Archive with 2 entries (2 files):
- Supplementary material S1. Virulence.xlsx
- Supplementary material S2. Resistance.xlsx
