# Supplementary material for: Genomic Differences Associated with Resistance and Virulence in Pseudomonas aeruginosa Isolates from Clinical and Environmental Sites
Source: Microorganisms. 2024 May 30;12(6):1116. doi: 10.3390/microorganisms12061116 (PMC11205572; doi:10.3390/microorganisms12061116)
Supplement: Supplementary file 1 [file microorganisms-12-01116-s001.zip › Supplementary material S1. Virulence.xlsx]

## Sheet: CLINICAL ISOLATES
	Supplementary material S1. Virulence genes found in clinical isolates of P. aeruginosa
Evidence	Property	Source	Genome Name	BRC ID	Source ID	Source Organism	Gene	Product	Classification	Subject Coverage	Query Coverage	Identity	E-value
BLAT	Virulence Factor	VFDB	Pseudomonas aeruginosa 10	fig|287.18735.peg.35	VFG000124	Pseudomonas aeruginosa PAO1	alg44	Alginate polymerisation protein Alg44, membrane fusion protein	Antiphagocytosis,Serum resistance	100	100	100	1e-222
BLAT	Virulence Factor	VFDB	Pseudomonas aeruginosa 11	fig|287.18736.peg.401	VFG000124	Pseudomonas aeruginosa PAO1	alg44			100	100	100	1e-222
BLAT	Virulence Factor	VFDB	Pseudomonas aeruginosa 23	fig|287.18737.peg.1014	VFG000124	Pseudomonas aeruginosa PAO1	alg44			100	100	100	1e-222
BLAT	Virulence Factor	VFDB	Pseudomonas aeruginosa 20	fig|287.19145.peg.4379	VFG000124	Pseudomonas aeruginosa PAO1	alg44			100	100	99	1e-221
BLAT	Virulence Factor	VFDB	Pseudomonas aeruginosa 31	fig|287.18738.peg.41	VFG000124	Pseudomonas aeruginosa PAO1	alg44			100	100	100	1e-222
BLAT	Virulence Factor	VFDB	Pseudomonas aeruginosa 37	fig|287.18739.peg.39	VFG000124	Pseudomonas aeruginosa PAO1	alg44			100	100	100	1e-222
BLAT	Virulence Factor	VFDB	Pseudomonas aeruginosa 46	fig|287.18740.peg.6003	VFG000124	Pseudomonas aeruginosa PAO1	alg44			100	100	100	1e-222
BLAT	Virulence Factor	VFDB	Pseudomonas aeruginosa 10	fig|287.18735.peg.34	VFG000123	Pseudomonas aeruginosa PAO1	alg8	Alginate polymerase/glycosyltransferase Alg8	Antiphagocytosis,Serum resistance	99	100	99	1e-291
BLAT	Virulence Factor	VFDB	Pseudomonas aeruginosa 11	fig|287.18736.peg.402	VFG000123	Pseudomonas aeruginosa PAO1	alg8			99	100	100	1e-291
BLAT	Virulence Factor	VFDB	Pseudomonas aeruginosa 23	fig|287.18737.peg.1015	VFG000123	Pseudomonas aeruginosa PAO1	alg8			99	100	100	1e-291
BLAT	Virulence Factor	VFDB	Pseudomonas aeruginosa 20	fig|287.19145.peg.4380	VFG000123	Pseudomonas aeruginosa PAO1	alg8			99	100	99	1e-290
BLAT	Virulence Factor	VFDB	Pseudomonas aeruginosa 31	fig|287.18738.peg.40	VFG000123	Pseudomonas aeruginosa PAO1	alg8			99	100	99	1e-291
BLAT	Virulence Factor	VFDB	Pseudomonas aeruginosa 37	fig|287.18739.peg.38	VFG000123	Pseudomonas aeruginosa PAO1	alg8			99	100	100	1e-291
BLAT	Virulence Factor	VFDB	Pseudomonas aeruginosa 46	fig|287.18740.peg.6002	VFG000123	Pseudomonas aeruginosa PAO1	alg8			99	100	100	1e-291
BLAT	Virulence Factor	VFDB	Pseudomonas aeruginosa 10	fig|287.18735.peg.45	VFG000133	Pseudomonas aeruginosa PAO1	algA	Mannose-1-phosphate guanylyltransferase (EC 2.7.7.13) / Mannose-6-phosphate isomerase (EC 5.3.1.8)	Antiphagocytosis,Serum resistance	100	100	100	1e-284
BLAT	Virulence Factor	VFDB	Pseudomonas aeruginosa 11	fig|287.18736.peg.391	VFG000133	Pseudomonas aeruginosa PAO1	algA			100	100	100	1e-284
BLAT	Virulence Factor	VFDB	Pseudomonas aeruginosa 20	fig|287.19145.peg.4370	VFG000133	Pseudomonas aeruginosa PAO1	algA			100	100	100	1e-284
BLAT	Virulence Factor	VFDB	Pseudomonas aeruginosa 23	fig|287.18737.peg.1004	VFG000133	Pseudomonas aeruginosa PAO1	algA			100	100	99	1e-284
BLAT	Virulence Factor	VFDB	Pseudomonas aeruginosa 31	fig|287.18738.peg.51	VFG000133	Pseudomonas aeruginosa PAO1	algA			100	100	100	1e-284
BLAT	Virulence Factor	VFDB	Pseudomonas aeruginosa 37	fig|287.18739.peg.49	VFG000133	Pseudomonas aeruginosa PAO1	algA			100	100	100	1e-284
BLAT	Virulence Factor	VFDB	Pseudomonas aeruginosa 46	fig|287.18740.peg.6013	VFG000133	Pseudomonas aeruginosa PAO1	algA			100	100	100	1e-284
BLAT	Virulence Factor	VFDB	Pseudomonas aeruginosa 10	fig|287.18735.peg.2035	VFG000116	Pseudomonas aeruginosa PAO1	algB	Alginate biosynthesis two-component system response regulator AlgB	Antiphagocytosis,Serum resistance	100	100	99	1e-253
BLAT	Virulence Factor	VFDB	Pseudomonas aeruginosa 11	fig|287.18736.peg.3094	VFG000116	Pseudomonas aeruginosa PAO1	algB			100	100	100	1e-254
BLAT	Virulence Factor	VFDB	Pseudomonas aeruginosa 20	fig|287.19145.peg.1126	VFG000116	Pseudomonas aeruginosa PAO1	algB			100	100	98	1e-251
BLAT	Virulence Factor	VFDB	Pseudomonas aeruginosa 23	fig|287.18737.peg.734	VFG000116	Pseudomonas aeruginosa PAO1	algB			100	100	99	1e-253
BLAT	Virulence Factor	VFDB	Pseudomonas aeruginosa 31	fig|287.18738.peg.1537	VFG000116	Pseudomonas aeruginosa PAO1	algB			100	100	99	1e-253
BLAT	Virulence Factor	VFDB	Pseudomonas aeruginosa 37	fig|287.18739.peg.2539	VFG000116	Pseudomonas aeruginosa PAO1	algB			100	100	99	1e-253
BLAT	Virulence Factor	VFDB	Pseudomonas aeruginosa 46	fig|287.18740.peg.2904	VFG000116	Pseudomonas aeruginosa PAO1	algB			100	100	99	1e-253
BLAT	Virulence Factor	VFDB	Pseudomonas aeruginosa 10	fig|287.18735.peg.3257	VFG014893	Pseudomonas aeruginosa PAO1	algC	Phosphoglucomutase (EC 5.4.2.2) @ Phosphomannomutase (EC 5.4.2.8)		100	53	100	1e-272
BLAT	Virulence Factor	VFDB	Pseudomonas aeruginosa 11	fig|287.18736.peg.4083	VFG014893	Pseudomonas aeruginosa PAO1	algC			100	53	100	1e-272
BLAT	Virulence Factor	VFDB	Pseudomonas aeruginosa 20	fig|287.19145.peg.2933	VFG014893	Pseudomonas aeruginosa PAO1	algC			100	53	98	1e-269
BLAT	Virulence Factor	VFDB	Pseudomonas aeruginosa 23	fig|287.18737.peg.4512	VFG014893	Pseudomonas aeruginosa PAO1	algC			100	53	99	1e-272
BLAT	Virulence Factor	VFDB	Pseudomonas aeruginosa 31	fig|287.18738.peg.3885	VFG014893	Pseudomonas aeruginosa PAO1	algC			100	53	100	1e-272
BLAT	Virulence Factor	VFDB	Pseudomonas aeruginosa 37	fig|287.18739.peg.1163	VFG014893	Pseudomonas aeruginosa PAO1	algC			100	53	100	1e-272
BLAT	Virulence Factor	VFDB	Pseudomonas aeruginosa 46	fig|287.18740.peg.3387	VFG014893	Pseudomonas aeruginosa PAO1	algC			100	53	100	1e-272
BLAT	Virulence Factor	VFDB	Pseudomonas aeruginosa 10	fig|287.18735.peg.33	VFG000122	Pseudomonas aeruginosa PAO1	algD	GDP-mannose 6-dehydrogenase (EC 1.1.1.132)	Antiphagocytosis,Serum resistance	100	100	100	1e-254
BLAT	Virulence Factor	VFDB	Pseudomonas aeruginosa 11	fig|287.18736.peg.403	VFG000122	Pseudomonas aeruginosa PAO1	algD			100	100	100	1e-254
BLAT	Virulence Factor	VFDB	Pseudomonas aeruginosa 20	fig|287.19145.peg.4381	VFG000122	Pseudomonas aeruginosa PAO1	algD			100	100	99	1e-253
BLAT	Virulence Factor	VFDB	Pseudomonas aeruginosa 23	fig|287.18737.peg.1016	VFG000122	Pseudomonas aeruginosa PAO1	algD			100	100	100	1e-254
BLAT	Virulence Factor	VFDB	Pseudomonas aeruginosa 31	fig|287.18738.peg.39	VFG000122	Pseudomonas aeruginosa PAO1	algD			100	100	100	1e-254
BLAT	Virulence Factor	VFDB	Pseudomonas aeruginosa 37	fig|287.18739.peg.37	VFG000122	Pseudomonas aeruginosa PAO1	algD			100	100	100	1e-254
BLAT	Virulence Factor	VFDB	Pseudomonas aeruginosa 46	fig|287.18740.peg.6001	VFG000122	Pseudomonas aeruginosa PAO1	algD			100	100	100	1e-254
BLAT	Virulence Factor	VFDB	Pseudomonas aeruginosa 10	fig|287.18735.peg.37	VFG000126	Pseudomonas aeruginosa PAO1	algE	Alginate export system Algk/AlgE, outer membrane porin AlgE	Antiphagocytosis,Serum resistance	100	100	99	1e-299
BLAT	Virulence Factor	VFDB	Pseudomonas aeruginosa 11	fig|287.18736.peg.399	VFG000126	Pseudomonas aeruginosa PAO1	algE			100	100	99	1e-298
BLAT	Virulence Factor	VFDB	Pseudomonas aeruginosa 20	fig|287.19145.peg.4377	VFG000126	Pseudomonas aeruginosa PAO1	algE			100	100	99	1e-298
BLAT	Virulence Factor	VFDB	Pseudomonas aeruginosa 23	fig|287.18737.peg.1012	VFG000126	Pseudomonas aeruginosa PAO1	algE			100	100	100	1e-299
BLAT	Virulence Factor	VFDB	Pseudomonas aeruginosa 31	fig|287.18738.peg.43	VFG000126	Pseudomonas aeruginosa PAO1	algE			100	100	99	1e-299
BLAT	Virulence Factor	VFDB	Pseudomonas aeruginosa 37	fig|287.18739.peg.41	VFG000126	Pseudomonas aeruginosa PAO1	algE			100	100	100	1e-299
BLAT	Virulence Factor	VFDB	Pseudomonas aeruginosa 46	fig|287.18740.peg.6005	VFG000126	Pseudomonas aeruginosa PAO1	algE			100	100	100	1e-299
BLAT	Virulence Factor	VFDB	Pseudomonas aeruginosa 10	fig|287.18735.peg.44	VFG000132	Pseudomonas aeruginosa PAO1	algF	Alginate O-acetyltransferase AlgF, periplasmic	Antiphagocytosis,Serum resistance	100	100	99	1e-121
BLAT	Virulence Factor	VFDB	Pseudomonas aeruginosa 11	fig|287.18736.peg.392	VFG000132	Pseudomonas aeruginosa PAO1	algF			100	100	100	1e-122
BLAT	Virulence Factor	VFDB	Pseudomonas aeruginosa 20	fig|287.19145.peg.4371	VFG000132	Pseudomonas aeruginosa PAO1	algF			100	100	99	1e-121
BLAT	Virulence Factor	VFDB	Pseudomonas aeruginosa 23	fig|287.18737.peg.1005	VFG000132	Pseudomonas aeruginosa PAO1	algF			100	100	100	1e-122
BLAT	Virulence Factor	VFDB	Pseudomonas aeruginosa 31	fig|287.18738.peg.50	VFG000132	Pseudomonas aeruginosa PAO1	algF			100	100	99	1e-121
BLAT	Virulence Factor	VFDB	Pseudomonas aeruginosa 37	fig|287.18739.peg.48	VFG000132	Pseudomonas aeruginosa PAO1	algF			100	100	100	1e-122
BLAT	Virulence Factor	VFDB	Pseudomonas aeruginosa 46	fig|287.18740.peg.6012	VFG000132	Pseudomonas aeruginosa PAO1	algF			100	100	100	1e-122
BLAT	Virulence Factor	VFDB	Pseudomonas aeruginosa 10	fig|287.18735.peg.38	VFG000127	Pseudomonas aeruginosa PAO1	algG	Poly (beta-D-mannuronate) C5 epimerase AlgG (EC 5.1.3.-)	Antiphagocytosis,Serum resistance	100	100	99	0.0
BLAT	Virulence Factor	VFDB	Pseudomonas aeruginosa 11	fig|287.18736.peg.398	VFG000127	Pseudomonas aeruginosa PAO1	algG			100	100	100	0.0
BLAT	Virulence Factor	VFDB	Pseudomonas aeruginosa 20	fig|287.19145.peg.4376	VFG000127	Pseudomonas aeruginosa PAO1	algG			97	98	97	1e-308
BLAT	Virulence Factor	VFDB	Pseudomonas aeruginosa 23	fig|287.18737.peg.1011	VFG000127	Pseudomonas aeruginosa PAO1	algG			100	100	99	0.0
BLAT	Virulence Factor	VFDB	Pseudomonas aeruginosa 31	fig|287.18738.peg.44	VFG000127	Pseudomonas aeruginosa PAO1	algG			100	100	99	0.0
BLAT	Virulence Factor	VFDB	Pseudomonas aeruginosa 37	fig|287.18739.peg.42	VFG000127	Pseudomonas aeruginosa PAO1	algG			100	100	100	0.0
BLAT	Virulence Factor	VFDB	Pseudomonas aeruginosa 46	fig|287.18740.peg.6006	VFG000127	Pseudomonas aeruginosa PAO1	algG			100	100	100	0.0
BLAT	Virulence Factor	VFDB	Pseudomonas aeruginosa 10	fig|287.18735.peg.42	VFG000130	Pseudomonas aeruginosa PAO1	algI	Probable poly(beta-D-mannuronate) O-acetylase (EC 2.3.1.-)	Antiphagocytosis,Serum resistance	100	100	99	1e-310
BLAT	Virulence Factor	VFDB	Pseudomonas aeruginosa 11	fig|287.18736.peg.394	VFG000130	Pseudomonas aeruginosa PAO1	algI			100	100	99	1e-310
BLAT	Virulence Factor	VFDB	Pseudomonas aeruginosa 20	fig|287.19145.peg.4373	VFG000130	Pseudomonas aeruginosa PAO1	algI			100	100	98	1e-307
BLAT	Virulence Factor	VFDB	Pseudomonas aeruginosa 23	fig|287.18737.peg.1007	VFG000130	Pseudomonas aeruginosa PAO1	algI			100	100	99	1e-310
BLAT	Virulence Factor	VFDB	Pseudomonas aeruginosa 31	fig|287.18738.peg.48	VFG000130	Pseudomonas aeruginosa PAO1	algI			100	100	99	1e-310
BLAT	Virulence Factor	VFDB	Pseudomonas aeruginosa 37	fig|287.18739.peg.46	VFG000130	Pseudomonas aeruginosa PAO1	algI			100	100	99	1e-310
BLAT	Virulence Factor	VFDB	Pseudomonas aeruginosa 46	fig|287.18740.peg.6010	VFG000130	Pseudomonas aeruginosa PAO1	algI			100	100	99	1e-310
BLAT	Virulence Factor	VFDB	Pseudomonas aeruginosa 10	fig|287.18735.peg.43	VFG000131	Pseudomonas aeruginosa PAO1	algJ	Alginate O-acetyltransferase AlgJ, inner membrane	Antiphagocytosis,Serum resistance	100	100	100	1e-230
BLAT	Virulence Factor	VFDB	Pseudomonas aeruginosa 11	fig|287.18736.peg.393	VFG000131	Pseudomonas aeruginosa PAO1	algJ			100	100	100	1e-230
BLAT	Virulence Factor	VFDB	Pseudomonas aeruginosa 20	fig|287.19145.peg.4372	VFG000131	Pseudomonas aeruginosa PAO1	algJ			100	100	96	1e-223
BLAT	Virulence Factor	VFDB	Pseudomonas aeruginosa 23	fig|287.18737.peg.1006	VFG000131	Pseudomonas aeruginosa PAO1	algJ			100	100	99	1e-230
BLAT	Virulence Factor	VFDB	Pseudomonas aeruginosa 31	fig|287.18738.peg.49	VFG000131	Pseudomonas aeruginosa PAO1	algJ			100	100	100	1e-230
BLAT	Virulence Factor	VFDB	Pseudomonas aeruginosa 37	fig|287.18739.peg.47	VFG000131	Pseudomonas aeruginosa PAO1	algJ			100	100	100	1e-230
BLAT	Virulence Factor	VFDB	Pseudomonas aeruginosa 46	fig|287.18740.peg.6011	VFG000131	Pseudomonas aeruginosa PAO1	algJ			100	100	100	1e-230
BLAT	Virulence Factor	VFDB	Pseudomonas aeruginosa 10	fig|287.18735.peg.36	VFG000125	Pseudomonas aeruginosa PAO1	algK	Alginate export system AlgK/AlgE, periplasmic component AlgK	Antiphagocytosis,Serum resistance	100	100	99	1e-275
BLAT	Virulence Factor	VFDB	Pseudomonas aeruginosa 11	fig|287.18736.peg.400	VFG000125	Pseudomonas aeruginosa PAO1	algK			100	100	99	1e-275
BLAT	Virulence Factor	VFDB	Pseudomonas aeruginosa 20	fig|287.19145.peg.4378	VFG000125	Pseudomonas aeruginosa PAO1	algK			100	100	98	1e-273
BLAT	Virulence Factor	VFDB	Pseudomonas aeruginosa 23	fig|287.18737.peg.1013	VFG000125	Pseudomonas aeruginosa PAO1	algK			100	100	99	1e-275
BLAT	Virulence Factor	VFDB	Pseudomonas aeruginosa 31	fig|287.18738.peg.42	VFG000125	Pseudomonas aeruginosa PAO1	algK			100	100	99	1e-275
BLAT	Virulence Factor	VFDB	Pseudomonas aeruginosa 37	fig|287.18739.peg.40	VFG000125	Pseudomonas aeruginosa PAO1	algK			100	100	99	1e-275
BLAT	Virulence Factor	VFDB	Pseudomonas aeruginosa 46	fig|287.18740.peg.6004	VFG000125	Pseudomonas aeruginosa PAO1	algK			100	100	99	1e-275
BLAT	Virulence Factor	VFDB	Pseudomonas aeruginosa 10	fig|287.18735.peg.40	VFG000129	Pseudomonas aeruginosa PAO1	algL	Alginate lyase AlgL (EC 4.2.2.3)	Antiphagocytosis,Serum resistance	100	100	100	1e-216
BLAT	Virulence Factor	VFDB	Pseudomonas aeruginosa 11	fig|287.18736.peg.396	VFG000129	Pseudomonas aeruginosa PAO1	algL			100	100	100	1e-216
BLAT	Virulence Factor	VFDB	Pseudomonas aeruginosa 20	fig|287.19145.peg.4374	VFG000129	Pseudomonas aeruginosa PAO1	algL			100	100	97	1e-211
BLAT	Virulence Factor	VFDB	Pseudomonas aeruginosa 23	fig|287.18737.peg.1009	VFG000129	Pseudomonas aeruginosa PAO1	algL			100	100	100	1e-216
BLAT	Virulence Factor	VFDB	Pseudomonas aeruginosa 31	fig|287.18738.peg.46	VFG000129	Pseudomonas aeruginosa PAO1	algL			100	100	100	1e-216
BLAT	Virulence Factor	VFDB	Pseudomonas aeruginosa 37	fig|287.18739.peg.44	VFG000129	Pseudomonas aeruginosa PAO1	algL			100	100	100	1e-216
BLAT	Virulence Factor	VFDB	Pseudomonas aeruginosa 46	fig|287.18740.peg.6008	VFG000129	Pseudomonas aeruginosa PAO1	algL			100	100	100	1e-216
BLAT	Virulence Factor	VFDB	Pseudomonas aeruginosa 10	fig|287.18735.peg.5116	VFG000117	Pseudomonas aeruginosa PAO1	algP/algR3	Alginate regulatory protein AlgP, positive transcriptional regulator of AlgD	Antiphagocytosis,Serum resistance	100	100	97	1e-187
BLAT	Virulence Factor	VFDB	Pseudomonas aeruginosa 11	fig|287.18736.peg.1732	VFG000117	Pseudomonas aeruginosa PAO1	algP/algR3			100	100	89	1e-169
BLAT	Virulence Factor	VFDB	Pseudomonas aeruginosa 20	fig|287.19145.peg.3363	VFG000117	Pseudomonas aeruginosa PAO1	algP/algR3			86	90	89	1e-145
BLAT	Virulence Factor	VFDB	Pseudomonas aeruginosa 23	fig|287.18737.peg.3280	VFG000117	Pseudomonas aeruginosa PAO1	algP/algR3			100	100	96	1e-184
BLAT	Virulence Factor	VFDB	Pseudomonas aeruginosa 31	fig|287.18738.peg.5738	VFG000117	Pseudomonas aeruginosa PAO1	algP/algR3			100	100	97	1e-187
BLAT	Virulence Factor	VFDB	Pseudomonas aeruginosa 37	fig|287.18739.peg.2317	VFG000117	Pseudomonas aeruginosa PAO1	algP/algR3			100	100	96	1e-183
BLAT	Virulence Factor	VFDB	Pseudomonas aeruginosa 46	fig|287.18740.peg.5236	VFG000117	Pseudomonas aeruginosa PAO1	algP/algR3			100	100	96	1e-183
BLAT	Virulence Factor	VFDB	Pseudomonas aeruginosa 10	fig|287.18735.peg.5118	VFG000118	Pseudomonas aeruginosa PAO1	algQ	Alginate regulatory protein AlgQ, positive transcriptional regulator of AlgD	Antiphagocytosis,Serum resistance	100	100	100	6e-90
BLAT	Virulence Factor	VFDB	Pseudomonas aeruginosa 11	fig|287.18736.peg.1734	VFG000118	Pseudomonas aeruginosa PAO1	algQ			100	100	100	6e-90
BLAT	Virulence Factor	VFDB	Pseudomonas aeruginosa 20	fig|287.19145.peg.3360	VFG000118	Pseudomonas aeruginosa PAO1	algQ			100	100	98	1e-87
BLAT	Virulence Factor	VFDB	Pseudomonas aeruginosa 23	fig|287.18737.peg.3278	VFG000118	Pseudomonas aeruginosa PAO1	algQ			100	100	100	6e-90
BLAT	Virulence Factor	VFDB	Pseudomonas aeruginosa 31	fig|287.18738.peg.5740	VFG000118	Pseudomonas aeruginosa PAO1	algQ			100	100	100	6e-90
BLAT	Virulence Factor	VFDB	Pseudomonas aeruginosa 37	fig|287.18739.peg.2319	VFG000118	Pseudomonas aeruginosa PAO1	algQ			100	100	100	6e-90
BLAT	Virulence Factor	VFDB	Pseudomonas aeruginosa 46	fig|287.18740.peg.5238	VFG000118	Pseudomonas aeruginosa PAO1	algQ			100	100	100	6e-90
BLAT	Virulence Factor	VFDB	Pseudomonas aeruginosa 10	fig|287.18735.peg.5124	VFG000119	Pseudomonas aeruginosa PAO1	algR	Alginate biosynthesis two-component system response regulator AlgR	Antiphagocytosis,Serum resistance	100	100	100	1e-137
BLAT	Virulence Factor	VFDB	Pseudomonas aeruginosa 11	fig|287.18736.peg.1740	VFG000119	Pseudomonas aeruginosa PAO1	algR			100	100	100	1e-137
BLAT	Virulence Factor	VFDB	Pseudomonas aeruginosa 20	fig|287.19145.peg.3354	VFG000119	Pseudomonas aeruginosa PAO1	algR			100	100	99	1e-136
BLAT	Virulence Factor	VFDB	Pseudomonas aeruginosa 23	fig|287.18737.peg.3272	VFG000119	Pseudomonas aeruginosa PAO1	algR			100	100	100	1e-137
BLAT	Virulence Factor	VFDB	Pseudomonas aeruginosa 31	fig|287.18738.peg.5746	VFG000119	Pseudomonas aeruginosa PAO1	algR			100	100	100	1e-137
BLAT	Virulence Factor	VFDB	Pseudomonas aeruginosa 37	fig|287.18739.peg.2325	VFG000119	Pseudomonas aeruginosa PAO1	algR			100	100	100	1e-137
BLAT	Virulence Factor	VFDB	Pseudomonas aeruginosa 46	fig|287.18740.peg.5244	VFG000119	Pseudomonas aeruginosa PAO1	algR			100	100	100	1e-137
BLAT	Virulence Factor	VFDB	Pseudomonas aeruginosa 10	fig|287.18735.peg.3348	VFG000121	Pseudomonas aeruginosa PAO1	algU	RNA polymerase sigma factor RpoE	Antiphagocytosis,Serum resistance	100	100	100	1e-106
BLAT	Virulence Factor	VFDB	Pseudomonas aeruginosa 11	fig|287.18736.peg.3342	VFG000121	Pseudomonas aeruginosa PAO1	algU			100	100	100	1e-106
BLAT	Virulence Factor	VFDB	Pseudomonas aeruginosa 20	fig|287.19145.peg.2753	VFG000121	Pseudomonas aeruginosa PAO1	algU			100	100	100	1e-106
BLAT	Virulence Factor	VFDB	Pseudomonas aeruginosa 23	fig|287.18737.peg.3871	VFG000121	Pseudomonas aeruginosa PAO1	algU			100	100	100	1e-106
BLAT	Virulence Factor	VFDB	Pseudomonas aeruginosa 31	fig|287.18738.peg.1719	VFG000121	Pseudomonas aeruginosa PAO1	algU			100	100	100	1e-106
BLAT	Virulence Factor	VFDB	Pseudomonas aeruginosa 37	fig|287.18739.peg.2139	VFG000121	Pseudomonas aeruginosa PAO1	algU			100	100	100	1e-106
BLAT	Virulence Factor	VFDB	Pseudomonas aeruginosa 46	fig|287.18740.peg.4494	VFG000121	Pseudomonas aeruginosa PAO1	algU			100	100	100	1e-106
BLAT	Virulence Factor	VFDB	Pseudomonas aeruginosa 10	fig|287.18735.peg.2113	VFG014984	Pseudomonas aeruginosa PAO1	algW	Outer membrane stress sensor protease DegS		100	100	99	1e-220
BLAT	Virulence Factor	VFDB	Pseudomonas aeruginosa 11	fig|287.18736.peg.2775	VFG014984	Pseudomonas aeruginosa PAO1	algW			100	100	100	1e-221
BLAT	Virulence Factor	VFDB	Pseudomonas aeruginosa 20	fig|287.19145.peg.4045	VFG014984	Pseudomonas aeruginosa PAO1	algW			100	100	98	1e-219
BLAT	Virulence Factor	VFDB	Pseudomonas aeruginosa 23	fig|287.18737.peg.1478	VFG014984	Pseudomonas aeruginosa PAO1	algW			100	100	99	1e-220
BLAT	Virulence Factor	VFDB	Pseudomonas aeruginosa 31	fig|287.18738.peg.6076	VFG014984	Pseudomonas aeruginosa PAO1	algW			100	100	99	1e-220
BLAT	Virulence Factor	VFDB	Pseudomonas aeruginosa 37	fig|287.18739.peg.2211	VFG014984	Pseudomonas aeruginosa PAO1	algW			100	100	99	1e-220
BLAT	Virulence Factor	VFDB	Pseudomonas aeruginosa 46	fig|287.18740.peg.1353	VFG014984	Pseudomonas aeruginosa PAO1	algW			100	100	99	1e-220
BLAT	Virulence Factor	VFDB	Pseudomonas aeruginosa 10	fig|287.18735.peg.39	VFG000128	Pseudomonas aeruginosa PAO1	algX	Alginate O-acetyltransferase AlgX, periplasmic	Antiphagocytosis,Serum resistance	100	100	99	1e-280
BLAT	Virulence Factor	VFDB	Pseudomonas aeruginosa 11	fig|287.18736.peg.397	VFG000128	Pseudomonas aeruginosa PAO1	algX			100	100	99	1e-280
BLAT	Virulence Factor	VFDB	Pseudomonas aeruginosa 20	fig|287.19145.peg.4375	VFG000128	Pseudomonas aeruginosa PAO1	algX			100	100	98	1e-278
BLAT	Virulence Factor	VFDB	Pseudomonas aeruginosa 23	fig|287.18737.peg.1010	VFG000128	Pseudomonas aeruginosa PAO1	algX			100	100	99	1e-280
BLAT	Virulence Factor	VFDB	Pseudomonas aeruginosa 31	fig|287.18738.peg.45	VFG000128	Pseudomonas aeruginosa PAO1	algX			100	100	99	1e-280
BLAT	Virulence Factor	VFDB	Pseudomonas aeruginosa 37	fig|287.18739.peg.43	VFG000128	Pseudomonas aeruginosa PAO1	algX			100	100	99	1e-280
BLAT	Virulence Factor	VFDB	Pseudomonas aeruginosa 46	fig|287.18740.peg.6007	VFG000128	Pseudomonas aeruginosa PAO1	algX			100	100	99	1e-280
BLAT	Virulence Factor	VFDB	Pseudomonas aeruginosa 10	fig|287.18735.peg.5125	VFG000120	Pseudomonas aeruginosa PAO1	algZ	Alginate biosynthesis two-component system sensor histidine kinase AlgZ/FimS	Antiphagocytosis,Serum resistance	100	100	100	1e-204
BLAT	Virulence Factor	VFDB	Pseudomonas aeruginosa 11	fig|287.18736.peg.1741	VFG000120	Pseudomonas aeruginosa PAO1	algZ			100	100	100	1e-204
BLAT	Virulence Factor	VFDB	Pseudomonas aeruginosa 20	fig|287.19145.peg.3353	VFG000120	Pseudomonas aeruginosa PAO1	algZ			100	100	97	1e-198
BLAT	Virulence Factor	VFDB	Pseudomonas aeruginosa 23	fig|287.18737.peg.3271	VFG000120	Pseudomonas aeruginosa PAO1	algZ			100	100	100	1e-204
BLAT	Virulence Factor	VFDB	Pseudomonas aeruginosa 31	fig|287.18738.peg.5747	VFG000120	Pseudomonas aeruginosa PAO1	algZ			100	100	100	1e-204
BLAT	Virulence Factor	VFDB	Pseudomonas aeruginosa 37	fig|287.18739.peg.2326	VFG000120	Pseudomonas aeruginosa PAO1	algZ			100	100	100	1e-204
BLAT	Virulence Factor	VFDB	Pseudomonas aeruginosa 46	fig|287.18740.peg.5245	VFG000120	Pseudomonas aeruginosa PAO1	algZ			100	100	100	1e-204
BLAT	Virulence Factor	VFDB	Pseudomonas aeruginosa 10	fig|287.18735.peg.6060	VFG000144	Pseudomonas aeruginosa PAO1	aprA	Secreted alkaline metalloproteinase (EC 3.4.24.-), PrtA/B/C/G homolog	Protease	100	100	99	1e-281
BLAT	Virulence Factor	VFDB	Pseudomonas aeruginosa 20	fig|287.19145.peg.4665	VFG000144	Pseudomonas aeruginosa PAO1	aprA			100	100	95	1e-269
BLAT	Virulence Factor	VFDB	Pseudomonas aeruginosa 11	fig|287.18736.peg.6544	VFG000144	Pseudomonas aeruginosa PAO1	aprA			100	100	100	1e-282
BLAT	Virulence Factor	VFDB	Pseudomonas aeruginosa 23	fig|287.18737.peg.5257	VFG000144	Pseudomonas aeruginosa PAO1	aprA			100	100	99	1e-281
BLAT	Virulence Factor	VFDB	Pseudomonas aeruginosa 31	fig|287.18738.peg.3041	VFG000144	Pseudomonas aeruginosa PAO1	aprA			100	100	99	1e-281
BLAT	Virulence Factor	VFDB	Pseudomonas aeruginosa 37	fig|287.18739.peg.5548	VFG000144	Pseudomonas aeruginosa PAO1	aprA			100	100	99	1e-281
BLAT	Virulence Factor	VFDB	Pseudomonas aeruginosa 46	fig|287.18740.peg.6183	VFG000144	Pseudomonas aeruginosa PAO1	aprA			100	100	99	1e-281
BLAT	Virulence Factor	VFDB	Pseudomonas aeruginosa 10	fig|287.18735.peg.399	VFG001231	Pseudomonas aeruginosa PAO1	chpA	still frameshift probable component of chemotactic signal transduction system	Adherence,Twitching motility	100	100	98	0.0
BLAT	Virulence Factor	VFDB	Pseudomonas aeruginosa 11	fig|287.18736.peg.741	VFG001231	Pseudomonas aeruginosa PAO1	chpA			100	100	99	0.0
BLAT	Virulence Factor	VFDB	Pseudomonas aeruginosa 23	fig|287.18737.peg.493	VFG001231	Pseudomonas aeruginosa PAO1	chpA			100	100	99	0.0
BLAT	Virulence Factor	VFDB	Pseudomonas aeruginosa 31	fig|287.18738.peg.5210	VFG001231	Pseudomonas aeruginosa PAO1	chpA			100	100	98	0.0
BLAT	Virulence Factor	VFDB	Pseudomonas aeruginosa 37	fig|287.18739.peg.4593	VFG001231	Pseudomonas aeruginosa PAO1	chpA			25	100	99	0.0
BLAT	Virulence Factor	VFDB	Pseudomonas aeruginosa 37	fig|287.18739.peg.5388	VFG001231	Pseudomonas aeruginosa PAO1	chpA			73	100	98	0.0
BLAT	Virulence Factor	VFDB	Pseudomonas aeruginosa 46	fig|287.18740.peg.1866	VFG001231	Pseudomonas aeruginosa PAO1	chpA			100	100	98	0.0
BLAT	Virulence Factor	VFDB	Pseudomonas aeruginosa 10	fig|287.18735.peg.400	VFG001232	Pseudomonas aeruginosa PAO1	chpB	Chemotaxis response regulator protein-glutamate methylesterase CheB (EC 3.1.1.61)	Adherence,Twitching motility	100	100	99	1e-201
BLAT	Virulence Factor	VFDB	Pseudomonas aeruginosa 11	fig|287.18736.peg.740	VFG001232	Pseudomonas aeruginosa PAO1	chpB			100	100	99	1e-202
BLAT	Virulence Factor	VFDB	Pseudomonas aeruginosa 20	fig|287.19145.peg.49	VFG001232	Pseudomonas aeruginosa PAO1	chpB			100	100	97	1e-197
BLAT	Virulence Factor	VFDB	Pseudomonas aeruginosa 23	fig|287.18737.peg.492	VFG001232	Pseudomonas aeruginosa PAO1	chpB			100	100	99	1e-202
BLAT	Virulence Factor	VFDB	Pseudomonas aeruginosa 31	fig|287.18738.peg.5211	VFG001232	Pseudomonas aeruginosa PAO1	chpB			100	100	99	1e-201
BLAT	Virulence Factor	VFDB	Pseudomonas aeruginosa 37	fig|287.18739.peg.4594	VFG001232	Pseudomonas aeruginosa PAO1	chpB			100	100	99	1e-202
BLAT	Virulence Factor	VFDB	Pseudomonas aeruginosa 46	fig|287.18740.peg.1867	VFG001232	Pseudomonas aeruginosa PAO1	chpB			100	100	99	1e-202
BLAT	Virulence Factor	VFDB	Pseudomonas aeruginosa 10	fig|287.18735.peg.401	VFG001233	Pseudomonas aeruginosa PAO1	chpC	probable chemotaxis protein	Adherence,Twitching motility	100	100	98	2e-87
BLAT	Virulence Factor	VFDB	Pseudomonas aeruginosa 11	fig|287.18736.peg.739	VFG001233	Pseudomonas aeruginosa PAO1	chpC			100	100	98	1e-86
BLAT	Virulence Factor	VFDB	Pseudomonas aeruginosa 23	fig|287.18737.peg.491	VFG001233	Pseudomonas aeruginosa PAO1	chpC			100	100	98	2e-87
BLAT	Virulence Factor	VFDB	Pseudomonas aeruginosa 31	fig|287.18738.peg.5212	VFG001233	Pseudomonas aeruginosa PAO1	chpC			100	100	98	2e-87
BLAT	Virulence Factor	VFDB	Pseudomonas aeruginosa 20	fig|287.19145.peg.50	VFG001233	Pseudomonas aeruginosa PAO1	chpC			100	100	95	2e-83
BLAT	Virulence Factor	VFDB	Pseudomonas aeruginosa 37	fig|287.18739.peg.4595	VFG001233	Pseudomonas aeruginosa PAO1	chpC			100	100	98	2e-87
BLAT	Virulence Factor	VFDB	Pseudomonas aeruginosa 46	fig|287.18740.peg.1868	VFG001233	Pseudomonas aeruginosa PAO1	chpC			100	100	98	2e-87
BLAT	Virulence Factor	VFDB	Pseudomonas aeruginosa 10	fig|287.18735.peg.402	VFG001234	Pseudomonas aeruginosa PAO1	chpD	Transcriptional regulator, AraC family	Adherence,Twitching motility	100	100	99	1e-147
BLAT	Virulence Factor	VFDB	Pseudomonas aeruginosa 11	fig|287.18736.peg.738	VFG001234	Pseudomonas aeruginosa PAO1	chpD			100	100	99	1e-146
BLAT	Virulence Factor	VFDB	Pseudomonas aeruginosa 23	fig|287.18737.peg.490	VFG001234	Pseudomonas aeruginosa PAO1	chpD			100	100	100	1e-148
BLAT	Virulence Factor	VFDB	Pseudomonas aeruginosa 20	fig|287.19145.peg.51	VFG001234	Pseudomonas aeruginosa PAO1	chpD			100	100	96	1e-144
BLAT	Virulence Factor	VFDB	Pseudomonas aeruginosa 31	fig|287.18738.peg.5213	VFG001234	Pseudomonas aeruginosa PAO1	chpD			100	100	99	1e-147
BLAT	Virulence Factor	VFDB	Pseudomonas aeruginosa 37	fig|287.18739.peg.4596	VFG001234	Pseudomonas aeruginosa PAO1	chpD			100	100	99	1e-147
BLAT	Virulence Factor	VFDB	Pseudomonas aeruginosa 46	fig|287.18740.peg.1869	VFG001234	Pseudomonas aeruginosa PAO1	chpD			100	100	99	1e-147
BLAT	Virulence Factor	VFDB	Pseudomonas aeruginosa 10	fig|287.18735.peg.403	VFG001235	Pseudomonas aeruginosa PAO1	chpE	probable chemotaxis protein	Adherence,Twitching motility	100	100	100	1e-114
BLAT	Virulence Factor	VFDB	Pseudomonas aeruginosa 20	fig|287.19145.peg.52	VFG001235	Pseudomonas aeruginosa PAO1	chpE			100	100	96	1e-111
BLAT	Virulence Factor	VFDB	Pseudomonas aeruginosa 11	fig|287.18736.peg.737	VFG001235	Pseudomonas aeruginosa PAO1	chpE			100	100	100	1e-114
BLAT	Virulence Factor	VFDB	Pseudomonas aeruginosa 23	fig|287.18737.peg.489	VFG001235	Pseudomonas aeruginosa PAO1	chpE			100	100	99	1e-114
BLAT	Virulence Factor	VFDB	Pseudomonas aeruginosa 31	fig|287.18738.peg.5214	VFG001235	Pseudomonas aeruginosa PAO1	chpE			100	100	100	1e-114
BLAT	Virulence Factor	VFDB	Pseudomonas aeruginosa 37	fig|287.18739.peg.4597	VFG001235	Pseudomonas aeruginosa PAO1	chpE			100	100	100	1e-114
BLAT	Virulence Factor	VFDB	Pseudomonas aeruginosa 46	fig|287.18740.peg.1870	VFG001235	Pseudomonas aeruginosa PAO1	chpE			100	100	100	1e-114
BLAT	Virulence Factor	VFDB	Pseudomonas aeruginosa 10	fig|287.18735.peg.2483	VFG002076	Pseudomonas aeruginosa PAO1	clpV1	T6SS AAA+ chaperone ClpV (TssH)	Secretion system,Type VI secretion system	100	100	99	0.0
BLAT	Virulence Factor	VFDB	Pseudomonas aeruginosa 11	fig|287.18736.peg.2647	VFG002076	Pseudomonas aeruginosa PAO1	clpV1			100	100	99	0.0
BLAT	Virulence Factor	VFDB	Pseudomonas aeruginosa 23	fig|287.18737.peg.5186	VFG002076	Pseudomonas aeruginosa PAO1	clpV1			100	100	99	0.0
BLAT	Virulence Factor	VFDB	Pseudomonas aeruginosa 20	fig|287.19145.peg.5222	VFG002076	Pseudomonas aeruginosa PAO1	clpV1
BLAT	Virulence Factor	VFDB	Pseudomonas aeruginosa 31	fig|287.18738.peg.1119	VFG002076	Pseudomonas aeruginosa PAO1	clpV1			100	100	99	0.0
BLAT	Virulence Factor	VFDB	Pseudomonas aeruginosa 37	fig|287.18739.peg.5489	VFG002076	Pseudomonas aeruginosa PAO1	clpV1			100	100	99	0.0
BLAT	Virulence Factor	VFDB	Pseudomonas aeruginosa 46	fig|287.18740.peg.2336	VFG002076	Pseudomonas aeruginosa PAO1	clpV1			100	100	99	0.0
BLAT	Virulence Factor	VFDB	Pseudomonas aeruginosa 10	fig|287.18735.peg.6436	VFG002064	Pseudomonas aeruginosa PAO1	dotU1	T6SS outer membrane component TssL (ImpK/VasF) / OmpA/MotB domain	Secretion system,Type VI secretion system	89	99	100	1e-230
BLAT	Virulence Factor	VFDB	Pseudomonas aeruginosa 10	fig|287.18735.peg.2496	VFG002064	Pseudomonas aeruginosa PAO1	dotU1			6	100	100	3e-09
BLAT	Virulence Factor	VFDB	Pseudomonas aeruginosa 20	fig|287.19145.peg.5944	VFG002064	Pseudomonas aeruginosa PAO1	dotU1
BLAT	Virulence Factor	VFDB	Pseudomonas aeruginosa 11	fig|287.18736.peg.2634	VFG002064	Pseudomonas aeruginosa PAO1	dotU1			100	100	100	1e-263
BLAT	Virulence Factor	VFDB	Pseudomonas aeruginosa 23	fig|287.18737.peg.5173	VFG002064	Pseudomonas aeruginosa PAO1	dotU1			100	100	99	1e-262
BLAT	Virulence Factor	VFDB	Pseudomonas aeruginosa 31	fig|287.18738.peg.1132	VFG002064	Pseudomonas aeruginosa PAO1	dotU1			100	100	100	1e-263
BLAT	Virulence Factor	VFDB	Pseudomonas aeruginosa 37	fig|287.18739.peg.5869	VFG002064	Pseudomonas aeruginosa PAO1	dotU1			100	100	99	1e-262
BLAT	Virulence Factor	VFDB	Pseudomonas aeruginosa 46	fig|287.18740.peg.2349	VFG002064	Pseudomonas aeruginosa PAO1	dotU1			100	100	99	1e-262
BLAT	Virulence Factor	VFDB	Pseudomonas aeruginosa 11	fig|287.18736.peg.5710	VFG000147	Pseudomonas aeruginosa PAO1	exoS	putative exoenzyme T	Toxin,Type III translocated protein,ADP-ribosyltransferase and GTPase activating	85	100	99	1e-215
BLAT	Virulence Factor	VFDB	Pseudomonas aeruginosa 11	fig|287.18736.peg.5711	VFG000147	Pseudomonas aeruginosa PAO1	exoS			14	100	100	2e-27
BLAT	Virulence Factor	VFDB	Pseudomonas aeruginosa 10	fig|287.18735.peg.5539	VFG000148	Pseudomonas aeruginosa PAO1	exoT	hypothetical protein	Toxin,Type III translocated protein,Intracellular toxin,ADP-ribosyltransferase and GTPase activating	96	100	99	1e-247
BLAT	Virulence Factor	VFDB	Pseudomonas aeruginosa 11	fig|287.18736.peg.4891	VFG000148	Pseudomonas aeruginosa PAO1	exoT			100	100	99	1e-255
BLAT	Virulence Factor	VFDB	Pseudomonas aeruginosa 23	fig|287.18737.peg.5138	VFG000148	Pseudomonas aeruginosa PAO1	exoT			100	100	99	1e-255
BLAT	Virulence Factor	VFDB	Pseudomonas aeruginosa 31	fig|287.18738.peg.1167	VFG000148	Pseudomonas aeruginosa PAO1	exoT			96	100	99	1e-247
BLAT	Virulence Factor	VFDB	Pseudomonas aeruginosa 37	fig|287.18739.peg.5890	VFG000148	Pseudomonas aeruginosa PAO1	exoT			100	100	99	1e-254
BLAT	Virulence Factor	VFDB	Pseudomonas aeruginosa 46	fig|287.18740.peg.2383	VFG000148	Pseudomonas aeruginosa PAO1	exoT			100	100	99	1e-254
BLAT	Virulence Factor	VFDB	Pseudomonas aeruginosa 10	fig|287.18735.peg.1020	VFG000149	Pseudomonas aeruginosa PA103	exoU	EXOU	Toxin,Type III translocated protein,Phospholipase	100	100	100	0.0
BLAT	Virulence Factor	VFDB	Pseudomonas aeruginosa 23	fig|287.18737.peg.1582	VFG000149	Pseudomonas aeruginosa PA103	exoU			100	100	100	0.0
BLAT	Virulence Factor	VFDB	Pseudomonas aeruginosa 31	fig|287.18738.peg.2501	VFG000149	Pseudomonas aeruginosa PA103	exoU			100	100	100	0.0
BLAT	Virulence Factor	VFDB	Pseudomonas aeruginosa 37	fig|287.18739.peg.485	VFG000149	Pseudomonas aeruginosa PA103	exoU			100	100	99	0.0
BLAT	Virulence Factor	VFDB	Pseudomonas aeruginosa 46	fig|287.18740.peg.653	VFG000149	Pseudomonas aeruginosa PA103	exoU			100	100	99	0.0
BLAT	Virulence Factor	VFDB	Pseudomonas aeruginosa 10	fig|287.18735.peg.2936	VFG000150	Pseudomonas aeruginosa PAO1	exoY	Adenylate cyclase ExoY (EC 4.6.1.1)	Toxin,Type III translocated protein,Intracellular toxin,Adenylate cyclase	98	90	98	1e-218
BLAT	Virulence Factor	VFDB	Pseudomonas aeruginosa 11	fig|287.18736.peg.3914	VFG000150	Pseudomonas aeruginosa PAO1	exoY			100	100	99	1e-222
BLAT	Virulence Factor	VFDB	Pseudomonas aeruginosa 23	fig|287.18737.peg.2563	VFG000150	Pseudomonas aeruginosa PAO1	exoY			100	100	98	1e-221
BLAT	Virulence Factor	VFDB	Pseudomonas aeruginosa 31	fig|287.18738.peg.3800	VFG000150	Pseudomonas aeruginosa PAO1	exoY			98	90	98	1e-218
BLAT	Virulence Factor	VFDB	Pseudomonas aeruginosa 37	fig|287.18739.peg.1317	VFG000150	Pseudomonas aeruginosa PAO1	exoY			64	97	98	1e-134
BLAT	Virulence Factor	VFDB	Pseudomonas aeruginosa 37	fig|287.18739.peg.1318	VFG000150	Pseudomonas aeruginosa PAO1	exoY			31	100	99	2e-67
BLAT	Virulence Factor	VFDB	Pseudomonas aeruginosa 46	fig|287.18740.peg.2780	VFG000150	Pseudomonas aeruginosa PAO1	exoY			64	97	98	1e-134
BLAT	Virulence Factor	VFDB	Pseudomonas aeruginosa 46	fig|287.18740.peg.2779	VFG000150	Pseudomonas aeruginosa PAO1	exoY			31	100	99	2e-67
BLAT	Virulence Factor	VFDB	Pseudomonas aeruginosa 10	fig|287.18735.peg.2676	VFG000208	Pseudomonas aeruginosa PAO1	exsA	Type III secretion thermoregulatory protein (LcrF,VirF,transcription regulation of virulence plasmid)	Secretion system,Type III secretion system	100	100	100	1e-161
BLAT	Virulence Factor	VFDB	Pseudomonas aeruginosa 11	fig|287.18736.peg.1952	VFG000208	Pseudomonas aeruginosa PAO1	exsA			100	100	100	1e-161
BLAT	Virulence Factor	VFDB	Pseudomonas aeruginosa 23	fig|287.18737.peg.2003	VFG000208	Pseudomonas aeruginosa PAO1	exsA			100	100	100	1e-161
BLAT	Virulence Factor	VFDB	Pseudomonas aeruginosa 31	fig|287.18738.peg.2726	VFG000208	Pseudomonas aeruginosa PAO1	exsA			100	100	100	1e-161
BLAT	Virulence Factor	VFDB	Pseudomonas aeruginosa 37	fig|287.18739.peg.2604	VFG000208	Pseudomonas aeruginosa PAO1	exsA			100	100	100	1e-161
BLAT	Virulence Factor	VFDB	Pseudomonas aeruginosa 46	fig|287.18740.peg.4258	VFG000208	Pseudomonas aeruginosa PAO1	exsA			100	100	100	1e-161
BLAT	Virulence Factor	VFDB	Pseudomonas aeruginosa 10	fig|287.18735.peg.2675	VFG000207	Pseudomonas aeruginosa PAO1	exsB	Type III secretion transporter lipoprotein (YscW,VirG)	Secretion system,Type III secretion system	100	100	97	1e-70
BLAT	Virulence Factor	VFDB	Pseudomonas aeruginosa 11	fig|287.18736.peg.1951	VFG000207	Pseudomonas aeruginosa PAO1	exsB			100	100	97	7e-71
BLAT	Virulence Factor	VFDB	Pseudomonas aeruginosa 23	fig|287.18737.peg.2002	VFG000207	Pseudomonas aeruginosa PAO1	exsB			100	100	98	3e-71
BLAT	Virulence Factor	VFDB	Pseudomonas aeruginosa 31	fig|287.18738.peg.2727	VFG000207	Pseudomonas aeruginosa PAO1	exsB			100	100	97	1e-70
BLAT	Virulence Factor	VFDB	Pseudomonas aeruginosa 37	fig|287.18739.peg.2605	VFG000207	Pseudomonas aeruginosa PAO1	exsB			100	100	99	5e-72
BLAT	Virulence Factor	VFDB	Pseudomonas aeruginosa 46	fig|287.18740.peg.4259	VFG000207	Pseudomonas aeruginosa PAO1	exsB			100	100	99	5e-72
BLAT	Virulence Factor	VFDB	Pseudomonas aeruginosa 10	fig|287.18735.peg.2673	VFG000205	Pseudomonas aeruginosa PAO1	exsC	Unknown, probably involved in type III secretion	Secretion system,Type III secretion system	100	100	99	3e-76
BLAT	Virulence Factor	VFDB	Pseudomonas aeruginosa 11	fig|287.18736.peg.1949	VFG000205	Pseudomonas aeruginosa PAO1	exsC			100	100	100	4e-77
BLAT	Virulence Factor	VFDB	Pseudomonas aeruginosa 23	fig|287.18737.peg.2000	VFG000205	Pseudomonas aeruginosa PAO1	exsC			100	100	100	4e-77
BLAT	Virulence Factor	VFDB	Pseudomonas aeruginosa 31	fig|287.18738.peg.2729	VFG000205	Pseudomonas aeruginosa PAO1	exsC			100	100	99	3e-76
BLAT	Virulence Factor	VFDB	Pseudomonas aeruginosa 37	fig|287.18739.peg.2607	VFG000205	Pseudomonas aeruginosa PAO1	exsC			100	100	100	4e-77
BLAT	Virulence Factor	VFDB	Pseudomonas aeruginosa 46	fig|287.18740.peg.4261	VFG000205	Pseudomonas aeruginosa PAO1	exsC			100	100	100	4e-77
BLAT	Virulence Factor	VFDB	Pseudomonas aeruginosa 10	fig|287.18735.peg.2677	VFG000209	Pseudomonas aeruginosa PAO1	exsD	Type III secretion negative regulator (LscZ)	Secretion system,Type III secretion system	100	100	99	1e-160
BLAT	Virulence Factor	VFDB	Pseudomonas aeruginosa 11	fig|287.18736.peg.1953	VFG000209	Pseudomonas aeruginosa PAO1	exsD			100	100	100	1e-160
BLAT	Virulence Factor	VFDB	Pseudomonas aeruginosa 23	fig|287.18737.peg.2004	VFG000209	Pseudomonas aeruginosa PAO1	exsD			100	100	99	1e-160
BLAT	Virulence Factor	VFDB	Pseudomonas aeruginosa 31	fig|287.18738.peg.2725	VFG000209	Pseudomonas aeruginosa PAO1	exsD			100	100	99	1e-160
BLAT	Virulence Factor	VFDB	Pseudomonas aeruginosa 37	fig|287.18739.peg.2603	VFG000209	Pseudomonas aeruginosa PAO1	exsD			100	100	99	1e-160
BLAT	Virulence Factor	VFDB	Pseudomonas aeruginosa 46	fig|287.18740.peg.4257	VFG000209	Pseudomonas aeruginosa PAO1	exsD			100	100	99	1e-160
BLAT	Virulence Factor	VFDB	Pseudomonas aeruginosa 10	fig|287.18735.peg.2674	VFG000206	Pseudomonas aeruginosa PAO1	exsE	FIG00962212: hypothetical protein	Secretion system,Type III secretion system	100	100	97	1e-37
BLAT	Virulence Factor	VFDB	Pseudomonas aeruginosa 11	fig|287.18736.peg.1950	VFG000206	Pseudomonas aeruginosa PAO1	exsE			100	100	97	8e-38
BLAT	Virulence Factor	VFDB	Pseudomonas aeruginosa 23	fig|287.18737.peg.2001	VFG000206	Pseudomonas aeruginosa PAO1	exsE			100	100	96	2e-37
BLAT	Virulence Factor	VFDB	Pseudomonas aeruginosa 31	fig|287.18738.peg.2728	VFG000206	Pseudomonas aeruginosa PAO1	exsE			100	100	97	1e-37
BLAT	Virulence Factor	VFDB	Pseudomonas aeruginosa 37	fig|287.18739.peg.2606	VFG000206	Pseudomonas aeruginosa PAO1	exsE			100	100	97	8e-38
BLAT	Virulence Factor	VFDB	Pseudomonas aeruginosa 46	fig|287.18740.peg.4260	VFG000206	Pseudomonas aeruginosa PAO1	exsE			100	100	97	8e-38
BLAT	Virulence Factor	VFDB	Pseudomonas aeruginosa 10	fig|287.18735.peg.2493	VFG002067	Pseudomonas aeruginosa PAO1	fha1	T6SS forkhead associated domain protein ImpI/VasC	Secretion system,Type VI secretion system	100	100	98	1e-290
BLAT	Virulence Factor	VFDB	Pseudomonas aeruginosa 11	fig|287.18736.peg.2637	VFG002067	Pseudomonas aeruginosa PAO1	fha1			100	100	98	1e-296
BLAT	Virulence Factor	VFDB	Pseudomonas aeruginosa 20	fig|287.19145.peg.5213	VFG002067	Pseudomonas aeruginosa PAO1	fha1
BLAT	Virulence Factor	VFDB	Pseudomonas aeruginosa 23	fig|287.18737.peg.5176	VFG002067	Pseudomonas aeruginosa PAO1	fha1			100	100	98	1e-293
BLAT	Virulence Factor	VFDB	Pseudomonas aeruginosa 31	fig|287.18738.peg.1129	VFG002067	Pseudomonas aeruginosa PAO1	fha1			100	100	98	1e-290
BLAT	Virulence Factor	VFDB	Pseudomonas aeruginosa 37	fig|287.18739.peg.5866	VFG002067	Pseudomonas aeruginosa PAO1	fha1			43	100	99	1e-117
BLAT	Virulence Factor	VFDB	Pseudomonas aeruginosa 37	fig|287.18739.peg.5499	VFG002067	Pseudomonas aeruginosa PAO1	fha1			51	100	98	1e-152
BLAT	Virulence Factor	VFDB	Pseudomonas aeruginosa 11	fig|287.18736.peg.5923	VFG001215	Pseudomonas aeruginosa PAO1	fimT	Type IV fimbrial biogenesis protein FimT	Adherence,Twitching motility	100	100	100	3e-94
BLAT	Virulence Factor	VFDB	Pseudomonas aeruginosa 23	fig|287.18737.peg.1372	VFG001215	Pseudomonas aeruginosa PAO1	fimT			100	100	99	1e-93
BLAT	Virulence Factor	VFDB	Pseudomonas aeruginosa 37	fig|287.18739.peg.1145	VFG001215	Pseudomonas aeruginosa PAO1	fimT			100	100	95	3e-90
BLAT	Virulence Factor	VFDB	Pseudomonas aeruginosa 46	fig|287.18740.peg.1459	VFG001215	Pseudomonas aeruginosa PAO1	fimT			100	100	95	3e-90
BLAT	Virulence Factor	VFDB	Pseudomonas aeruginosa 11	fig|287.18736.peg.5922	VFG001216	Pseudomonas aeruginosa PAO1	fimU	type 4 fimbrial biogenesis protein FimU	Adherence,Twitching motility	100	100	100	1e-88
BLAT	Virulence Factor	VFDB	Pseudomonas aeruginosa 20	fig|287.19145.peg.347	VFG001216	Pseudomonas aeruginosa PAO1	fimU			100	100	88	1e-78
BLAT	Virulence Factor	VFDB	Pseudomonas aeruginosa 23	fig|287.18737.peg.1371	VFG001216	Pseudomonas aeruginosa PAO1	fimU			100	100	100	1e-88
BLAT	Virulence Factor	VFDB	Pseudomonas aeruginosa 37	fig|287.18739.peg.1146	VFG001216	Pseudomonas aeruginosa PAO1	fimU			100	100	98	1e-87
BLAT	Virulence Factor	VFDB	Pseudomonas aeruginosa 46	fig|287.18740.peg.1460	VFG001216	Pseudomonas aeruginosa PAO1	fimU			100	100	98	1e-87
BLAT	Virulence Factor	VFDB	Pseudomonas aeruginosa 10	fig|287.18735.peg.718	VFG001230	Pseudomonas aeruginosa PAO1	fimV	Probable type IV pilus assembly FimV-related transmembrane protein	Adherence,Twitching motility	100	100	98	0.0
BLAT	Virulence Factor	VFDB	Pseudomonas aeruginosa 20	fig|287.19145.peg.3044	VFG001230	Pseudomonas aeruginosa PAO1	fimV			41	97	95	1e-205
BLAT	Virulence Factor	VFDB	Pseudomonas aeruginosa 11	fig|287.18736.peg.2967	VFG001230	Pseudomonas aeruginosa PAO1	fimV			100	100	99	0.0
BLAT	Virulence Factor	VFDB	Pseudomonas aeruginosa 23	fig|287.18737.peg.63	VFG001230	Pseudomonas aeruginosa PAO1	fimV			100	100	98	0.0
BLAT	Virulence Factor	VFDB	Pseudomonas aeruginosa 31	fig|287.18738.peg.2636	VFG001230	Pseudomonas aeruginosa PAO1	fimV			100	100	98	0.0
BLAT	Virulence Factor	VFDB	Pseudomonas aeruginosa 37	fig|287.18739.peg.5242	VFG001230	Pseudomonas aeruginosa PAO1	fimV			99	100	98	0.0
BLAT	Virulence Factor	VFDB	Pseudomonas aeruginosa 46	fig|287.18740.peg.1088	VFG001230	Pseudomonas aeruginosa PAO1	fimV			100	100	98	0.0
BLAT	Virulence Factor	VFDB	Pseudomonas aeruginosa 10	fig|287.18735.peg.906	VFG014304	Pseudomonas aeruginosa PAO1	fleI/flag	Flagellar protein FlaG		100	100	99	1e-60
BLAT	Virulence Factor	VFDB	Pseudomonas aeruginosa 20	fig|287.19145.peg.1605	VFG014304	Pseudomonas aeruginosa PAO1	fleI/flag			86	85	87	2e-44
BLAT	Virulence Factor	VFDB	Pseudomonas aeruginosa 11	fig|287.18736.peg.2041	VFG014304	Pseudomonas aeruginosa PAO1	fleI/flag			100	100	99	1e-60
BLAT	Virulence Factor	VFDB	Pseudomonas aeruginosa 31	fig|287.18738.peg.2388	VFG014304	Pseudomonas aeruginosa PAO1	fleI/flag			100	100	99	1e-60
BLAT	Virulence Factor	VFDB	Pseudomonas aeruginosa 10	fig|287.18735.peg.4229	VFG001265	Pseudomonas aeruginosa PAO1	fleN	Flagellar synthesis regulator FleN	Adherence,Motility	98	100	100	1e-153
BLAT	Virulence Factor	VFDB	Pseudomonas aeruginosa 11	fig|287.18736.peg.4394	VFG001265	Pseudomonas aeruginosa PAO1	fleN			100	100	100	1e-155
BLAT	Virulence Factor	VFDB	Pseudomonas aeruginosa 20	fig|287.19145.peg.647	VFG001265	Pseudomonas aeruginosa PAO1	fleN			100	100	100	1e-155
BLAT	Virulence Factor	VFDB	Pseudomonas aeruginosa 23	fig|287.18737.peg.4599	VFG001265	Pseudomonas aeruginosa PAO1	fleN			100	100	100	1e-155
BLAT	Virulence Factor	VFDB	Pseudomonas aeruginosa 31	fig|287.18738.peg.4574	VFG001265	Pseudomonas aeruginosa PAO1	fleN			98	100	100	1e-153
BLAT	Virulence Factor	VFDB	Pseudomonas aeruginosa 37	fig|287.18739.peg.3621	VFG001265	Pseudomonas aeruginosa PAO1	fleN			100	100	100	1e-155
BLAT	Virulence Factor	VFDB	Pseudomonas aeruginosa 46	fig|287.18740.peg.4172	VFG001265	Pseudomonas aeruginosa PAO1	fleN			100	100	100	1e-155
BLAT	Virulence Factor	VFDB	Pseudomonas aeruginosa 10	fig|287.18735.peg.903	VFG014343	Pseudomonas aeruginosa PAO1	fleP	Two-component system sensor histidine kinase		100	100	100	8e-49
BLAT	Virulence Factor	VFDB	Pseudomonas aeruginosa 20	fig|287.19145.peg.1602	VFG014343	Pseudomonas aeruginosa PAO1	fleP			100	100	90	2e-44
BLAT	Virulence Factor	VFDB	Pseudomonas aeruginosa 11	fig|287.18736.peg.2038	VFG014343	Pseudomonas aeruginosa PAO1	fleP			100	100	100	8e-49
BLAT	Virulence Factor	VFDB	Pseudomonas aeruginosa 31	fig|287.18738.peg.2385	VFG014343	Pseudomonas aeruginosa PAO1	fleP			100	100	100	8e-49
BLAT	Virulence Factor	VFDB	Pseudomonas aeruginosa 10	fig|287.18735.peg.902	VFG001248	Pseudomonas aeruginosa PAO1	fleQ	Flagellar regulatory protein FleQ	Adherence,Motility	100	100	100	1e-283
BLAT	Virulence Factor	VFDB	Pseudomonas aeruginosa 11	fig|287.18736.peg.2037	VFG001248	Pseudomonas aeruginosa PAO1	fleQ			100	100	100	1e-283
BLAT	Virulence Factor	VFDB	Pseudomonas aeruginosa 23	fig|287.18737.peg.2741	VFG001248	Pseudomonas aeruginosa PAO1	fleQ			100	100	100	1e-283
BLAT	Virulence Factor	VFDB	Pseudomonas aeruginosa 20	fig|287.19145.peg.1601	VFG001248	Pseudomonas aeruginosa PAO1	fleQ			100	98	99	1e-283
BLAT	Virulence Factor	VFDB	Pseudomonas aeruginosa 31	fig|287.18738.peg.2384	VFG001248	Pseudomonas aeruginosa PAO1	fleQ			100	100	100	1e-283
BLAT	Virulence Factor	VFDB	Pseudomonas aeruginosa 37	fig|287.18739.peg.1565	VFG001248	Pseudomonas aeruginosa PAO1	fleQ			100	100	100	1e-283
BLAT	Virulence Factor	VFDB	Pseudomonas aeruginosa 46	fig|287.18740.peg.3572	VFG001248	Pseudomonas aeruginosa PAO1	fleQ			100	100	99	1e-283
BLAT	Virulence Factor	VFDB	Pseudomonas aeruginosa 10	fig|287.18735.peg.900	VFG001249	Pseudomonas aeruginosa PAO1	fleR	Flagellar two-component response regulator FleR	Adherence,Motility	100	100	100	1e-269
BLAT	Virulence Factor	VFDB	Pseudomonas aeruginosa 20	fig|287.19145.peg.1599	VFG001249	Pseudomonas aeruginosa PAO1	fleR			79	98	96	1e-205
BLAT	Virulence Factor	VFDB	Pseudomonas aeruginosa 11	fig|287.18736.peg.2035	VFG001249	Pseudomonas aeruginosa PAO1	fleR			100	100	100	1e-269
BLAT	Virulence Factor	VFDB	Pseudomonas aeruginosa 23	fig|287.18737.peg.2739	VFG001249	Pseudomonas aeruginosa PAO1	fleR			100	100	100	1e-269
BLAT	Virulence Factor	VFDB	Pseudomonas aeruginosa 31	fig|287.18738.peg.2382	VFG001249	Pseudomonas aeruginosa PAO1	fleR			100	100	100	1e-269
BLAT	Virulence Factor	VFDB	Pseudomonas aeruginosa 37	fig|287.18739.peg.1567	VFG001249	Pseudomonas aeruginosa PAO1	fleR			100	100	99	1e-266
BLAT	Virulence Factor	VFDB	Pseudomonas aeruginosa 46	fig|287.18740.peg.3574	VFG001249	Pseudomonas aeruginosa PAO1	fleR			100	100	99	1e-266
BLAT	Virulence Factor	VFDB	Pseudomonas aeruginosa 10	fig|287.18735.peg.901	VFG014369	Pseudomonas aeruginosa PAO1	fleS	Flagellar sensor histidine kinase FleS		100	100	99	1e-226
BLAT	Virulence Factor	VFDB	Pseudomonas aeruginosa 20	fig|287.19145.peg.1600	VFG014369	Pseudomonas aeruginosa PAO1	fleS			100	100	93	1e-213
BLAT	Virulence Factor	VFDB	Pseudomonas aeruginosa 11	fig|287.18736.peg.2036	VFG014369	Pseudomonas aeruginosa PAO1	fleS			100	100	99	1e-224
BLAT	Virulence Factor	VFDB	Pseudomonas aeruginosa 23	fig|287.18737.peg.2740	VFG014369	Pseudomonas aeruginosa PAO1	fleS			100	100	99	1e-225
BLAT	Virulence Factor	VFDB	Pseudomonas aeruginosa 31	fig|287.18738.peg.2383	VFG014369	Pseudomonas aeruginosa PAO1	fleS			100	100	99	1e-226
BLAT	Virulence Factor	VFDB	Pseudomonas aeruginosa 37	fig|287.18739.peg.1566	VFG014369	Pseudomonas aeruginosa PAO1	fleS			100	100	100	1e-227
BLAT	Virulence Factor	VFDB	Pseudomonas aeruginosa 46	fig|287.18740.peg.3573	VFG014369	Pseudomonas aeruginosa PAO1	fleS			100	100	99	1e-226
BLAT	Virulence Factor	VFDB	Pseudomonas aeruginosa 10	fig|287.18735.peg.5062	VFG014642	Pseudomonas aeruginosa PAO1	flgA	Flagellar basal-body P-ring formation protein FlgA		100	100	99	1e-127
BLAT	Virulence Factor	VFDB	Pseudomonas aeruginosa 11	fig|287.18736.peg.2214	VFG014642	Pseudomonas aeruginosa PAO1	flgA			100	100	100	1e-127
BLAT	Virulence Factor	VFDB	Pseudomonas aeruginosa 20	fig|287.19145.peg.4801	VFG014642	Pseudomonas aeruginosa PAO1	flgA			100	100	92	1e-121
BLAT	Virulence Factor	VFDB	Pseudomonas aeruginosa 23	fig|287.18737.peg.2369	VFG014642	Pseudomonas aeruginosa PAO1	flgA			100	100	99	1e-127
BLAT	Virulence Factor	VFDB	Pseudomonas aeruginosa 31	fig|287.18738.peg.4087	VFG014642	Pseudomonas aeruginosa PAO1	flgA			100	100	99	1e-127
BLAT	Virulence Factor	VFDB	Pseudomonas aeruginosa 37	fig|287.18739.peg.4911	VFG014642	Pseudomonas aeruginosa PAO1	flgA			100	100	99	1e-127
BLAT	Virulence Factor	VFDB	Pseudomonas aeruginosa 46	fig|287.18740.peg.3730	VFG014642	Pseudomonas aeruginosa PAO1	flgA			99	94	99	1e-126
BLAT	Virulence Factor	VFDB	Pseudomonas aeruginosa 10	fig|287.18735.peg.923	VFG014148	Pseudomonas aeruginosa PAO1	flgB	Flagellar basal-body rod protein FlgB		100	100	100	1e-70
BLAT	Virulence Factor	VFDB	Pseudomonas aeruginosa 11	fig|287.18736.peg.2057	VFG014148	Pseudomonas aeruginosa PAO1	flgB			100	100	100	1e-70
BLAT	Virulence Factor	VFDB	Pseudomonas aeruginosa 20	fig|287.19145.peg.1672	VFG014148	Pseudomonas aeruginosa PAO1	flgB			100	100	99	3e-70
BLAT	Virulence Factor	VFDB	Pseudomonas aeruginosa 23	fig|287.18737.peg.5915	VFG014148	Pseudomonas aeruginosa PAO1	flgB			100	100	99	4e-70
BLAT	Virulence Factor	VFDB	Pseudomonas aeruginosa 31	fig|287.18738.peg.2405	VFG014148	Pseudomonas aeruginosa PAO1	flgB			100	100	100	1e-70
BLAT	Virulence Factor	VFDB	Pseudomonas aeruginosa 37	fig|287.18739.peg.1539	VFG014148	Pseudomonas aeruginosa PAO1	flgB			100	100	100	1e-70
BLAT	Virulence Factor	VFDB	Pseudomonas aeruginosa 46	fig|287.18740.peg.3546	VFG014148	Pseudomonas aeruginosa PAO1	flgB			100	100	100	1e-70
BLAT	Virulence Factor	VFDB	Pseudomonas aeruginosa 10	fig|287.18735.peg.922	VFG001236	Pseudomonas aeruginosa PAO1	flgC	Flagellar basal-body rod protein FlgC	Adherence,Motility	100	100	100	2e-76
BLAT	Virulence Factor	VFDB	Pseudomonas aeruginosa 11	fig|287.18736.peg.2056	VFG001236	Pseudomonas aeruginosa PAO1	flgC			100	100	100	2e-76
BLAT	Virulence Factor	VFDB	Pseudomonas aeruginosa 20	fig|287.19145.peg.1671	VFG001236	Pseudomonas aeruginosa PAO1	flgC			100	100	100	2e-76
BLAT	Virulence Factor	VFDB	Pseudomonas aeruginosa 23	fig|287.18737.peg.5916	VFG001236	Pseudomonas aeruginosa PAO1	flgC			100	100	100	2e-76
BLAT	Virulence Factor	VFDB	Pseudomonas aeruginosa 31	fig|287.18738.peg.2404	VFG001236	Pseudomonas aeruginosa PAO1	flgC			100	100	100	2e-76
BLAT	Virulence Factor	VFDB	Pseudomonas aeruginosa 37	fig|287.18739.peg.1540	VFG001236	Pseudomonas aeruginosa PAO1	flgC			100	100	100	2e-76
BLAT	Virulence Factor	VFDB	Pseudomonas aeruginosa 46	fig|287.18740.peg.3547	VFG001236	Pseudomonas aeruginosa PAO1	flgC			100	100	100	2e-76
BLAT	Virulence Factor	VFDB	Pseudomonas aeruginosa 10	fig|287.18735.peg.921	VFG001237	Pseudomonas aeruginosa PAO1	flgD	Flagellar basal-body rod modification protein FlgD	Adherence,Motility	100	100	99	1e-129
BLAT	Virulence Factor	VFDB	Pseudomonas aeruginosa 20	fig|287.19145.peg.1670	VFG001237	Pseudomonas aeruginosa PAO1	flgD			94	98	98	1e-119
BLAT	Virulence Factor	VFDB	Pseudomonas aeruginosa 11	fig|287.18736.peg.2055	VFG001237	Pseudomonas aeruginosa PAO1	flgD			100	100	100	1e-129
BLAT	Virulence Factor	VFDB	Pseudomonas aeruginosa 23	fig|287.18737.peg.5917	VFG001237	Pseudomonas aeruginosa PAO1	flgD			100	100	100	1e-129
BLAT	Virulence Factor	VFDB	Pseudomonas aeruginosa 31	fig|287.18738.peg.2403	VFG001237	Pseudomonas aeruginosa PAO1	flgD			100	100	99	1e-129
BLAT	Virulence Factor	VFDB	Pseudomonas aeruginosa 37	fig|287.18739.peg.1541	VFG001237	Pseudomonas aeruginosa PAO1	flgD			100	100	100	1e-129
BLAT	Virulence Factor	VFDB	Pseudomonas aeruginosa 46	fig|287.18740.peg.3548	VFG001237	Pseudomonas aeruginosa PAO1	flgD			100	100	100	1e-129
BLAT	Virulence Factor	VFDB	Pseudomonas aeruginosa 10	fig|287.18735.peg.920	VFG001238	Pseudomonas aeruginosa PAO1	flgE	Flagellar hook protein FlgE	Adherence,Motility	100	100	99	1e-270
BLAT	Virulence Factor	VFDB	Pseudomonas aeruginosa 11	fig|287.18736.peg.2054	VFG001238	Pseudomonas aeruginosa PAO1	flgE			100	100	99	1e-270
BLAT	Virulence Factor	VFDB	Pseudomonas aeruginosa 23	fig|287.18737.peg.5918	VFG001238	Pseudomonas aeruginosa PAO1	flgE			98	100	99	1e-265
BLAT	Virulence Factor	VFDB	Pseudomonas aeruginosa 31	fig|287.18738.peg.2402	VFG001238	Pseudomonas aeruginosa PAO1	flgE			100	100	99	1e-270
BLAT	Virulence Factor	VFDB	Pseudomonas aeruginosa 20	fig|287.19145.peg.1669	VFG001238	Pseudomonas aeruginosa PAO1	flgE			100	100	95	1e-259
BLAT	Virulence Factor	VFDB	Pseudomonas aeruginosa 37	fig|287.18739.peg.1542	VFG001238	Pseudomonas aeruginosa PAO1	flgE			100	100	99	1e-270
BLAT	Virulence Factor	VFDB	Pseudomonas aeruginosa 46	fig|287.18740.peg.3549	VFG001238	Pseudomonas aeruginosa PAO1	flgE			100	100	99	1e-270
BLAT	Virulence Factor	VFDB	Pseudomonas aeruginosa 10	fig|287.18735.peg.919	VFG001239	Pseudomonas aeruginosa PAO1	flgF	Flagellar basal-body rod protein FlgF	Adherence,Motility	100	100	100	1e-138
BLAT	Virulence Factor	VFDB	Pseudomonas aeruginosa 11	fig|287.18736.peg.2053	VFG001239	Pseudomonas aeruginosa PAO1	flgF			100	100	100	1e-138
BLAT	Virulence Factor	VFDB	Pseudomonas aeruginosa 20	fig|287.19145.peg.1668	VFG001239	Pseudomonas aeruginosa PAO1	flgF			100	100	99	1e-137
BLAT	Virulence Factor	VFDB	Pseudomonas aeruginosa 23	fig|287.18737.peg.2763	VFG001239	Pseudomonas aeruginosa PAO1	flgF			100	100	100	1e-138
BLAT	Virulence Factor	VFDB	Pseudomonas aeruginosa 31	fig|287.18738.peg.2401	VFG001239	Pseudomonas aeruginosa PAO1	flgF			100	100	100	1e-138
BLAT	Virulence Factor	VFDB	Pseudomonas aeruginosa 37	fig|287.18739.peg.1543	VFG001239	Pseudomonas aeruginosa PAO1	flgF			100	100	100	1e-138
BLAT	Virulence Factor	VFDB	Pseudomonas aeruginosa 46	fig|287.18740.peg.3550	VFG001239	Pseudomonas aeruginosa PAO1	flgF			100	100	100	1e-138
BLAT	Virulence Factor	VFDB	Pseudomonas aeruginosa 10	fig|287.18735.peg.918	VFG001240	Pseudomonas aeruginosa PAO1	flgG	Flagellar basal-body rod protein FlgG	Adherence,Motility	100	100	100	1e-146
BLAT	Virulence Factor	VFDB	Pseudomonas aeruginosa 20	fig|287.19145.peg.1667	VFG001240	Pseudomonas aeruginosa PAO1	flgG			100	100	100	1e-146
BLAT	Virulence Factor	VFDB	Pseudomonas aeruginosa 11	fig|287.18736.peg.2052	VFG001240	Pseudomonas aeruginosa PAO1	flgG			100	100	100	1e-146
BLAT	Virulence Factor	VFDB	Pseudomonas aeruginosa 23	fig|287.18737.peg.2762	VFG001240	Pseudomonas aeruginosa PAO1	flgG			100	100	100	1e-146
BLAT	Virulence Factor	VFDB	Pseudomonas aeruginosa 31	fig|287.18738.peg.2400	VFG001240	Pseudomonas aeruginosa PAO1	flgG			100	100	100	1e-146
BLAT	Virulence Factor	VFDB	Pseudomonas aeruginosa 37	fig|287.18739.peg.1544	VFG001240	Pseudomonas aeruginosa PAO1	flgG			100	100	100	1e-146
BLAT	Virulence Factor	VFDB	Pseudomonas aeruginosa 46	fig|287.18740.peg.3551	VFG001240	Pseudomonas aeruginosa PAO1	flgG			100	100	100	1e-146
BLAT	Virulence Factor	VFDB	Pseudomonas aeruginosa 10	fig|287.18735.peg.917	VFG001241	Pseudomonas aeruginosa PAO1	flgH	Flagellar L-ring protein FlgH	Adherence,Motility	100	100	99	1e-130
BLAT	Virulence Factor	VFDB	Pseudomonas aeruginosa 20	fig|287.19145.peg.1666	VFG001241	Pseudomonas aeruginosa PAO1	flgH			100	100	99	1e-130
BLAT	Virulence Factor	VFDB	Pseudomonas aeruginosa 11	fig|287.18736.peg.2051	VFG001241	Pseudomonas aeruginosa PAO1	flgH			100	100	100	1e-131
BLAT	Virulence Factor	VFDB	Pseudomonas aeruginosa 23	fig|287.18737.peg.2761	VFG001241	Pseudomonas aeruginosa PAO1	flgH			100	100	100	1e-131
BLAT	Virulence Factor	VFDB	Pseudomonas aeruginosa 31	fig|287.18738.peg.2399	VFG001241	Pseudomonas aeruginosa PAO1	flgH			100	100	99	1e-130
BLAT	Virulence Factor	VFDB	Pseudomonas aeruginosa 37	fig|287.18739.peg.1545	VFG001241	Pseudomonas aeruginosa PAO1	flgH			100	100	99	1e-130
BLAT	Virulence Factor	VFDB	Pseudomonas aeruginosa 46	fig|287.18740.peg.3552	VFG001241	Pseudomonas aeruginosa PAO1	flgH			100	100	99	1e-130
BLAT	Virulence Factor	VFDB	Pseudomonas aeruginosa 10	fig|287.18735.peg.916	VFG001242	Pseudomonas aeruginosa PAO1	flgI	Flagellar P-ring protein FlgI	Adherence,Motility	100	100	100	1e-206
BLAT	Virulence Factor	VFDB	Pseudomonas aeruginosa 11	fig|287.18736.peg.2050	VFG001242	Pseudomonas aeruginosa PAO1	flgI			100	100	100	1e-206
BLAT	Virulence Factor	VFDB	Pseudomonas aeruginosa 20	fig|287.19145.peg.1665	VFG001242	Pseudomonas aeruginosa PAO1	flgI			100	100	100	1e-206
BLAT	Virulence Factor	VFDB	Pseudomonas aeruginosa 23	fig|287.18737.peg.2760	VFG001242	Pseudomonas aeruginosa PAO1	flgI			100	100	100	1e-206
BLAT	Virulence Factor	VFDB	Pseudomonas aeruginosa 31	fig|287.18738.peg.2398	VFG001242	Pseudomonas aeruginosa PAO1	flgI			100	100	100	1e-206
BLAT	Virulence Factor	VFDB	Pseudomonas aeruginosa 37	fig|287.18739.peg.1546	VFG001242	Pseudomonas aeruginosa PAO1	flgI			100	100	100	1e-206
BLAT	Virulence Factor	VFDB	Pseudomonas aeruginosa 46	fig|287.18740.peg.3553	VFG001242	Pseudomonas aeruginosa PAO1	flgI			100	100	100	1e-206
BLAT	Virulence Factor	VFDB	Pseudomonas aeruginosa 10	fig|287.18735.peg.915	VFG001243	Pseudomonas aeruginosa PAO1	flgJ	Flagellar protein FlgJ [peptidoglycan hydrolase]	Adherence,Motility	100	100	99	1e-228
BLAT	Virulence Factor	VFDB	Pseudomonas aeruginosa 20	fig|287.19145.peg.1613	VFG001243	Pseudomonas aeruginosa PAO1	flgJ			85	100	95	1e-189
BLAT	Virulence Factor	VFDB	Pseudomonas aeruginosa 11	fig|287.18736.peg.2049	VFG001243	Pseudomonas aeruginosa PAO1	flgJ			100	100	99	1e-228
BLAT	Virulence Factor	VFDB	Pseudomonas aeruginosa 23	fig|287.18737.peg.2759	VFG001243	Pseudomonas aeruginosa PAO1	flgJ			100	100	99	1e-228
BLAT	Virulence Factor	VFDB	Pseudomonas aeruginosa 31	fig|287.18738.peg.2397	VFG001243	Pseudomonas aeruginosa PAO1	flgJ			100	100	99	1e-228
BLAT	Virulence Factor	VFDB	Pseudomonas aeruginosa 37	fig|287.18739.peg.1547	VFG001243	Pseudomonas aeruginosa PAO1	flgJ			100	100	99	1e-228
BLAT	Virulence Factor	VFDB	Pseudomonas aeruginosa 46	fig|287.18740.peg.3554	VFG001243	Pseudomonas aeruginosa PAO1	flgJ			100	100	99	1e-228
BLAT	Virulence Factor	VFDB	Pseudomonas aeruginosa 10	fig|287.18735.peg.914	VFG001244	Pseudomonas aeruginosa PAO1	flgK	Flagellar hook-associated protein FlgK	Adherence,Motility	100	100	98	0.0
BLAT	Virulence Factor	VFDB	Pseudomonas aeruginosa 20	fig|287.19145.peg.1612	VFG001244	Pseudomonas aeruginosa PAO1	flgK			100	100	94	0.0
BLAT	Virulence Factor	VFDB	Pseudomonas aeruginosa 11	fig|287.18736.peg.2048	VFG001244	Pseudomonas aeruginosa PAO1	flgK			100	100	99	0.0
BLAT	Virulence Factor	VFDB	Pseudomonas aeruginosa 23	fig|287.18737.peg.2758	VFG001244	Pseudomonas aeruginosa PAO1	flgK			100	100	87	0.0
BLAT	Virulence Factor	VFDB	Pseudomonas aeruginosa 31	fig|287.18738.peg.2396	VFG001244	Pseudomonas aeruginosa PAO1	flgK			100	100	98	0.0
BLAT	Virulence Factor	VFDB	Pseudomonas aeruginosa 37	fig|287.18739.peg.1548	VFG001244	Pseudomonas aeruginosa PAO1	flgK			100	100	87	0.0
BLAT	Virulence Factor	VFDB	Pseudomonas aeruginosa 46	fig|287.18740.peg.3555	VFG001244	Pseudomonas aeruginosa PAO1	flgK			100	100	87	0.0
BLAT	Virulence Factor	VFDB	Pseudomonas aeruginosa 10	fig|287.18735.peg.913	VFG001245	Pseudomonas aeruginosa PAO1	flgL	Flagellar hook-associated protein FlgL	Adherence,Motility	100	100	99	1e-247
BLAT	Virulence Factor	VFDB	Pseudomonas aeruginosa 20	fig|287.19145.peg.1611	VFG001245	Pseudomonas aeruginosa PAO1	flgL			100	100	96	1e-240
BLAT	Virulence Factor	VFDB	Pseudomonas aeruginosa 11	fig|287.18736.peg.2047	VFG001245	Pseudomonas aeruginosa PAO1	flgL			100	100	100	1e-249
BLAT	Virulence Factor	VFDB	Pseudomonas aeruginosa 31	fig|287.18738.peg.2395	VFG001245	Pseudomonas aeruginosa PAO1	flgL			100	100	99	1e-247
BLAT	Virulence Factor	VFDB	Pseudomonas aeruginosa 10	fig|287.18735.peg.5061	VFG014655	Pseudomonas aeruginosa PAO1	flgM	Negative regulator of flagellin synthesis FlgM (anti-sigma28)		100	100	99	1e-52
BLAT	Virulence Factor	VFDB	Pseudomonas aeruginosa 11	fig|287.18736.peg.2213	VFG014655	Pseudomonas aeruginosa PAO1	flgM			100	100	100	2e-53
BLAT	Virulence Factor	VFDB	Pseudomonas aeruginosa 20	fig|287.19145.peg.4800	VFG014655	Pseudomonas aeruginosa PAO1	flgM			100	100	90	2e-48
BLAT	Virulence Factor	VFDB	Pseudomonas aeruginosa 23	fig|287.18737.peg.2368	VFG014655	Pseudomonas aeruginosa PAO1	flgM			100	100	100	2e-53
BLAT	Virulence Factor	VFDB	Pseudomonas aeruginosa 31	fig|287.18738.peg.4088	VFG014655	Pseudomonas aeruginosa PAO1	flgM			100	100	99	1e-52
BLAT	Virulence Factor	VFDB	Pseudomonas aeruginosa 37	fig|287.18739.peg.4910	VFG014655	Pseudomonas aeruginosa PAO1	flgM			100	100	99	1e-52
BLAT	Virulence Factor	VFDB	Pseudomonas aeruginosa 46	fig|287.18740.peg.3729	VFG014655	Pseudomonas aeruginosa PAO1	flgM			100	100	99	1e-52
BLAT	Virulence Factor	VFDB	Pseudomonas aeruginosa 10	fig|287.18735.peg.5060	VFG014668	Pseudomonas aeruginosa PAO1	flgN	Flagellar biosynthesis protein FlgN		100	100	99	6e-81
BLAT	Virulence Factor	VFDB	Pseudomonas aeruginosa 11	fig|287.18736.peg.2212	VFG014668	Pseudomonas aeruginosa PAO1	flgN			100	100	100	2e-81
BLAT	Virulence Factor	VFDB	Pseudomonas aeruginosa 20	fig|287.19145.peg.4799	VFG014668	Pseudomonas aeruginosa PAO1	flgN			100	100	91	7e-74
BLAT	Virulence Factor	VFDB	Pseudomonas aeruginosa 23	fig|287.18737.peg.2367	VFG014668	Pseudomonas aeruginosa PAO1	flgN			100	100	99	6e-81
BLAT	Virulence Factor	VFDB	Pseudomonas aeruginosa 31	fig|287.18738.peg.4089	VFG014668	Pseudomonas aeruginosa PAO1	flgN			100	100	99	6e-81
BLAT	Virulence Factor	VFDB	Pseudomonas aeruginosa 37	fig|287.18739.peg.4909	VFG014668	Pseudomonas aeruginosa PAO1	flgN			100	100	99	6e-81
BLAT	Virulence Factor	VFDB	Pseudomonas aeruginosa 46	fig|287.18740.peg.3728	VFG014668	Pseudomonas aeruginosa PAO1	flgN			100	100	99	6e-81
BLAT	Virulence Factor	VFDB	Pseudomonas aeruginosa 10	fig|287.18735.peg.4231	VFG001263	Pseudomonas aeruginosa PAO1	flhA	Flagellar biosynthesis protein FlhA	Adherence,Motility	100	100	100	0.0
BLAT	Virulence Factor	VFDB	Pseudomonas aeruginosa 11	fig|287.18736.peg.4396	VFG001263	Pseudomonas aeruginosa PAO1	flhA			100	100	100	0.0
BLAT	Virulence Factor	VFDB	Pseudomonas aeruginosa 23	fig|287.18737.peg.4597	VFG001263	Pseudomonas aeruginosa PAO1	flhA			100	100	99	0.0
BLAT	Virulence Factor	VFDB	Pseudomonas aeruginosa 31	fig|287.18738.peg.4576	VFG001263	Pseudomonas aeruginosa PAO1	flhA			100	100	100	0.0
BLAT	Virulence Factor	VFDB	Pseudomonas aeruginosa 37	fig|287.18739.peg.3623	VFG001263	Pseudomonas aeruginosa PAO1	flhA			100	100	99	0.0
BLAT	Virulence Factor	VFDB	Pseudomonas aeruginosa 46	fig|287.18740.peg.4170	VFG001263	Pseudomonas aeruginosa PAO1	flhA			100	100	99	0.0
BLAT	Virulence Factor	VFDB	Pseudomonas aeruginosa 10	fig|287.18735.peg.4234	VFG001262	Pseudomonas aeruginosa PAO1	flhB	Flagellar biosynthesis protein FlhB	Adherence,Motility	100	100	100	1e-212
BLAT	Virulence Factor	VFDB	Pseudomonas aeruginosa 11	fig|287.18736.peg.4399	VFG001262	Pseudomonas aeruginosa PAO1	flhB			100	100	100	1e-212
BLAT	Virulence Factor	VFDB	Pseudomonas aeruginosa 20	fig|287.19145.peg.642	VFG001262	Pseudomonas aeruginosa PAO1	flhB			100	100	97	1e-207
BLAT	Virulence Factor	VFDB	Pseudomonas aeruginosa 23	fig|287.18737.peg.4594	VFG001262	Pseudomonas aeruginosa PAO1	flhB			100	100	99	1e-211
BLAT	Virulence Factor	VFDB	Pseudomonas aeruginosa 31	fig|287.18738.peg.4579	VFG001262	Pseudomonas aeruginosa PAO1	flhB			100	100	100	1e-212
BLAT	Virulence Factor	VFDB	Pseudomonas aeruginosa 37	fig|287.18739.peg.3626	VFG001262	Pseudomonas aeruginosa PAO1	flhB			100	100	99	1e-211
BLAT	Virulence Factor	VFDB	Pseudomonas aeruginosa 46	fig|287.18740.peg.4167	VFG001262	Pseudomonas aeruginosa PAO1	flhB			100	100	100	1e-212
BLAT	Virulence Factor	VFDB	Pseudomonas aeruginosa 10	fig|287.18735.peg.4230	VFG001264	Pseudomonas aeruginosa PAO1	flhF	Flagellar biosynthesis protein FlhF	Adherence,Motility	100	100	99	1e-239
BLAT	Virulence Factor	VFDB	Pseudomonas aeruginosa 11	fig|287.18736.peg.4395	VFG001264	Pseudomonas aeruginosa PAO1	flhF			100	100	99	1e-239
BLAT	Virulence Factor	VFDB	Pseudomonas aeruginosa 20	fig|287.19145.peg.646	VFG001264	Pseudomonas aeruginosa PAO1	flhF			100	100	96	1e-234
BLAT	Virulence Factor	VFDB	Pseudomonas aeruginosa 23	fig|287.18737.peg.4598	VFG001264	Pseudomonas aeruginosa PAO1	flhF			100	100	99	1e-239
BLAT	Virulence Factor	VFDB	Pseudomonas aeruginosa 31	fig|287.18738.peg.4575	VFG001264	Pseudomonas aeruginosa PAO1	flhF			100	100	99	1e-239
BLAT	Virulence Factor	VFDB	Pseudomonas aeruginosa 37	fig|287.18739.peg.3622	VFG001264	Pseudomonas aeruginosa PAO1	flhF			100	100	99	1e-239
BLAT	Virulence Factor	VFDB	Pseudomonas aeruginosa 46	fig|287.18740.peg.4171	VFG001264	Pseudomonas aeruginosa PAO1	flhF			100	100	99	1e-239
BLAT	Virulence Factor	VFDB	Pseudomonas aeruginosa 10	fig|287.18735.peg.4228	VFG014629	Pseudomonas aeruginosa PAO1	fliA	RNA polymerase sigma factor for flagellar operon		96	100	100	1e-132
BLAT	Virulence Factor	VFDB	Pseudomonas aeruginosa 20	fig|287.19145.peg.648	VFG014629	Pseudomonas aeruginosa PAO1	fliA			96	100	100	1e-132
BLAT	Virulence Factor	VFDB	Pseudomonas aeruginosa 11	fig|287.18736.peg.4393	VFG014629	Pseudomonas aeruginosa PAO1	fliA			96	100	100	1e-132
BLAT	Virulence Factor	VFDB	Pseudomonas aeruginosa 23	fig|287.18737.peg.4600	VFG014629	Pseudomonas aeruginosa PAO1	fliA			96	100	100	1e-132
BLAT	Virulence Factor	VFDB	Pseudomonas aeruginosa 31	fig|287.18738.peg.4573	VFG014629	Pseudomonas aeruginosa PAO1	fliA			96	100	100	1e-132
BLAT	Virulence Factor	VFDB	Pseudomonas aeruginosa 37	fig|287.18739.peg.3620	VFG014629	Pseudomonas aeruginosa PAO1	fliA			96	100	100	1e-132
BLAT	Virulence Factor	VFDB	Pseudomonas aeruginosa 46	fig|287.18740.peg.4173	VFG014629	Pseudomonas aeruginosa PAO1	fliA			96	100	100	1e-132
BLAT	Virulence Factor	VFDB	Pseudomonas aeruginosa 10	fig|287.18735.peg.907	VFG001246	Pseudomonas aeruginosa PAO1	fliC	Flagellin protein FlaB	Adherence,Motility	100	100	99	1e-266
BLAT	Virulence Factor	VFDB	Pseudomonas aeruginosa 20	fig|287.19145.peg.1606	VFG001246	Pseudomonas aeruginosa PAO1	fliC			100	100	97	1e-262
BLAT	Virulence Factor	VFDB	Pseudomonas aeruginosa 11	fig|287.18736.peg.2042	VFG001246	Pseudomonas aeruginosa PAO1	fliC			100	100	100	1e-266
BLAT	Virulence Factor	VFDB	Pseudomonas aeruginosa 31	fig|287.18738.peg.2389	VFG001246	Pseudomonas aeruginosa PAO1	fliC			100	100	99	1e-266
BLAT	Virulence Factor	VFDB	Pseudomonas aeruginosa 10	fig|287.18735.peg.905	VFG001247	Pseudomonas aeruginosa PAO1	fliD	Flagellar cap protein FliD	Adherence,Motility	100	100	99	1e-261
BLAT	Virulence Factor	VFDB	Pseudomonas aeruginosa 20	fig|287.19145.peg.1604	VFG001247	Pseudomonas aeruginosa PAO1	fliD			99	100	95	1e-251
BLAT	Virulence Factor	VFDB	Pseudomonas aeruginosa 11	fig|287.18736.peg.2040	VFG001247	Pseudomonas aeruginosa PAO1	fliD			100	100	100	1e-262
BLAT	Virulence Factor	VFDB	Pseudomonas aeruginosa 31	fig|287.18738.peg.2387	VFG001247	Pseudomonas aeruginosa PAO1	fliD			100	100	99	1e-261
BLAT	Virulence Factor	VFDB	Pseudomonas aeruginosa 10	fig|287.18735.peg.899	VFG001250	Pseudomonas aeruginosa PAO1	fliE	Flagellar hook-basal body complex protein FliE	Adherence,Motility	100	100	99	1e-52
BLAT	Virulence Factor	VFDB	Pseudomonas aeruginosa 11	fig|287.18736.peg.2034	VFG001250	Pseudomonas aeruginosa PAO1	fliE			100	100	99	1e-52
BLAT	Virulence Factor	VFDB	Pseudomonas aeruginosa 20	fig|287.19145.peg.5911	VFG001250	Pseudomonas aeruginosa PAO1	fliE			100	100	98	9e-52
BLAT	Virulence Factor	VFDB	Pseudomonas aeruginosa 23	fig|287.18737.peg.2738	VFG001250	Pseudomonas aeruginosa PAO1	fliE			100	100	99	1e-52
BLAT	Virulence Factor	VFDB	Pseudomonas aeruginosa 31	fig|287.18738.peg.2381	VFG001250	Pseudomonas aeruginosa PAO1	fliE			100	100	99	1e-52
BLAT	Virulence Factor	VFDB	Pseudomonas aeruginosa 37	fig|287.18739.peg.1568	VFG001250	Pseudomonas aeruginosa PAO1	fliE			100	100	100	5e-53
BLAT	Virulence Factor	VFDB	Pseudomonas aeruginosa 46	fig|287.18740.peg.3575	VFG001250	Pseudomonas aeruginosa PAO1	fliE			100	100	100	5e-53
BLAT	Virulence Factor	VFDB	Pseudomonas aeruginosa 10	fig|287.18735.peg.898	VFG001251	Pseudomonas aeruginosa PAO1	fliF	Flagellar M-ring protein FliF	Adherence,Motility	100	100	100	0.0
BLAT	Virulence Factor	VFDB	Pseudomonas aeruginosa 11	fig|287.18736.peg.2033	VFG001251	Pseudomonas aeruginosa PAO1	fliF			100	100	99	0.0
BLAT	Virulence Factor	VFDB	Pseudomonas aeruginosa 20	fig|287.19145.peg.5910	VFG001251	Pseudomonas aeruginosa PAO1	fliF			100	100	98	0.0
BLAT	Virulence Factor	VFDB	Pseudomonas aeruginosa 23	fig|287.18737.peg.2737	VFG001251	Pseudomonas aeruginosa PAO1	fliF			100	100	99	0.0
BLAT	Virulence Factor	VFDB	Pseudomonas aeruginosa 31	fig|287.18738.peg.2380	VFG001251	Pseudomonas aeruginosa PAO1	fliF			100	100	100	0.0
BLAT	Virulence Factor	VFDB	Pseudomonas aeruginosa 37	fig|287.18739.peg.1569	VFG001251	Pseudomonas aeruginosa PAO1	fliF			100	100	100	0.0
BLAT	Virulence Factor	VFDB	Pseudomonas aeruginosa 46	fig|287.18740.peg.3576	VFG001251	Pseudomonas aeruginosa PAO1	fliF			100	100	100	0.0
BLAT	Virulence Factor	VFDB	Pseudomonas aeruginosa 10	fig|287.18735.peg.897	VFG001252	Pseudomonas aeruginosa PAO1	fliG	Flagellar motor switch protein FliG	Adherence,Motility	100	100	100	1e-185
BLAT	Virulence Factor	VFDB	Pseudomonas aeruginosa 11	fig|287.18736.peg.2032	VFG001252	Pseudomonas aeruginosa PAO1	fliG			100	100	100	1e-185
BLAT	Virulence Factor	VFDB	Pseudomonas aeruginosa 20	fig|287.19145.peg.5909	VFG001252	Pseudomonas aeruginosa PAO1	fliG			100	100	99	1e-184
BLAT	Virulence Factor	VFDB	Pseudomonas aeruginosa 23	fig|287.18737.peg.2736	VFG001252	Pseudomonas aeruginosa PAO1	fliG			100	100	100	1e-185
BLAT	Virulence Factor	VFDB	Pseudomonas aeruginosa 31	fig|287.18738.peg.2379	VFG001252	Pseudomonas aeruginosa PAO1	fliG			100	100	100	1e-185
BLAT	Virulence Factor	VFDB	Pseudomonas aeruginosa 37	fig|287.18739.peg.1570	VFG001252	Pseudomonas aeruginosa PAO1	fliG			100	100	100	1e-185
BLAT	Virulence Factor	VFDB	Pseudomonas aeruginosa 46	fig|287.18740.peg.3577	VFG001252	Pseudomonas aeruginosa PAO1	fliG			100	100	100	1e-185
BLAT	Virulence Factor	VFDB	Pseudomonas aeruginosa 10	fig|287.18735.peg.896	VFG001253	Pseudomonas aeruginosa PAO1	fliH	Flagellar assembly protein FliH	Adherence,Motility	100	100	99	1e-150
BLAT	Virulence Factor	VFDB	Pseudomonas aeruginosa 20	fig|287.19145.peg.5908	VFG001253	Pseudomonas aeruginosa PAO1	fliH			80	80	94	1e-112
BLAT	Virulence Factor	VFDB	Pseudomonas aeruginosa 11	fig|287.18736.peg.2031	VFG001253	Pseudomonas aeruginosa PAO1	fliH			100	100	99	1e-151
BLAT	Virulence Factor	VFDB	Pseudomonas aeruginosa 23	fig|287.18737.peg.2735	VFG001253	Pseudomonas aeruginosa PAO1	fliH			100	100	100	1e-151
BLAT	Virulence Factor	VFDB	Pseudomonas aeruginosa 31	fig|287.18738.peg.2378	VFG001253	Pseudomonas aeruginosa PAO1	fliH			100	100	99	1e-150
BLAT	Virulence Factor	VFDB	Pseudomonas aeruginosa 37	fig|287.18739.peg.1571	VFG001253	Pseudomonas aeruginosa PAO1	fliH			100	100	100	1e-151
BLAT	Virulence Factor	VFDB	Pseudomonas aeruginosa 46	fig|287.18740.peg.3578	VFG001253	Pseudomonas aeruginosa PAO1	fliH			100	100	100	1e-151
BLAT	Virulence Factor	VFDB	Pseudomonas aeruginosa 10	fig|287.18735.peg.895	VFG001254	Pseudomonas aeruginosa PAO1	fliI	Flagellum-specific ATP synthase FliI	Adherence,Motility	100	100	100	1e-257
BLAT	Virulence Factor	VFDB	Pseudomonas aeruginosa 20	fig|287.19145.peg.5907	VFG001254	Pseudomonas aeruginosa PAO1	fliI			100	100	98	1e-253
BLAT	Virulence Factor	VFDB	Pseudomonas aeruginosa 11	fig|287.18736.peg.2030	VFG001254	Pseudomonas aeruginosa PAO1	fliI			100	100	100	1e-257
BLAT	Virulence Factor	VFDB	Pseudomonas aeruginosa 23	fig|287.18737.peg.2734	VFG001254	Pseudomonas aeruginosa PAO1	fliI			100	100	100	1e-257
BLAT	Virulence Factor	VFDB	Pseudomonas aeruginosa 31	fig|287.18738.peg.2377	VFG001254	Pseudomonas aeruginosa PAO1	fliI			100	100	100	1e-257
BLAT	Virulence Factor	VFDB	Pseudomonas aeruginosa 37	fig|287.18739.peg.1572	VFG001254	Pseudomonas aeruginosa PAO1	fliI			100	100	100	1e-257
BLAT	Virulence Factor	VFDB	Pseudomonas aeruginosa 46	fig|287.18740.peg.3579	VFG001254	Pseudomonas aeruginosa PAO1	fliI			100	100	100	1e-257
BLAT	Virulence Factor	VFDB	Pseudomonas aeruginosa 10	fig|287.18735.peg.894	VFG001255	Pseudomonas aeruginosa PAO1	fliJ	Flagellar protein FliJ	Adherence,Motility	100	100	100	6e-79
BLAT	Virulence Factor	VFDB	Pseudomonas aeruginosa 11	fig|287.18736.peg.2029	VFG001255	Pseudomonas aeruginosa PAO1	fliJ			100	100	100	6e-79
BLAT	Virulence Factor	VFDB	Pseudomonas aeruginosa 20	fig|287.19145.peg.5906	VFG001255	Pseudomonas aeruginosa PAO1	fliJ			100	100	96	2e-76
BLAT	Virulence Factor	VFDB	Pseudomonas aeruginosa 23	fig|287.18737.peg.2733	VFG001255	Pseudomonas aeruginosa PAO1	fliJ			100	100	99	2e-78
BLAT	Virulence Factor	VFDB	Pseudomonas aeruginosa 31	fig|287.18738.peg.2376	VFG001255	Pseudomonas aeruginosa PAO1	fliJ			100	100	100	6e-79
BLAT	Virulence Factor	VFDB	Pseudomonas aeruginosa 37	fig|287.18739.peg.1573	VFG001255	Pseudomonas aeruginosa PAO1	fliJ			100	100	99	2e-78
BLAT	Virulence Factor	VFDB	Pseudomonas aeruginosa 46	fig|287.18740.peg.3580	VFG001255	Pseudomonas aeruginosa PAO1	fliJ			100	100	99	2e-78
BLAT	Virulence Factor	VFDB	Pseudomonas aeruginosa 10	fig|287.18735.peg.4242	VFG014473	Pseudomonas aeruginosa PAO1	fliK	Flagellar hook-length control protein FliK		100	100	98	1e-240
BLAT	Virulence Factor	VFDB	Pseudomonas aeruginosa 11	fig|287.18736.peg.4407	VFG014473	Pseudomonas aeruginosa PAO1	fliK			100	100	98	1e-241
BLAT	Virulence Factor	VFDB	Pseudomonas aeruginosa 20	fig|287.19145.peg.632	VFG014473	Pseudomonas aeruginosa PAO1	fliK			100	100	92	1e-225
BLAT	Virulence Factor	VFDB	Pseudomonas aeruginosa 23	fig|287.18737.peg.4586	VFG014473	Pseudomonas aeruginosa PAO1	fliK			100	100	99	1e-242
BLAT	Virulence Factor	VFDB	Pseudomonas aeruginosa 31	fig|287.18738.peg.4587	VFG014473	Pseudomonas aeruginosa PAO1	fliK			100	100	98	1e-240
BLAT	Virulence Factor	VFDB	Pseudomonas aeruginosa 37	fig|287.18739.peg.3634	VFG014473	Pseudomonas aeruginosa PAO1	fliK			100	100	98	1e-240
BLAT	Virulence Factor	VFDB	Pseudomonas aeruginosa 46	fig|287.18740.peg.4159	VFG014473	Pseudomonas aeruginosa PAO1	fliK			100	100	98	1e-240
BLAT	Virulence Factor	VFDB	Pseudomonas aeruginosa 10	fig|287.18735.peg.4241	VFG014486	Pseudomonas aeruginosa PAO1	fliL	Flagellar basal body-associated protein FliL		100	100	100	7e-91
BLAT	Virulence Factor	VFDB	Pseudomonas aeruginosa 11	fig|287.18736.peg.4406	VFG014486	Pseudomonas aeruginosa PAO1	fliL			100	100	100	7e-91
BLAT	Virulence Factor	VFDB	Pseudomonas aeruginosa 20	fig|287.19145.peg.635	VFG014486	Pseudomonas aeruginosa PAO1	fliL			100	100	97	4e-89
BLAT	Virulence Factor	VFDB	Pseudomonas aeruginosa 23	fig|287.18737.peg.4587	VFG014486	Pseudomonas aeruginosa PAO1	fliL			100	100	100	7e-91
BLAT	Virulence Factor	VFDB	Pseudomonas aeruginosa 31	fig|287.18738.peg.4586	VFG014486	Pseudomonas aeruginosa PAO1	fliL			100	100	100	7e-91
BLAT	Virulence Factor	VFDB	Pseudomonas aeruginosa 37	fig|287.18739.peg.3633	VFG014486	Pseudomonas aeruginosa PAO1	fliL			100	100	100	7e-91
BLAT	Virulence Factor	VFDB	Pseudomonas aeruginosa 46	fig|287.18740.peg.4160	VFG014486	Pseudomonas aeruginosa PAO1	fliL			100	100	100	7e-91
BLAT	Virulence Factor	VFDB	Pseudomonas aeruginosa 10	fig|287.18735.peg.4240	VFG001256	Pseudomonas aeruginosa PAO1	fliM	Flagellar motor switch protein FliM	Adherence,Motility	100	100	100	1e-183
BLAT	Virulence Factor	VFDB	Pseudomonas aeruginosa 11	fig|287.18736.peg.4405	VFG001256	Pseudomonas aeruginosa PAO1	fliM			100	100	100	1e-183
BLAT	Virulence Factor	VFDB	Pseudomonas aeruginosa 20	fig|287.19145.peg.636	VFG001256	Pseudomonas aeruginosa PAO1	fliM			100	100	99	1e-183
BLAT	Virulence Factor	VFDB	Pseudomonas aeruginosa 23	fig|287.18737.peg.4588	VFG001256	Pseudomonas aeruginosa PAO1	fliM			100	100	100	1e-183
BLAT	Virulence Factor	VFDB	Pseudomonas aeruginosa 31	fig|287.18738.peg.4585	VFG001256	Pseudomonas aeruginosa PAO1	fliM			100	100	100	1e-183
BLAT	Virulence Factor	VFDB	Pseudomonas aeruginosa 37	fig|287.18739.peg.3632	VFG001256	Pseudomonas aeruginosa PAO1	fliM			100	100	100	1e-183
BLAT	Virulence Factor	VFDB	Pseudomonas aeruginosa 46	fig|287.18740.peg.4161	VFG001256	Pseudomonas aeruginosa PAO1	fliM			100	100	100	1e-183
BLAT	Virulence Factor	VFDB	Pseudomonas aeruginosa 10	fig|287.18735.peg.4239	VFG001257	Pseudomonas aeruginosa PAO1	fliN	Flagellar motor switch protein FliN	Adherence,Motility	100	100	100	1e-82
BLAT	Virulence Factor	VFDB	Pseudomonas aeruginosa 20	fig|287.19145.peg.637	VFG001257	Pseudomonas aeruginosa PAO1	fliN			100	100	99	2e-82
BLAT	Virulence Factor	VFDB	Pseudomonas aeruginosa 11	fig|287.18736.peg.4404	VFG001257	Pseudomonas aeruginosa PAO1	fliN			100	100	100	1e-82
BLAT	Virulence Factor	VFDB	Pseudomonas aeruginosa 23	fig|287.18737.peg.4589	VFG001257	Pseudomonas aeruginosa PAO1	fliN			100	100	100	1e-82
BLAT	Virulence Factor	VFDB	Pseudomonas aeruginosa 31	fig|287.18738.peg.4584	VFG001257	Pseudomonas aeruginosa PAO1	fliN			100	100	100	1e-82
BLAT	Virulence Factor	VFDB	Pseudomonas aeruginosa 37	fig|287.18739.peg.3631	VFG001257	Pseudomonas aeruginosa PAO1	fliN			100	100	100	1e-82
BLAT	Virulence Factor	VFDB	Pseudomonas aeruginosa 46	fig|287.18740.peg.4162	VFG001257	Pseudomonas aeruginosa PAO1	fliN			100	100	100	1e-82
BLAT	Virulence Factor	VFDB	Pseudomonas aeruginosa 10	fig|287.18735.peg.4238	VFG001258	Pseudomonas aeruginosa PAO1	fliO	Flagellar biosynthesis protein FliO	Adherence,Motility	100	100	100	2e-79
BLAT	Virulence Factor	VFDB	Pseudomonas aeruginosa 11	fig|287.18736.peg.4403	VFG001258	Pseudomonas aeruginosa PAO1	fliO			100	100	100	2e-79
BLAT	Virulence Factor	VFDB	Pseudomonas aeruginosa 23	fig|287.18737.peg.4590	VFG001258	Pseudomonas aeruginosa PAO1	fliO			100	100	99	8e-79
BLAT	Virulence Factor	VFDB	Pseudomonas aeruginosa 20	fig|287.19145.peg.638	VFG001258	Pseudomonas aeruginosa PAO1	fliO			94	93	91	4e-67
BLAT	Virulence Factor	VFDB	Pseudomonas aeruginosa 31	fig|287.18738.peg.4583	VFG001258	Pseudomonas aeruginosa PAO1	fliO			100	100	100	2e-79
BLAT	Virulence Factor	VFDB	Pseudomonas aeruginosa 37	fig|287.18739.peg.3630	VFG001258	Pseudomonas aeruginosa PAO1	fliO			100	100	99	2e-79
BLAT	Virulence Factor	VFDB	Pseudomonas aeruginosa 46	fig|287.18740.peg.4163	VFG001258	Pseudomonas aeruginosa PAO1	fliO			100	100	99	2e-79
BLAT	Virulence Factor	VFDB	Pseudomonas aeruginosa 10	fig|287.18735.peg.4237	VFG001259	Pseudomonas aeruginosa PAO1	fliP	Flagellar biosynthesis protein FliP	Adherence,Motility	100	100	100	1e-136
BLAT	Virulence Factor	VFDB	Pseudomonas aeruginosa 11	fig|287.18736.peg.4402	VFG001259	Pseudomonas aeruginosa PAO1	fliP			100	100	100	1e-136
BLAT	Virulence Factor	VFDB	Pseudomonas aeruginosa 20	fig|287.19145.peg.639	VFG001259	Pseudomonas aeruginosa PAO1	fliP			100	100	98	1e-134
BLAT	Virulence Factor	VFDB	Pseudomonas aeruginosa 23	fig|287.18737.peg.4591	VFG001259	Pseudomonas aeruginosa PAO1	fliP			100	100	100	1e-136
BLAT	Virulence Factor	VFDB	Pseudomonas aeruginosa 31	fig|287.18738.peg.4582	VFG001259	Pseudomonas aeruginosa PAO1	fliP			100	100	100	1e-136
BLAT	Virulence Factor	VFDB	Pseudomonas aeruginosa 37	fig|287.18739.peg.3629	VFG001259	Pseudomonas aeruginosa PAO1	fliP			100	100	100	1e-136
BLAT	Virulence Factor	VFDB	Pseudomonas aeruginosa 46	fig|287.18740.peg.4164	VFG001259	Pseudomonas aeruginosa PAO1	fliP			100	100	100	1e-136
BLAT	Virulence Factor	VFDB	Pseudomonas aeruginosa 10	fig|287.18735.peg.4236	VFG001260	Pseudomonas aeruginosa PAO1	fliQ	Flagellar biosynthesis protein FliQ	Adherence,Motility	100	100	100	4e-42
BLAT	Virulence Factor	VFDB	Pseudomonas aeruginosa 20	fig|287.19145.peg.640	VFG001260	Pseudomonas aeruginosa PAO1	fliQ			100	100	96	2e-40
BLAT	Virulence Factor	VFDB	Pseudomonas aeruginosa 11	fig|287.18736.peg.4401	VFG001260	Pseudomonas aeruginosa PAO1	fliQ			100	100	100	4e-42
BLAT	Virulence Factor	VFDB	Pseudomonas aeruginosa 23	fig|287.18737.peg.4592	VFG001260	Pseudomonas aeruginosa PAO1	fliQ			100	100	100	4e-42
BLAT	Virulence Factor	VFDB	Pseudomonas aeruginosa 31	fig|287.18738.peg.4581	VFG001260	Pseudomonas aeruginosa PAO1	fliQ			100	100	100	4e-42
BLAT	Virulence Factor	VFDB	Pseudomonas aeruginosa 37	fig|287.18739.peg.3628	VFG001260	Pseudomonas aeruginosa PAO1	fliQ			100	100	100	4e-42
BLAT	Virulence Factor	VFDB	Pseudomonas aeruginosa 46	fig|287.18740.peg.4165	VFG001260	Pseudomonas aeruginosa PAO1	fliQ			100	100	100	4e-42
BLAT	Virulence Factor	VFDB	Pseudomonas aeruginosa 10	fig|287.18735.peg.4235	VFG001261	Pseudomonas aeruginosa PAO1	fliR	Flagellar biosynthesis protein FliR	Adherence,Motility	100	100	99	1e-139
BLAT	Virulence Factor	VFDB	Pseudomonas aeruginosa 11	fig|287.18736.peg.4400	VFG001261	Pseudomonas aeruginosa PAO1	fliR			100	100	99	1e-139
BLAT	Virulence Factor	VFDB	Pseudomonas aeruginosa 20	fig|287.19145.peg.641	VFG001261	Pseudomonas aeruginosa PAO1	fliR			99	99	96	1e-136
BLAT	Virulence Factor	VFDB	Pseudomonas aeruginosa 23	fig|287.18737.peg.4593	VFG001261	Pseudomonas aeruginosa PAO1	fliR			100	100	99	1e-139
BLAT	Virulence Factor	VFDB	Pseudomonas aeruginosa 31	fig|287.18738.peg.4580	VFG001261	Pseudomonas aeruginosa PAO1	fliR			100	100	99	1e-139
BLAT	Virulence Factor	VFDB	Pseudomonas aeruginosa 37	fig|287.18739.peg.3627	VFG001261	Pseudomonas aeruginosa PAO1	fliR			100	100	99	1e-139
BLAT	Virulence Factor	VFDB	Pseudomonas aeruginosa 46	fig|287.18740.peg.4166	VFG001261	Pseudomonas aeruginosa PAO1	fliR			100	100	99	1e-139
BLAT	Virulence Factor	VFDB	Pseudomonas aeruginosa 10	fig|287.18735.peg.904	VFG014330	Pseudomonas aeruginosa PAO1	fliS	Flagellar biosynthesis protein FliS		100	100	100	2e-64
BLAT	Virulence Factor	VFDB	Pseudomonas aeruginosa 20	fig|287.19145.peg.1603	VFG014330	Pseudomonas aeruginosa PAO1	fliS			100	100	94	2e-60
BLAT	Virulence Factor	VFDB	Pseudomonas aeruginosa 11	fig|287.18736.peg.2039	VFG014330	Pseudomonas aeruginosa PAO1	fliS			100	100	100	2e-64
BLAT	Virulence Factor	VFDB	Pseudomonas aeruginosa 31	fig|287.18738.peg.2386	VFG014330	Pseudomonas aeruginosa PAO1	fliS			100	100	100	2e-64
BLAT	Virulence Factor	VFDB	Pseudomonas aeruginosa 10	fig|287.18735.peg.5133	VFG000164	Pseudomonas aeruginosa PAO1	fptA	Outer membrane receptor for ferric-pyochelin FptA @ Outer membrane receptor for ferric siderophore	Iron uptake,Siderophore	100	100	100	0.0
BLAT	Virulence Factor	VFDB	Pseudomonas aeruginosa 11	fig|287.18736.peg.6563	VFG000164	Pseudomonas aeruginosa PAO1	fptA			100	100	100	0.0
BLAT	Virulence Factor	VFDB	Pseudomonas aeruginosa 20	fig|287.19145.peg.5977	VFG000164	Pseudomonas aeruginosa PAO1	fptA			100	100	94	0.0
BLAT	Virulence Factor	VFDB	Pseudomonas aeruginosa 23	fig|287.18737.peg.5933	VFG000164	Pseudomonas aeruginosa PAO1	fptA			100	100	100	0.0
BLAT	Virulence Factor	VFDB	Pseudomonas aeruginosa 31	fig|287.18738.peg.5755	VFG000164	Pseudomonas aeruginosa PAO1	fptA			100	100	100	0.0
BLAT	Virulence Factor	VFDB	Pseudomonas aeruginosa 37	fig|287.18739.peg.6098	VFG000164	Pseudomonas aeruginosa PAO1	fptA			100	100	100	0.0
BLAT	Virulence Factor	VFDB	Pseudomonas aeruginosa 46	fig|287.18740.peg.6250	VFG000164	Pseudomonas aeruginosa PAO1	fptA			100	100	100	0.0
BLAT	Virulence Factor	VFDB	Pseudomonas aeruginosa 10	fig|287.18735.peg.5823	VFG000163	Pseudomonas aeruginosa PAO1	fpvA			98	100	99	0.0
BLAT	Virulence Factor	VFDB	Pseudomonas aeruginosa 23	fig|287.18737.peg.4255	VFG000163	Pseudomonas aeruginosa PAO1	fpvA			98	100	99	0.0
BLAT	Virulence Factor	VFDB	Pseudomonas aeruginosa 31	fig|287.18738.peg.6127	VFG000163	Pseudomonas aeruginosa PAO1	fpvA			98	100	99	0.0
BLAT	Virulence Factor	VFDB	Pseudomonas aeruginosa 10	fig|287.18735.peg.2488	VFG002071	Pseudomonas aeruginosa PAO1	hcp1	T6SS component Hcp	Secretion system,Type VI secretion system	100	100	100	3e-90
BLAT	Virulence Factor	VFDB	Pseudomonas aeruginosa 11	fig|287.18736.peg.2642	VFG002071	Pseudomonas aeruginosa PAO1	hcp1			100	100	100	3e-90
BLAT	Virulence Factor	VFDB	Pseudomonas aeruginosa 20	fig|287.19145.peg.5217	VFG002071	Pseudomonas aeruginosa PAO1	hcp1			100	100	99	3e-90
BLAT	Virulence Factor	VFDB	Pseudomonas aeruginosa 23	fig|287.18737.peg.5181	VFG002071	Pseudomonas aeruginosa PAO1	hcp1			100	100	100	3e-90
BLAT	Virulence Factor	VFDB	Pseudomonas aeruginosa 31	fig|287.18738.peg.1124	VFG002071	Pseudomonas aeruginosa PAO1	hcp1			100	100	100	3e-90
BLAT	Virulence Factor	VFDB	Pseudomonas aeruginosa 37	fig|287.18739.peg.5495	VFG002071	Pseudomonas aeruginosa PAO1	hcp1			100	100	100	3e-90
BLAT	Virulence Factor	VFDB	Pseudomonas aeruginosa 46	fig|287.18740.peg.2341	VFG002071	Pseudomonas aeruginosa PAO1	hcp1			100	100	100	3e-90
BLAT	Virulence Factor	VFDB	Pseudomonas aeruginosa 10	fig|287.18735.peg.2491	VFG002068	Pseudomonas aeruginosa PAO1	hsiA1	T6SS component TssA (ImpA)	Secretion system,Type VI secretion system	100	100	98	1e-189
BLAT	Virulence Factor	VFDB	Pseudomonas aeruginosa 11	fig|287.18736.peg.2639	VFG002068	Pseudomonas aeruginosa PAO1	hsiA1			100	100	98	1e-191
BLAT	Virulence Factor	VFDB	Pseudomonas aeruginosa 23	fig|287.18737.peg.5178	VFG002068	Pseudomonas aeruginosa PAO1	hsiA1			100	100	98	1e-189
BLAT	Virulence Factor	VFDB	Pseudomonas aeruginosa 31	fig|287.18738.peg.1127	VFG002068	Pseudomonas aeruginosa PAO1	hsiA1			100	100	98	1e-189
BLAT	Virulence Factor	VFDB	Pseudomonas aeruginosa 37	fig|287.18739.peg.5498	VFG002068	Pseudomonas aeruginosa PAO1	hsiA1			100	100	99	1e-192
BLAT	Virulence Factor	VFDB	Pseudomonas aeruginosa 46	fig|287.18740.peg.2344	VFG002068	Pseudomonas aeruginosa PAO1	hsiA1			100	100	99	1e-192
BLAT	Virulence Factor	VFDB	Pseudomonas aeruginosa 20	fig|287.19145.peg.5214	VFG002068	Pseudomonas aeruginosa PAO1	hsiA1			100	100	93	1e-180
BLAT	Virulence Factor	VFDB	Pseudomonas aeruginosa 10	fig|287.18735.peg.2490	VFG002069	Pseudomonas aeruginosa PAO1	hsiB1/vipA	T6SS component TssB (ImpB/VipA)	Secretion system,Type VI secretion system	100	100	100	1e-91
BLAT	Virulence Factor	VFDB	Pseudomonas aeruginosa 11	fig|287.18736.peg.2640	VFG002069	Pseudomonas aeruginosa PAO1	hsiB1/vipA			100	100	100	1e-91
BLAT	Virulence Factor	VFDB	Pseudomonas aeruginosa 23	fig|287.18737.peg.5179	VFG002069	Pseudomonas aeruginosa PAO1	hsiB1/vipA			100	100	100	1e-91
BLAT	Virulence Factor	VFDB	Pseudomonas aeruginosa 31	fig|287.18738.peg.1126	VFG002069	Pseudomonas aeruginosa PAO1	hsiB1/vipA			100	100	100	1e-91
BLAT	Virulence Factor	VFDB	Pseudomonas aeruginosa 37	fig|287.18739.peg.5497	VFG002069	Pseudomonas aeruginosa PAO1	hsiB1/vipA			100	100	100	1e-91
BLAT	Virulence Factor	VFDB	Pseudomonas aeruginosa 46	fig|287.18740.peg.2343	VFG002069	Pseudomonas aeruginosa PAO1	hsiB1/vipA			100	100	100	1e-91
BLAT	Virulence Factor	VFDB	Pseudomonas aeruginosa 20	fig|287.19145.peg.5215	VFG002069	Pseudomonas aeruginosa PAO1	hsiB1/vipA			100	100	98	7e-91
BLAT	Virulence Factor	VFDB	Pseudomonas aeruginosa 10	fig|287.18735.peg.2489	VFG002070	Pseudomonas aeruginosa PAO1	hsiC1/vipB	T6SS component TssC (ImpC/VipB)	Secretion system,Type VI secretion system	100	100	100	1e-296
BLAT	Virulence Factor	VFDB	Pseudomonas aeruginosa 11	fig|287.18736.peg.2641	VFG002070	Pseudomonas aeruginosa PAO1	hsiC1/vipB			100	100	99	1e-296
BLAT	Virulence Factor	VFDB	Pseudomonas aeruginosa 23	fig|287.18737.peg.5180	VFG002070	Pseudomonas aeruginosa PAO1	hsiC1/vipB			100	100	99	1e-296
BLAT	Virulence Factor	VFDB	Pseudomonas aeruginosa 31	fig|287.18738.peg.1125	VFG002070	Pseudomonas aeruginosa PAO1	hsiC1/vipB			100	100	100	1e-296
BLAT	Virulence Factor	VFDB	Pseudomonas aeruginosa 37	fig|287.18739.peg.5496	VFG002070	Pseudomonas aeruginosa PAO1	hsiC1/vipB			100	100	99	1e-296
BLAT	Virulence Factor	VFDB	Pseudomonas aeruginosa 46	fig|287.18740.peg.2342	VFG002070	Pseudomonas aeruginosa PAO1	hsiC1/vipB			100	100	99	1e-296
BLAT	Virulence Factor	VFDB	Pseudomonas aeruginosa 20	fig|287.19145.peg.5216	VFG002070	Pseudomonas aeruginosa PAO1	hsiC1/vipB			100	100	99	1e-295
BLAT	Virulence Factor	VFDB	Pseudomonas aeruginosa 10	fig|287.18735.peg.2487	VFG002072	Pseudomonas aeruginosa PAO1	hsiE1	T6SS associated component TagJ (ImpE)	Secretion system,Type VI secretion system	92	100	100	1e-146
BLAT	Virulence Factor	VFDB	Pseudomonas aeruginosa 11	fig|287.18736.peg.2643	VFG002072	Pseudomonas aeruginosa PAO1	hsiE1			92	100	100	1e-146
BLAT	Virulence Factor	VFDB	Pseudomonas aeruginosa 23	fig|287.18737.peg.5182	VFG002072	Pseudomonas aeruginosa PAO1	hsiE1			92	100	100	1e-146
BLAT	Virulence Factor	VFDB	Pseudomonas aeruginosa 31	fig|287.18738.peg.1123	VFG002072	Pseudomonas aeruginosa PAO1	hsiE1			92	100	100	1e-146
BLAT	Virulence Factor	VFDB	Pseudomonas aeruginosa 37	fig|287.18739.peg.5493	VFG002072	Pseudomonas aeruginosa PAO1	hsiE1			92	100	100	1e-146
BLAT	Virulence Factor	VFDB	Pseudomonas aeruginosa 46	fig|287.18740.peg.2340	VFG002072	Pseudomonas aeruginosa PAO1	hsiE1			92	100	100	1e-146
BLAT	Virulence Factor	VFDB	Pseudomonas aeruginosa 20	fig|287.19145.peg.5218	VFG002072	Pseudomonas aeruginosa PAO1	hsiE1			92	100	96	1e-141
BLAT	Virulence Factor	VFDB	Pseudomonas aeruginosa 10	fig|287.18735.peg.2486	VFG002073	Pseudomonas aeruginosa PAO1	hsiF1	T6SS lysozyme-like component TssE	Secretion system,Type VI secretion system	100	100	99	3e-90
BLAT	Virulence Factor	VFDB	Pseudomonas aeruginosa 11	fig|287.18736.peg.2644	VFG002073	Pseudomonas aeruginosa PAO1	hsiF1			100	100	100	7e-91
BLAT	Virulence Factor	VFDB	Pseudomonas aeruginosa 23	fig|287.18737.peg.5183	VFG002073	Pseudomonas aeruginosa PAO1	hsiF1			100	100	98	4e-89
BLAT	Virulence Factor	VFDB	Pseudomonas aeruginosa 31	fig|287.18738.peg.1122	VFG002073	Pseudomonas aeruginosa PAO1	hsiF1			100	100	99	3e-90
BLAT	Virulence Factor	VFDB	Pseudomonas aeruginosa 37	fig|287.18739.peg.5492	VFG002073	Pseudomonas aeruginosa PAO1	hsiF1			100	100	98	4e-89
BLAT	Virulence Factor	VFDB	Pseudomonas aeruginosa 46	fig|287.18740.peg.2339	VFG002073	Pseudomonas aeruginosa PAO1	hsiF1			100	100	98	4e-89
BLAT	Virulence Factor	VFDB	Pseudomonas aeruginosa 20	fig|287.19145.peg.5219	VFG002073	Pseudomonas aeruginosa PAO1	hsiF1			99	99	98	1e-87
BLAT	Virulence Factor	VFDB	Pseudomonas aeruginosa 10	fig|287.18735.peg.2485	VFG002074	Pseudomonas aeruginosa PAO1	hsiG1	T6SS component TssF (ImpG/VasA)	Secretion system,Type VI secretion system	100	100	99	0.0
BLAT	Virulence Factor	VFDB	Pseudomonas aeruginosa 11	fig|287.18736.peg.2645	VFG002074	Pseudomonas aeruginosa PAO1	hsiG1			100	100	99	0.0
BLAT	Virulence Factor	VFDB	Pseudomonas aeruginosa 23	fig|287.18737.peg.5184	VFG002074	Pseudomonas aeruginosa PAO1	hsiG1			100	100	99	0.0
BLAT	Virulence Factor	VFDB	Pseudomonas aeruginosa 31	fig|287.18738.peg.1121	VFG002074	Pseudomonas aeruginosa PAO1	hsiG1			100	100	99	0.0
BLAT	Virulence Factor	VFDB	Pseudomonas aeruginosa 37	fig|287.18739.peg.5491	VFG002074	Pseudomonas aeruginosa PAO1	hsiG1			100	100	99	0.0
BLAT	Virulence Factor	VFDB	Pseudomonas aeruginosa 46	fig|287.18740.peg.2338	VFG002074	Pseudomonas aeruginosa PAO1	hsiG1			100	100	99	0.0
BLAT	Virulence Factor	VFDB	Pseudomonas aeruginosa 20	fig|287.19145.peg.5220	VFG002074	Pseudomonas aeruginosa PAO1	hsiG1			100	100	98	0.0
BLAT	Virulence Factor	VFDB	Pseudomonas aeruginosa 10	fig|287.18735.peg.2484	VFG002075	Pseudomonas aeruginosa PAO1	hsiH1	T6SS component TssG (ImpH/VasB)	Secretion system,Type VI secretion system	100	100	100	1e-211
BLAT	Virulence Factor	VFDB	Pseudomonas aeruginosa 11	fig|287.18736.peg.2646	VFG002075	Pseudomonas aeruginosa PAO1	hsiH1			100	100	100	1e-211
BLAT	Virulence Factor	VFDB	Pseudomonas aeruginosa 20	fig|287.19145.peg.5221	VFG002075	Pseudomonas aeruginosa PAO1	hsiH1			95	100	97	1e-196
BLAT	Virulence Factor	VFDB	Pseudomonas aeruginosa 23	fig|287.18737.peg.5185	VFG002075	Pseudomonas aeruginosa PAO1	hsiH1			100	100	100	1e-211
BLAT	Virulence Factor	VFDB	Pseudomonas aeruginosa 31	fig|287.18738.peg.1120	VFG002075	Pseudomonas aeruginosa PAO1	hsiH1			100	100	100	1e-211
BLAT	Virulence Factor	VFDB	Pseudomonas aeruginosa 37	fig|287.18739.peg.5490	VFG002075	Pseudomonas aeruginosa PAO1	hsiH1			100	100	99	1e-209
BLAT	Virulence Factor	VFDB	Pseudomonas aeruginosa 46	fig|287.18740.peg.2337	VFG002075	Pseudomonas aeruginosa PAO1	hsiH1			100	100	99	1e-209
BLAT	Virulence Factor	VFDB	Pseudomonas aeruginosa 20	fig|287.19145.peg.5221	VFG002075	Pseudomonas aeruginosa PAO1	hsiH1			95	100	97	1e-196
BLAT	Virulence Factor	VFDB	Pseudomonas aeruginosa 10	fig|287.18735.peg.2495	VFG002065	Pseudomonas aeruginosa PAO1	hsiJ1	T6SS component TssK (ImpJ/VasE)	Secretion system,Type VI secretion system	100	100	100	1e-258
BLAT	Virulence Factor	VFDB	Pseudomonas aeruginosa 11	fig|287.18736.peg.2635	VFG002065	Pseudomonas aeruginosa PAO1	hsiJ1			100	100	100	1e-258
BLAT	Virulence Factor	VFDB	Pseudomonas aeruginosa 23	fig|287.18737.peg.5174	VFG002065	Pseudomonas aeruginosa PAO1	hsiJ1			100	100	100	1e-258
BLAT	Virulence Factor	VFDB	Pseudomonas aeruginosa 31	fig|287.18738.peg.1131	VFG002065	Pseudomonas aeruginosa PAO1	hsiJ1			100	100	100	1e-258
BLAT	Virulence Factor	VFDB	Pseudomonas aeruginosa 37	fig|287.18739.peg.5868	VFG002065	Pseudomonas aeruginosa PAO1	hsiJ1			100	100	100	1e-258
BLAT	Virulence Factor	VFDB	Pseudomonas aeruginosa 46	fig|287.18740.peg.2348	VFG002065	Pseudomonas aeruginosa PAO1	hsiJ1			100	100	100	1e-258
BLAT	Virulence Factor	VFDB	Pseudomonas aeruginosa 10	fig|287.18735.peg.6437	VFG002063	Pseudomonas aeruginosa PAO1	icmF1/tssM1	T6SS component TssM (IcmF/VasK)	Secretion system,Type VI secretion system	100	93	99	0.0
BLAT	Virulence Factor	VFDB	Pseudomonas aeruginosa 11	fig|287.18736.peg.2633	VFG002063	Pseudomonas aeruginosa PAO1	icmF1/tssM1			100	93	99	0.0
BLAT	Virulence Factor	VFDB	Pseudomonas aeruginosa 23	fig|287.18737.peg.5172	VFG002063	Pseudomonas aeruginosa PAO1	icmF1/tssM1			100	93	99	0.0
BLAT	Virulence Factor	VFDB	Pseudomonas aeruginosa 31	fig|287.18738.peg.1133	VFG002063	Pseudomonas aeruginosa PAO1	icmF1/tssM1			100	93	99	0.0
BLAT	Virulence Factor	VFDB	Pseudomonas aeruginosa 37	fig|287.18739.peg.5870	VFG002063	Pseudomonas aeruginosa PAO1	icmF1/tssM1			100	93	99	0.0
BLAT	Virulence Factor	VFDB	Pseudomonas aeruginosa 46	fig|287.18740.peg.2350	VFG002063	Pseudomonas aeruginosa PAO1	icmF1/tssM1			100	93	99	0.0
BLAT	Virulence Factor	VFDB	Pseudomonas aeruginosa 20	fig|287.19145.peg.5945	VFG002063	Pseudomonas aeruginosa PAO1	icmF1/tssM1			100	93	99	0.0
BLAT	Virulence Factor	VFDB	Pseudomonas aeruginosa 10	fig|287.18735.peg.5856	VFG000145	Pseudomonas aeruginosa PAO1	lasA	LasA protease precursor	Protease,Serine protease	97	100	98	1e-239
BLAT	Virulence Factor	VFDB	Pseudomonas aeruginosa 11	fig|287.18736.peg.3789	VFG000145	Pseudomonas aeruginosa PAO1	lasA			100	100	99	1e-247
BLAT	Virulence Factor	VFDB	Pseudomonas aeruginosa 23	fig|287.18737.peg.3508	VFG000145	Pseudomonas aeruginosa PAO1	lasA			100	100	98	1e-245
BLAT	Virulence Factor	VFDB	Pseudomonas aeruginosa 31	fig|287.18738.peg.3141	VFG000145	Pseudomonas aeruginosa PAO1	lasA			100	100	98	1e-245
BLAT	Virulence Factor	VFDB	Pseudomonas aeruginosa 37	fig|287.18739.peg.848	VFG000145	Pseudomonas aeruginosa PAO1	lasA			100	100	98	1e-245
BLAT	Virulence Factor	VFDB	Pseudomonas aeruginosa 46	fig|287.18740.peg.1807	VFG000145	Pseudomonas aeruginosa PAO1	lasA			100	100	98	1e-245
BLAT	Virulence Factor	VFDB	Pseudomonas aeruginosa 10	fig|287.18735.peg.222	VFG000146	Pseudomonas aeruginosa PAO1	lasB	Vibriolysin, extracellular zinc protease (EC 3.4.24.25) @ Pseudolysin, extracellular zinc protease (EC 3.4.24.26)	Protease,Zinc metalloproteinase	100	100	98	1e-294
BLAT	Virulence Factor	VFDB	Pseudomonas aeruginosa 11	fig|287.18736.peg.213	VFG000146	Pseudomonas aeruginosa PAO1	lasB			100	100	99	1e-296
BLAT	Virulence Factor	VFDB	Pseudomonas aeruginosa 23	fig|287.18737.peg.1155	VFG000146	Pseudomonas aeruginosa PAO1	lasB			100	100	98	1e-294
BLAT	Virulence Factor	VFDB	Pseudomonas aeruginosa 31	fig|287.18738.peg.228	VFG000146	Pseudomonas aeruginosa PAO1	lasB			100	100	98	1e-294
BLAT	Virulence Factor	VFDB	Pseudomonas aeruginosa 37	fig|287.18739.peg.960	VFG000146	Pseudomonas aeruginosa PAO1	lasB			100	100	98	1e-294
BLAT	Virulence Factor	VFDB	Pseudomonas aeruginosa 46	fig|287.18740.peg.907	VFG000146	Pseudomonas aeruginosa PAO1	lasB			100	100	98	1e-294
BLAT	Virulence Factor	VFDB	Pseudomonas aeruginosa 20	fig|287.19145.peg.1284	VFG000146	Pseudomonas aeruginosa PAO1	lasB			100	100	94	1e-285
BLAT	Virulence Factor	VFDB	Pseudomonas aeruginosa 10	fig|287.18735.peg.4253	VFG000154	Pseudomonas aeruginosa PAO1	lasI	N-(3-oxododecanoyl)-L-homoserine lactone synthase @ N-acyl-L-homoserine lactone synthase, LuxI family (EC 2.3.1.184)	Regulation,Quorum sensing system	100	100	100	1e-112
BLAT	Virulence Factor	VFDB	Pseudomonas aeruginosa 11	fig|287.18736.peg.4418	VFG000154	Pseudomonas aeruginosa PAO1	lasI			100	100	100	1e-112
BLAT	Virulence Factor	VFDB	Pseudomonas aeruginosa 23	fig|287.18737.peg.4576	VFG000154	Pseudomonas aeruginosa PAO1	lasI			100	100	100	1e-112
BLAT	Virulence Factor	VFDB	Pseudomonas aeruginosa 31	fig|287.18738.peg.4598	VFG000154	Pseudomonas aeruginosa PAO1	lasI			100	100	100	1e-112
BLAT	Virulence Factor	VFDB	Pseudomonas aeruginosa 46	fig|287.18740.peg.4148	VFG000154	Pseudomonas aeruginosa PAO1	lasI			100	100	100	1e-112
BLAT	Virulence Factor	VFDB	Pseudomonas aeruginosa 20	fig|287.19145.peg.623	VFG000154	Pseudomonas aeruginosa PAO1	lasI			100	100	99	1e-112
BLAT	Virulence Factor	VFDB	Pseudomonas aeruginosa 10	fig|287.18735.peg.2494	VFG002066	Pseudomonas aeruginosa PAO1	lip1	T6SS secretion lipoprotein TssJ (VasD)	Secretion system,Type VI secretion system	100	100	100	2e-83
BLAT	Virulence Factor	VFDB	Pseudomonas aeruginosa 11	fig|287.18736.peg.2636	VFG002066	Pseudomonas aeruginosa PAO1	lip1			100	100	100	2e-83
BLAT	Virulence Factor	VFDB	Pseudomonas aeruginosa 23	fig|287.18737.peg.5175	VFG002066	Pseudomonas aeruginosa PAO1	lip1			100	100	100	2e-83
BLAT	Virulence Factor	VFDB	Pseudomonas aeruginosa 31	fig|287.18738.peg.1130	VFG002066	Pseudomonas aeruginosa PAO1	lip1			100	100	100	2e-83
BLAT	Virulence Factor	VFDB	Pseudomonas aeruginosa 37	fig|287.18739.peg.5867	VFG002066	Pseudomonas aeruginosa PAO1	lip1			100	100	100	2e-83
BLAT	Virulence Factor	VFDB	Pseudomonas aeruginosa 46	fig|287.18740.peg.2347	VFG002066	Pseudomonas aeruginosa PAO1	lip1			100	100	100	2e-83
BLAT	Virulence Factor	VFDB	Pseudomonas aeruginosa 10	fig|287.18735.peg.3107	VFG044088	Pseudomonas aeruginosa PAO1	mbtH-like	MbtH-like NRPS chaperone		100	100	100	4e-37
BLAT	Virulence Factor	VFDB	Pseudomonas aeruginosa 11	fig|287.18736.peg.4999	VFG044088	Pseudomonas aeruginosa PAO1	mbtH-like			100	100	100	4e-37
BLAT	Virulence Factor	VFDB	Pseudomonas aeruginosa 23	fig|287.18737.peg.4789	VFG044088	Pseudomonas aeruginosa PAO1	mbtH-like			100	100	100	4e-37
BLAT	Virulence Factor	VFDB	Pseudomonas aeruginosa 31	fig|287.18738.peg.3182	VFG044088	Pseudomonas aeruginosa PAO1	mbtH-like			100	100	100	4e-37
BLAT	Virulence Factor	VFDB	Pseudomonas aeruginosa 37	fig|287.18739.peg.1479	VFG044088	Pseudomonas aeruginosa PAO1	mbtH-like			100	100	100	4e-37
BLAT	Virulence Factor	VFDB	Pseudomonas aeruginosa 46	fig|287.18740.peg.1625	VFG044088	Pseudomonas aeruginosa PAO1	mbtH-like			100	100	100	4e-37
BLAT	Virulence Factor	VFDB	Pseudomonas aeruginosa 20	fig|287.19145.peg.3509	VFG044088	Pseudomonas aeruginosa PAO1	mbtH-like			100	100	100	4e-37
BLAT	Virulence Factor	VFDB	Pseudomonas aeruginosa 10	fig|287.18735.peg.1649	VFG014694	Pseudomonas aeruginosa PAO1	motA	Flagellar motor rotation protein MotA		100	100	98	1e-155
BLAT	Virulence Factor	VFDB	Pseudomonas aeruginosa 11	fig|287.18736.peg.1469	VFG014694	Pseudomonas aeruginosa PAO1	motA			100	100	100	1e-157
BLAT	Virulence Factor	VFDB	Pseudomonas aeruginosa 23	fig|287.18737.peg.3683	VFG014694	Pseudomonas aeruginosa PAO1	motA			100	100	98	1e-155
BLAT	Virulence Factor	VFDB	Pseudomonas aeruginosa 31	fig|287.18738.peg.2261	VFG014694	Pseudomonas aeruginosa PAO1	motA			100	100	98	1e-155
BLAT	Virulence Factor	VFDB	Pseudomonas aeruginosa 37	fig|287.18739.peg.234	VFG014694	Pseudomonas aeruginosa PAO1	motA			100	100	98	1e-155
BLAT	Virulence Factor	VFDB	Pseudomonas aeruginosa 46	fig|287.18740.peg.277	VFG014694	Pseudomonas aeruginosa PAO1	motA			100	100	98	1e-155
BLAT	Virulence Factor	VFDB	Pseudomonas aeruginosa 20	fig|287.19145.peg.4945	VFG014694	Pseudomonas aeruginosa PAO1	motA			100	100	97	1e-154
BLAT	Virulence Factor	VFDB	Pseudomonas aeruginosa 10	fig|287.18735.peg.1650	VFG014681	Pseudomonas aeruginosa PAO1	motB	Flagellar motor rotation protein MotB		100	100	100	1e-200
BLAT	Virulence Factor	VFDB	Pseudomonas aeruginosa 11	fig|287.18736.peg.1468	VFG014681	Pseudomonas aeruginosa PAO1	motB			100	100	100	1e-200
BLAT	Virulence Factor	VFDB	Pseudomonas aeruginosa 23	fig|287.18737.peg.3684	VFG014681	Pseudomonas aeruginosa PAO1	motB			100	100	100	1e-200
BLAT	Virulence Factor	VFDB	Pseudomonas aeruginosa 31	fig|287.18738.peg.2260	VFG014681	Pseudomonas aeruginosa PAO1	motB			100	100	100	1e-200
BLAT	Virulence Factor	VFDB	Pseudomonas aeruginosa 37	fig|287.18739.peg.235	VFG014681	Pseudomonas aeruginosa PAO1	motB			100	100	100	1e-200
BLAT	Virulence Factor	VFDB	Pseudomonas aeruginosa 46	fig|287.18740.peg.276	VFG014681	Pseudomonas aeruginosa PAO1	motB			100	100	100	1e-200
BLAT	Virulence Factor	VFDB	Pseudomonas aeruginosa 20	fig|287.19145.peg.4944	VFG014681	Pseudomonas aeruginosa PAO1	motB			99	99	95	1e-188
BLAT	Virulence Factor	VFDB	Pseudomonas aeruginosa 10	fig|287.18735.peg.4222	VFG014707	Pseudomonas aeruginosa PAO1	motC	Flagellar motor rotation protein MotA		100	100	100	1e-134
BLAT	Virulence Factor	VFDB	Pseudomonas aeruginosa 11	fig|287.18736.peg.4388	VFG014707	Pseudomonas aeruginosa PAO1	motC			100	100	100	1e-134
BLAT	Virulence Factor	VFDB	Pseudomonas aeruginosa 23	fig|287.18737.peg.4605	VFG014707	Pseudomonas aeruginosa PAO1	motC			100	100	100	1e-134
BLAT	Virulence Factor	VFDB	Pseudomonas aeruginosa 31	fig|287.18738.peg.4567	VFG014707	Pseudomonas aeruginosa PAO1	motC			100	100	100	1e-134
BLAT	Virulence Factor	VFDB	Pseudomonas aeruginosa 37	fig|287.18739.peg.3615	VFG014707	Pseudomonas aeruginosa PAO1	motC			100	100	100	1e-134
BLAT	Virulence Factor	VFDB	Pseudomonas aeruginosa 46	fig|287.18740.peg.4178	VFG014707	Pseudomonas aeruginosa PAO1	motC			100	100	100	1e-134
BLAT	Virulence Factor	VFDB	Pseudomonas aeruginosa 20	fig|287.19145.peg.654	VFG014707	Pseudomonas aeruginosa PAO1	motC			100	100	98	1e-132
BLAT	Virulence Factor	VFDB	Pseudomonas aeruginosa 10	fig|287.18735.peg.4221	VFG014720	Pseudomonas aeruginosa PAO1	motD	Flagellar motor rotation protein MotB		100	100	100	1e-168
BLAT	Virulence Factor	VFDB	Pseudomonas aeruginosa 11	fig|287.18736.peg.4387	VFG014720	Pseudomonas aeruginosa PAO1	motD			100	100	100	1e-168
BLAT	Virulence Factor	VFDB	Pseudomonas aeruginosa 23	fig|287.18737.peg.4606	VFG014720	Pseudomonas aeruginosa PAO1	motD			100	100	100	1e-168
BLAT	Virulence Factor	VFDB	Pseudomonas aeruginosa 31	fig|287.18738.peg.4566	VFG014720	Pseudomonas aeruginosa PAO1	motD			100	100	100	1e-168
BLAT	Virulence Factor	VFDB	Pseudomonas aeruginosa 37	fig|287.18739.peg.3614	VFG014720	Pseudomonas aeruginosa PAO1	motD			100	100	100	1e-168
BLAT	Virulence Factor	VFDB	Pseudomonas aeruginosa 46	fig|287.18740.peg.4179	VFG014720	Pseudomonas aeruginosa PAO1	motD			100	100	100	1e-168
BLAT	Virulence Factor	VFDB	Pseudomonas aeruginosa 20	fig|287.19145.peg.655	VFG014720	Pseudomonas aeruginosa PAO1	motD			100	100	96	1e-162
BLAT	Virulence Factor	VFDB	Pseudomonas aeruginosa 10	fig|287.18735.peg.19	VFG014733	Pseudomonas aeruginosa PAO1	motY	Putative outer membrane protein		100	100	99	1e-183
BLAT	Virulence Factor	VFDB	Pseudomonas aeruginosa 11	fig|287.18736.peg.417	VFG014733	Pseudomonas aeruginosa PAO1	motY			100	100	99	1e-183
BLAT	Virulence Factor	VFDB	Pseudomonas aeruginosa 23	fig|287.18737.peg.1089	VFG014733	Pseudomonas aeruginosa PAO1	motY			100	100	99	1e-182
BLAT	Virulence Factor	VFDB	Pseudomonas aeruginosa 31	fig|287.18738.peg.25	VFG014733	Pseudomonas aeruginosa PAO1	motY			100	100	99	1e-183
BLAT	Virulence Factor	VFDB	Pseudomonas aeruginosa 37	fig|287.18739.peg.23	VFG014733	Pseudomonas aeruginosa PAO1	motY			100	100	99	1e-183
BLAT	Virulence Factor	VFDB	Pseudomonas aeruginosa 46	fig|287.18740.peg.5408	VFG014733	Pseudomonas aeruginosa PAO1	motY			100	100	99	1e-183
BLAT	Virulence Factor	VFDB	Pseudomonas aeruginosa 20	fig|287.19145.peg.4395	VFG014733	Pseudomonas aeruginosa PAO1	motY			100	100	95	1e-175
BLAT	Virulence Factor	VFDB	Pseudomonas aeruginosa 10	fig|287.18735.peg.3347	VFG000134	Pseudomonas aeruginosa PAO1	mucA	Sigma factor RpoE negative regulatory protein RseA	Antiphagocytosis,Serum resistance	100	100	100	1e-105
BLAT	Virulence Factor	VFDB	Pseudomonas aeruginosa 11	fig|287.18736.peg.3341	VFG000134	Pseudomonas aeruginosa PAO1	mucA			100	100	100	1e-105
BLAT	Virulence Factor	VFDB	Pseudomonas aeruginosa 23	fig|287.18737.peg.3872	VFG000134	Pseudomonas aeruginosa PAO1	mucA			100	100	100	1e-105
BLAT	Virulence Factor	VFDB	Pseudomonas aeruginosa 31	fig|287.18738.peg.1720	VFG000134	Pseudomonas aeruginosa PAO1	mucA			100	100	100	1e-105
BLAT	Virulence Factor	VFDB	Pseudomonas aeruginosa 37	fig|287.18739.peg.2138	VFG000134	Pseudomonas aeruginosa PAO1	mucA			100	100	100	1e-105
BLAT	Virulence Factor	VFDB	Pseudomonas aeruginosa 46	fig|287.18740.peg.4493	VFG000134	Pseudomonas aeruginosa PAO1	mucA			100	100	100	1e-105
BLAT	Virulence Factor	VFDB	Pseudomonas aeruginosa 20	fig|287.19145.peg.2752	VFG000134	Pseudomonas aeruginosa PAO1	mucA			100	100	98	1e-104
BLAT	Virulence Factor	VFDB	Pseudomonas aeruginosa 10	fig|287.18735.peg.3346	VFG000135	Pseudomonas aeruginosa PAO1	mucB	Sigma factor RpoE negative regulatory protein RseB precursor	Antiphagocytosis,Serum resistance	100	100	99	1e-181
BLAT	Virulence Factor	VFDB	Pseudomonas aeruginosa 11	fig|287.18736.peg.3340	VFG000135	Pseudomonas aeruginosa PAO1	mucB			100	100	100	1e-182
BLAT	Virulence Factor	VFDB	Pseudomonas aeruginosa 23	fig|287.18737.peg.3873	VFG000135	Pseudomonas aeruginosa PAO1	mucB			100	100	99	1e-181
BLAT	Virulence Factor	VFDB	Pseudomonas aeruginosa 31	fig|287.18738.peg.1721	VFG000135	Pseudomonas aeruginosa PAO1	mucB			100	100	99	1e-181
BLAT	Virulence Factor	VFDB	Pseudomonas aeruginosa 37	fig|287.18739.peg.2137	VFG000135	Pseudomonas aeruginosa PAO1	mucB			100	100	99	1e-181
BLAT	Virulence Factor	VFDB	Pseudomonas aeruginosa 46	fig|287.18740.peg.4492	VFG000135	Pseudomonas aeruginosa PAO1	mucB			100	100	99	1e-181
BLAT	Virulence Factor	VFDB	Pseudomonas aeruginosa 20	fig|287.19145.peg.2751	VFG000135	Pseudomonas aeruginosa PAO1	mucB			100	100	95	1e-174
BLAT	Virulence Factor	VFDB	Pseudomonas aeruginosa 10	fig|287.18735.peg.3345	VFG000136	Pseudomonas aeruginosa PAO1	mucC	Sigma factor RpoE regulatory protein RseC	Antiphagocytosis,Serum resistance	100	100	99	1e-78
BLAT	Virulence Factor	VFDB	Pseudomonas aeruginosa 11	fig|287.18736.peg.3339	VFG000136	Pseudomonas aeruginosa PAO1	mucC			100	100	100	5e-79
BLAT	Virulence Factor	VFDB	Pseudomonas aeruginosa 23	fig|287.18737.peg.3874	VFG000136	Pseudomonas aeruginosa PAO1	mucC			100	100	100	5e-79
BLAT	Virulence Factor	VFDB	Pseudomonas aeruginosa 31	fig|287.18738.peg.1722	VFG000136	Pseudomonas aeruginosa PAO1	mucC			100	100	99	1e-78
BLAT	Virulence Factor	VFDB	Pseudomonas aeruginosa 37	fig|287.18739.peg.2136	VFG000136	Pseudomonas aeruginosa PAO1	mucC			100	100	100	5e-79
BLAT	Virulence Factor	VFDB	Pseudomonas aeruginosa 46	fig|287.18740.peg.4491	VFG000136	Pseudomonas aeruginosa PAO1	mucC			100	100	100	5e-79
BLAT	Virulence Factor	VFDB	Pseudomonas aeruginosa 20	fig|287.19145.peg.2750	VFG000136	Pseudomonas aeruginosa PAO1	mucC			100	100	92	2e-74
BLAT	Virulence Factor	VFDB	Pseudomonas aeruginosa 10	fig|287.18735.peg.3344	VFG014950	Pseudomonas aeruginosa PAO1	mucD	HtrA protease/chaperone protein		100	100	99	1e-268
BLAT	Virulence Factor	VFDB	Pseudomonas aeruginosa 11	fig|287.18736.peg.3338	VFG014950	Pseudomonas aeruginosa PAO1	mucD			100	100	100	1e-269
BLAT	Virulence Factor	VFDB	Pseudomonas aeruginosa 23	fig|287.18737.peg.3875	VFG014950	Pseudomonas aeruginosa PAO1	mucD			100	100	100	1e-269
BLAT	Virulence Factor	VFDB	Pseudomonas aeruginosa 31	fig|287.18738.peg.1723	VFG014950	Pseudomonas aeruginosa PAO1	mucD			100	100	99	1e-268
BLAT	Virulence Factor	VFDB	Pseudomonas aeruginosa 37	fig|287.18739.peg.2135	VFG014950	Pseudomonas aeruginosa PAO1	mucD			100	100	99	1e-268
BLAT	Virulence Factor	VFDB	Pseudomonas aeruginosa 46	fig|287.18740.peg.4490	VFG014950	Pseudomonas aeruginosa PAO1	mucD			100	100	99	1e-268
BLAT	Virulence Factor	VFDB	Pseudomonas aeruginosa 20	fig|287.19145.peg.2749	VFG014950	Pseudomonas aeruginosa PAO1	mucD			100	100	99	1e-268
BLAT	Virulence Factor	VFDB	Pseudomonas aeruginosa 10	fig|287.18735.peg.2509	VFG014997	Pseudomonas aeruginosa PAO1	mucE	hypothetical protein		100	100	100	8e-45
BLAT	Virulence Factor	VFDB	Pseudomonas aeruginosa 11	fig|287.18736.peg.4223	VFG014997	Pseudomonas aeruginosa PAO1	mucE			100	100	100	8e-45
BLAT	Virulence Factor	VFDB	Pseudomonas aeruginosa 23	fig|287.18737.peg.1702	VFG014997	Pseudomonas aeruginosa PAO1	mucE			100	100	100	8e-45
BLAT	Virulence Factor	VFDB	Pseudomonas aeruginosa 31	fig|287.18738.peg.3298	VFG014997	Pseudomonas aeruginosa PAO1	mucE			100	100	100	8e-45
BLAT	Virulence Factor	VFDB	Pseudomonas aeruginosa 37	fig|287.18739.peg.642	VFG014997	Pseudomonas aeruginosa PAO1	mucE			100	100	100	8e-45
BLAT	Virulence Factor	VFDB	Pseudomonas aeruginosa 46	fig|287.18740.peg.1162	VFG014997	Pseudomonas aeruginosa PAO1	mucE			100	100	100	8e-45
BLAT	Virulence Factor	VFDB	Pseudomonas aeruginosa 10	fig|287.18735.peg.147	VFG015000	Pseudomonas aeruginosa PAO1	mucP	Intramembrane protease RasP/YluC, implicated in cell division based on FtsL cleavage		100	100	99	1e-258
BLAT	Virulence Factor	VFDB	Pseudomonas aeruginosa 11	fig|287.18736.peg.291	VFG015000	Pseudomonas aeruginosa PAO1	mucP			100	100	99	1e-258
BLAT	Virulence Factor	VFDB	Pseudomonas aeruginosa 23	fig|287.18737.peg.903	VFG015000	Pseudomonas aeruginosa PAO1	mucP			100	100	99	1e-258
BLAT	Virulence Factor	VFDB	Pseudomonas aeruginosa 31	fig|287.18738.peg.153	VFG015000	Pseudomonas aeruginosa PAO1	mucP			100	100	99	1e-258
BLAT	Virulence Factor	VFDB	Pseudomonas aeruginosa 37	fig|287.18739.peg.152	VFG015000	Pseudomonas aeruginosa PAO1	mucP			100	100	99	1e-258
BLAT	Virulence Factor	VFDB	Pseudomonas aeruginosa 46	fig|287.18740.peg.3130	VFG015000	Pseudomonas aeruginosa PAO1	mucP			100	100	99	1e-258
BLAT	Virulence Factor	VFDB	Pseudomonas aeruginosa 20	fig|287.19145.peg.918	VFG015000	Pseudomonas aeruginosa PAO1	mucP			100	100	97	1e-255
BLAT	Virulence Factor	VFDB	Pseudomonas aeruginosa 10	fig|287.18735.peg.4677	VFG000171	Pseudomonas aeruginosa PAO1	pchA	Isochorismate synthase (EC 5.4.4.2) @ Isochorismate synthase (EC 5.4.4.2) [pyochelin] siderophore @ Isochorismate synthase (EC 5.4.4.2) of siderophore biosynthesis	Iron uptake,Siderophore	100	100	99	1e-282
BLAT	Virulence Factor	VFDB	Pseudomonas aeruginosa 11	fig|287.18736.peg.5250	VFG000171	Pseudomonas aeruginosa PAO1	pchA			100	100	99	1e-282
BLAT	Virulence Factor	VFDB	Pseudomonas aeruginosa 23	fig|287.18737.peg.5504	VFG000171	Pseudomonas aeruginosa PAO1	pchA			100	100	99	1e-281
BLAT	Virulence Factor	VFDB	Pseudomonas aeruginosa 31	fig|287.18738.peg.5541	VFG000171	Pseudomonas aeruginosa PAO1	pchA			100	100	99	1e-282
BLAT	Virulence Factor	VFDB	Pseudomonas aeruginosa 37	fig|287.18739.peg.5394	VFG000171	Pseudomonas aeruginosa PAO1	pchA			100	100	99	1e-282
BLAT	Virulence Factor	VFDB	Pseudomonas aeruginosa 46	fig|287.18740.peg.4949	VFG000171	Pseudomonas aeruginosa PAO1	pchA			100	100	99	1e-282
BLAT	Virulence Factor	VFDB	Pseudomonas aeruginosa 20	fig|287.19145.peg.3921	VFG000171	Pseudomonas aeruginosa PAO1	pchA			100	100	87	1e-249
BLAT	Virulence Factor	VFDB	Pseudomonas aeruginosa 10	fig|287.18735.peg.4678	VFG000170	Pseudomonas aeruginosa PAO1	pchB	Isochorismate pyruvate-lyase (EC 4.2.99.21) [pyochelin] siderophore @ Isochorismate pyruvate-lyase (EC 4.2.99.21) of siderophore biosynthesis	Iron uptake,Siderophore	100	100	98	9e-52
BLAT	Virulence Factor	VFDB	Pseudomonas aeruginosa 11	fig|287.18736.peg.5249	VFG000170	Pseudomonas aeruginosa PAO1	pchB			100	100	100	1e-52
BLAT	Virulence Factor	VFDB	Pseudomonas aeruginosa 23	fig|287.18737.peg.5503	VFG000170	Pseudomonas aeruginosa PAO1	pchB			100	100	100	1e-52
BLAT	Virulence Factor	VFDB	Pseudomonas aeruginosa 31	fig|287.18738.peg.5542	VFG000170	Pseudomonas aeruginosa PAO1	pchB			100	100	98	9e-52
BLAT	Virulence Factor	VFDB	Pseudomonas aeruginosa 37	fig|287.18739.peg.5395	VFG000170	Pseudomonas aeruginosa PAO1	pchB			100	100	100	1e-52
BLAT	Virulence Factor	VFDB	Pseudomonas aeruginosa 46	fig|287.18740.peg.4950	VFG000170	Pseudomonas aeruginosa PAO1	pchB			100	100	100	1e-52
BLAT	Virulence Factor	VFDB	Pseudomonas aeruginosa 20	fig|287.19145.peg.3920	VFG000170	Pseudomonas aeruginosa PAO1	pchB			100	100	97	3e-50
BLAT	Virulence Factor	VFDB	Pseudomonas aeruginosa 10	fig|287.18735.peg.4679	VFG000169	Pseudomonas aeruginosa PAO1	pchC	Pyochelin biosynthetic protein PchC, predicted thioesterase @ Thioesterase in siderophore biosynthesis gene cluster	Iron uptake,Siderophore	100	100	99	1e-141
BLAT	Virulence Factor	VFDB	Pseudomonas aeruginosa 11	fig|287.18736.peg.5248	VFG000169	Pseudomonas aeruginosa PAO1	pchC			100	100	99	1e-142
BLAT	Virulence Factor	VFDB	Pseudomonas aeruginosa 23	fig|287.18737.peg.5502	VFG000169	Pseudomonas aeruginosa PAO1	pchC			100	100	99	1e-141
BLAT	Virulence Factor	VFDB	Pseudomonas aeruginosa 31	fig|287.18738.peg.5543	VFG000169	Pseudomonas aeruginosa PAO1	pchC			100	100	99	1e-141
BLAT	Virulence Factor	VFDB	Pseudomonas aeruginosa 37	fig|287.18739.peg.5396	VFG000169	Pseudomonas aeruginosa PAO1	pchC			100	100	98	1e-141
BLAT	Virulence Factor	VFDB	Pseudomonas aeruginosa 46	fig|287.18740.peg.4951	VFG000169	Pseudomonas aeruginosa PAO1	pchC			100	100	98	1e-141
BLAT	Virulence Factor	VFDB	Pseudomonas aeruginosa 20	fig|287.19145.peg.3919	VFG000169	Pseudomonas aeruginosa PAO1	pchC			100	100	90	1e-130
BLAT	Virulence Factor	VFDB	Pseudomonas aeruginosa 10	fig|287.18735.peg.4680	VFG000168	Pseudomonas aeruginosa PAO1	pchD	2,3-dihydroxybenzoate-AMP ligase (EC 2.7.7.58) [pyochelin] siderophore @ 2,3-dihydroxybenzoate-AMP ligase (EC 2.7.7.58) of siderophore biosynthesis	Iron uptake,Siderophore	100	100	99	0.0
BLAT	Virulence Factor	VFDB	Pseudomonas aeruginosa 11	fig|287.18736.peg.5247	VFG000168	Pseudomonas aeruginosa PAO1	pchD			100	100	99	0.0
BLAT	Virulence Factor	VFDB	Pseudomonas aeruginosa 23	fig|287.18737.peg.5501	VFG000168	Pseudomonas aeruginosa PAO1	pchD			100	100	99	0.0
BLAT	Virulence Factor	VFDB	Pseudomonas aeruginosa 31	fig|287.18738.peg.5544	VFG000168	Pseudomonas aeruginosa PAO1	pchD			100	100	99	0.0
BLAT	Virulence Factor	VFDB	Pseudomonas aeruginosa 37	fig|287.18739.peg.5397	VFG000168	Pseudomonas aeruginosa PAO1	pchD			100	100	99	0.0
BLAT	Virulence Factor	VFDB	Pseudomonas aeruginosa 46	fig|287.18740.peg.4952	VFG000168	Pseudomonas aeruginosa PAO1	pchD			100	100	99	0.0
BLAT	Virulence Factor	VFDB	Pseudomonas aeruginosa 20	fig|287.19145.peg.3918	VFG000168	Pseudomonas aeruginosa PAO1	pchD			100	100	93	1e-304
BLAT	Virulence Factor	VFDB	Pseudomonas aeruginosa 10	fig|287.18735.peg.4682	VFG000166	Pseudomonas aeruginosa PAO1	pchE	Dihydroaeruginoate synthetase PchE, non-ribosomal peptide synthetase modules @ Siderophore biosynthesis non-ribosomal peptide synthetase modules	Iron uptake,Siderophore	100	100	99	0.0
BLAT	Virulence Factor	VFDB	Pseudomonas aeruginosa 11	fig|287.18736.peg.5245	VFG000166	Pseudomonas aeruginosa PAO1	pchE			100	100	99	0.0
BLAT	Virulence Factor	VFDB	Pseudomonas aeruginosa 23	fig|287.18737.peg.5499	VFG000166	Pseudomonas aeruginosa PAO1	pchE			100	100	98	0.0
BLAT	Virulence Factor	VFDB	Pseudomonas aeruginosa 31	fig|287.18738.peg.5546	VFG000166	Pseudomonas aeruginosa PAO1	pchE			100	100	99	0.0
BLAT	Virulence Factor	VFDB	Pseudomonas aeruginosa 37	fig|287.18739.peg.5399	VFG000166	Pseudomonas aeruginosa PAO1	pchE			73	100	98	0.0
BLAT	Virulence Factor	VFDB	Pseudomonas aeruginosa 37	fig|287.18739.peg.6220	VFG000166	Pseudomonas aeruginosa PAO1	pchE			8	100	99	5e-64
BLAT	Virulence Factor	VFDB	Pseudomonas aeruginosa 46	fig|287.18740.peg.4954	VFG000166	Pseudomonas aeruginosa PAO1	pchE			100	100	98	0.0
BLAT	Virulence Factor	VFDB	Pseudomonas aeruginosa 20	fig|287.19145.peg.5997	VFG000166	Pseudomonas aeruginosa PAO1	pchE			21	100	96	1e-165
BLAT	Virulence Factor	VFDB	Pseudomonas aeruginosa 20	fig|287.19145.peg.3916	VFG000166	Pseudomonas aeruginosa PAO1	pchE			20	100	85	1e-143
BLAT	Virulence Factor	VFDB	Pseudomonas aeruginosa 10	fig|287.18735.peg.6549	VFG000165	Pseudomonas aeruginosa PAO1	pchF	Pyochelin synthetase PchF, non-ribosomal peptide synthetase module @ Siderophore biosynthesis non-ribosomal peptide synthetase modules	Iron uptake,Siderophore	16	99	97	1e-162
BLAT	Virulence Factor	VFDB	Pseudomonas aeruginosa 10	fig|287.18735.peg.4683	VFG000165	Pseudomonas aeruginosa PAO1	pchF			83	99	99	0.0
BLAT	Virulence Factor	VFDB	Pseudomonas aeruginosa 11	fig|287.18736.peg.5244	VFG000165	Pseudomonas aeruginosa PAO1	pchF			100	100	99	0.0
BLAT	Virulence Factor	VFDB	Pseudomonas aeruginosa 23	fig|287.18737.peg.5498	VFG000165	Pseudomonas aeruginosa PAO1	pchF			81	100	98	0.0
BLAT	Virulence Factor	VFDB	Pseudomonas aeruginosa 31	fig|287.18738.peg.5547	VFG000165	Pseudomonas aeruginosa PAO1	pchF			99	99	98	0.0
BLAT	Virulence Factor	VFDB	Pseudomonas aeruginosa 37	fig|287.18739.peg.6219	VFG000165	Pseudomonas aeruginosa PAO1	pchF			81	100	99	0.0
BLAT	Virulence Factor	VFDB	Pseudomonas aeruginosa 37	fig|287.18739.peg.6338	VFG000165	Pseudomonas aeruginosa PAO1	pchF			15	100	97	1e-154
BLAT	Virulence Factor	VFDB	Pseudomonas aeruginosa 46	fig|287.18740.peg.4955	VFG000165	Pseudomonas aeruginosa PAO1	pchF			100	100	98	0.0
BLAT	Virulence Factor	VFDB	Pseudomonas aeruginosa 20	fig|287.19145.peg.6017	VFG000165	Pseudomonas aeruginosa PAO1	pchF			16	100	96	1e-162
BLAT	Virulence Factor	VFDB	Pseudomonas aeruginosa 20	fig|287.19145.peg.5998	VFG000165	Pseudomonas aeruginosa PAO1	pchF			81	100	97	0.0
BLAT	Virulence Factor	VFDB	Pseudomonas aeruginosa 10	fig|287.18735.peg.6548	VFG001268	Pseudomonas aeruginosa PAO1	pchG	Pyochelin biosynthetic protein PchG, oxidoreductase (NAD-binding) @ Thiazolinyl imide reductase in siderophore biosynthesis gene cluster	Iron uptake,Siderophore	100	100	99	1e-198
BLAT	Virulence Factor	VFDB	Pseudomonas aeruginosa 11	fig|287.18736.peg.5243	VFG001268	Pseudomonas aeruginosa PAO1	pchG			100	100	99	1e-198
BLAT	Virulence Factor	VFDB	Pseudomonas aeruginosa 31	fig|287.18738.peg.5548	VFG001268	Pseudomonas aeruginosa PAO1	pchG			100	100	99	1e-198
BLAT	Virulence Factor	VFDB	Pseudomonas aeruginosa 37	fig|287.18739.peg.6339	VFG001268	Pseudomonas aeruginosa PAO1	pchG			100	100	99	1e-197
BLAT	Virulence Factor	VFDB	Pseudomonas aeruginosa 46	fig|287.18740.peg.4956	VFG001268	Pseudomonas aeruginosa PAO1	pchG			100	100	99	1e-197
BLAT	Virulence Factor	VFDB	Pseudomonas aeruginosa 20	fig|287.19145.peg.6016	VFG001268	Pseudomonas aeruginosa PAO1	pchG			100	100	97	1e-194
BLAT	Virulence Factor	VFDB	Pseudomonas aeruginosa 10	fig|287.18735.peg.5131	VFG001267	Pseudomonas aeruginosa PAO1	pchH	ABC efflux pump, fused inner membrane and ATPase subunits in pyochelin gene cluster @ Putative ABC iron siderophore transporter, fused permease and ATPase domains	Iron uptake,Siderophore	44	100	98	1e-135
BLAT	Virulence Factor	VFDB	Pseudomonas aeruginosa 11	fig|287.18736.peg.6565	VFG001267	Pseudomonas aeruginosa PAO1	pchH			44	100	98	1e-138
BLAT	Virulence Factor	VFDB	Pseudomonas aeruginosa 23	fig|287.18737.peg.5931	VFG001267	Pseudomonas aeruginosa PAO1	pchH			44	100	99	1e-139
BLAT	Virulence Factor	VFDB	Pseudomonas aeruginosa 31	fig|287.18738.peg.5753	VFG001267	Pseudomonas aeruginosa PAO1	pchH			46	100	98	1e-141
BLAT	Virulence Factor	VFDB	Pseudomonas aeruginosa 37	fig|287.18739.peg.6340	VFG001267	Pseudomonas aeruginosa PAO1	pchH			48	100	99	1e-159
BLAT	Virulence Factor	VFDB	Pseudomonas aeruginosa 46	fig|287.18740.peg.4957	VFG001267	Pseudomonas aeruginosa PAO1	pchH			48	100	99	1e-159
BLAT	Virulence Factor	VFDB	Pseudomonas aeruginosa 20	fig|287.19145.peg.6015	VFG001267	Pseudomonas aeruginosa PAO1	pchH			100	100	91	1e-303
BLAT	Virulence Factor	VFDB	Pseudomonas aeruginosa 10	fig|287.18735.peg.5132	VFG001266	Pseudomonas aeruginosa PAO1	pchI	ABC efflux pump, fused inner membrane and ATPase subunits in pyochelin gene cluster @ Putative ABC iron siderophore transporter, fused permease and ATPase domains	Iron uptake,Siderophore	100	100	98	0.0
BLAT	Virulence Factor	VFDB	Pseudomonas aeruginosa 11	fig|287.18736.peg.6564	VFG001266	Pseudomonas aeruginosa PAO1	pchI			100	100	98	0.0
BLAT	Virulence Factor	VFDB	Pseudomonas aeruginosa 23	fig|287.18737.peg.5932	VFG001266	Pseudomonas aeruginosa PAO1	pchI			100	100	98	0.0
BLAT	Virulence Factor	VFDB	Pseudomonas aeruginosa 31	fig|287.18738.peg.5754	VFG001266	Pseudomonas aeruginosa PAO1	pchI			100	100	98	0.0
BLAT	Virulence Factor	VFDB	Pseudomonas aeruginosa 37	fig|287.18739.peg.6097	VFG001266	Pseudomonas aeruginosa PAO1	pchI			100	100	98	0.0
BLAT	Virulence Factor	VFDB	Pseudomonas aeruginosa 46	fig|287.18740.peg.6251	VFG001266	Pseudomonas aeruginosa PAO1	pchI			100	100	98	0.0
BLAT	Virulence Factor	VFDB	Pseudomonas aeruginosa 20	fig|287.19145.peg.5976	VFG001266	Pseudomonas aeruginosa PAO1	pchI			79	100	93	1e-236
BLAT	Virulence Factor	VFDB	Pseudomonas aeruginosa 10	fig|287.18735.peg.4681	VFG000167	Pseudomonas aeruginosa PAO1	pchR	Transcriptional regulator PchR	Iron uptake,Siderophore	100	100	100	1e-171
BLAT	Virulence Factor	VFDB	Pseudomonas aeruginosa 11	fig|287.18736.peg.5246	VFG000167	Pseudomonas aeruginosa PAO1	pchR			100	100	100	1e-171
BLAT	Virulence Factor	VFDB	Pseudomonas aeruginosa 23	fig|287.18737.peg.5500	VFG000167	Pseudomonas aeruginosa PAO1	pchR			100	100	100	1e-171
BLAT	Virulence Factor	VFDB	Pseudomonas aeruginosa 31	fig|287.18738.peg.5545	VFG000167	Pseudomonas aeruginosa PAO1	pchR			100	100	100	1e-171
BLAT	Virulence Factor	VFDB	Pseudomonas aeruginosa 37	fig|287.18739.peg.5398	VFG000167	Pseudomonas aeruginosa PAO1	pchR			100	100	99	1e-170
BLAT	Virulence Factor	VFDB	Pseudomonas aeruginosa 46	fig|287.18740.peg.4953	VFG000167	Pseudomonas aeruginosa PAO1	pchR			100	100	99	1e-170
BLAT	Virulence Factor	VFDB	Pseudomonas aeruginosa 20	fig|287.19145.peg.3917	VFG000167	Pseudomonas aeruginosa PAO1	pchR			97	97	96	1e-162
BLAT	Virulence Factor	VFDB	Pseudomonas aeruginosa 10	fig|287.18735.peg.2662	VFG000194	Pseudomonas aeruginosa PAO1	pcr1	Type III secretion outermembrane negative regulator of secretion (TyeA)	Secretion system,Type III secretion system	100	100	100	7e-46
BLAT	Virulence Factor	VFDB	Pseudomonas aeruginosa 11	fig|287.18736.peg.1938	VFG000194	Pseudomonas aeruginosa PAO1	pcr1			100	100	100	7e-46
BLAT	Virulence Factor	VFDB	Pseudomonas aeruginosa 23	fig|287.18737.peg.1989	VFG000194	Pseudomonas aeruginosa PAO1	pcr1			100	100	100	7e-46
BLAT	Virulence Factor	VFDB	Pseudomonas aeruginosa 31	fig|287.18738.peg.2740	VFG000194	Pseudomonas aeruginosa PAO1	pcr1			100	100	100	7e-46
BLAT	Virulence Factor	VFDB	Pseudomonas aeruginosa 37	fig|287.18739.peg.2618	VFG000194	Pseudomonas aeruginosa PAO1	pcr1			100	100	100	7e-46
BLAT	Virulence Factor	VFDB	Pseudomonas aeruginosa 46	fig|287.18740.peg.4272	VFG000194	Pseudomonas aeruginosa PAO1	pcr1			100	100	100	7e-46
BLAT	Virulence Factor	VFDB	Pseudomonas aeruginosa 10	fig|287.18735.peg.2663	VFG000195	Pseudomonas aeruginosa PAO1	pcr2	Type III secretion chaperone SycN	Secretion system,Type III secretion system	100	100	99	2e-65
BLAT	Virulence Factor	VFDB	Pseudomonas aeruginosa 11	fig|287.18736.peg.1939	VFG000195	Pseudomonas aeruginosa PAO1	pcr2			100	100	99	2e-65
BLAT	Virulence Factor	VFDB	Pseudomonas aeruginosa 23	fig|287.18737.peg.1990	VFG000195	Pseudomonas aeruginosa PAO1	pcr2			100	100	99	2e-65
BLAT	Virulence Factor	VFDB	Pseudomonas aeruginosa 31	fig|287.18738.peg.2739	VFG000195	Pseudomonas aeruginosa PAO1	pcr2			100	100	99	2e-65
BLAT	Virulence Factor	VFDB	Pseudomonas aeruginosa 37	fig|287.18739.peg.2617	VFG000195	Pseudomonas aeruginosa PAO1	pcr2			100	100	99	2e-65
BLAT	Virulence Factor	VFDB	Pseudomonas aeruginosa 46	fig|287.18740.peg.4271	VFG000195	Pseudomonas aeruginosa PAO1	pcr2			100	100	99	2e-65
BLAT	Virulence Factor	VFDB	Pseudomonas aeruginosa 10	fig|287.18735.peg.2664	VFG000196	Pseudomonas aeruginosa PAO1	pcr3	Type III secretion protein SctX	Secretion system,Type III secretion system	100	100	99	3e-64
BLAT	Virulence Factor	VFDB	Pseudomonas aeruginosa 11	fig|287.18736.peg.1940	VFG000196	Pseudomonas aeruginosa PAO1	pcr3			100	100	100	4e-65
BLAT	Virulence Factor	VFDB	Pseudomonas aeruginosa 23	fig|287.18737.peg.1991	VFG000196	Pseudomonas aeruginosa PAO1	pcr3			100	100	98	8e-64
BLAT	Virulence Factor	VFDB	Pseudomonas aeruginosa 31	fig|287.18738.peg.2738	VFG000196	Pseudomonas aeruginosa PAO1	pcr3			100	100	99	3e-64
BLAT	Virulence Factor	VFDB	Pseudomonas aeruginosa 37	fig|287.18739.peg.2616	VFG000196	Pseudomonas aeruginosa PAO1	pcr3			100	100	99	1e-64
BLAT	Virulence Factor	VFDB	Pseudomonas aeruginosa 46	fig|287.18740.peg.4270	VFG000196	Pseudomonas aeruginosa PAO1	pcr3			100	100	99	1e-64
BLAT	Virulence Factor	VFDB	Pseudomonas aeruginosa 10	fig|287.18735.peg.2665	VFG000197	Pseudomonas aeruginosa PAO1	pcr4	Chaperone protein YscY (Yop proteins translocation protein Y)	Secretion system,Type III secretion system	100	100	100	7e-56
BLAT	Virulence Factor	VFDB	Pseudomonas aeruginosa 11	fig|287.18736.peg.1941	VFG000197	Pseudomonas aeruginosa PAO1	pcr4			100	100	99	5e-55
BLAT	Virulence Factor	VFDB	Pseudomonas aeruginosa 23	fig|287.18737.peg.1992	VFG000197	Pseudomonas aeruginosa PAO1	pcr4			100	100	98	2e-54
BLAT	Virulence Factor	VFDB	Pseudomonas aeruginosa 31	fig|287.18738.peg.2737	VFG000197	Pseudomonas aeruginosa PAO1	pcr4			100	100	100	7e-56
BLAT	Virulence Factor	VFDB	Pseudomonas aeruginosa 37	fig|287.18739.peg.2615	VFG000197	Pseudomonas aeruginosa PAO1	pcr4			100	100	99	5e-55
BLAT	Virulence Factor	VFDB	Pseudomonas aeruginosa 46	fig|287.18740.peg.4269	VFG000197	Pseudomonas aeruginosa PAO1	pcr4			100	100	99	5e-55
BLAT	Virulence Factor	VFDB	Pseudomonas aeruginosa 10	fig|287.18735.peg.2666	VFG000198	Pseudomonas aeruginosa PAO1	pcrD	Type III secretion inner membrane channel protein (LcrD,HrcV,EscV,SsaV)	Secretion system,Type III secretion system	100	100	99	0.0
BLAT	Virulence Factor	VFDB	Pseudomonas aeruginosa 11	fig|287.18736.peg.1942	VFG000198	Pseudomonas aeruginosa PAO1	pcrD			100	100	100	0.0
BLAT	Virulence Factor	VFDB	Pseudomonas aeruginosa 23	fig|287.18737.peg.1993	VFG000198	Pseudomonas aeruginosa PAO1	pcrD			100	100	99	0.0
BLAT	Virulence Factor	VFDB	Pseudomonas aeruginosa 31	fig|287.18738.peg.2736	VFG000198	Pseudomonas aeruginosa PAO1	pcrD			100	100	99	0.0
BLAT	Virulence Factor	VFDB	Pseudomonas aeruginosa 37	fig|287.18739.peg.2614	VFG000198	Pseudomonas aeruginosa PAO1	pcrD			100	100	99	0.0
BLAT	Virulence Factor	VFDB	Pseudomonas aeruginosa 46	fig|287.18740.peg.4268	VFG000198	Pseudomonas aeruginosa PAO1	pcrD			100	100	99	0.0
BLAT	Virulence Factor	VFDB	Pseudomonas aeruginosa 10	fig|287.18735.peg.2668	VFG000200	Pseudomonas aeruginosa PAO1	pcrG	Type III secretion cytoplasmic plug protein (LcrG)	Secretion system,Type III secretion system	100	100	98	9e-48
BLAT	Virulence Factor	VFDB	Pseudomonas aeruginosa 11	fig|287.18736.peg.1944	VFG000200	Pseudomonas aeruginosa PAO1	pcrG			100	100	98	9e-48
BLAT	Virulence Factor	VFDB	Pseudomonas aeruginosa 23	fig|287.18737.peg.1995	VFG000200	Pseudomonas aeruginosa PAO1	pcrG			100	100	98	9e-48
BLAT	Virulence Factor	VFDB	Pseudomonas aeruginosa 31	fig|287.18738.peg.2734	VFG000200	Pseudomonas aeruginosa PAO1	pcrG			100	100	98	9e-48
BLAT	Virulence Factor	VFDB	Pseudomonas aeruginosa 37	fig|287.18739.peg.2612	VFG000200	Pseudomonas aeruginosa PAO1	pcrG			100	100	98	3e-48
BLAT	Virulence Factor	VFDB	Pseudomonas aeruginosa 46	fig|287.18740.peg.4266	VFG000200	Pseudomonas aeruginosa PAO1	pcrG			100	100	98	3e-48
BLAT	Virulence Factor	VFDB	Pseudomonas aeruginosa 10	fig|287.18735.peg.2670	VFG000202	Pseudomonas aeruginosa PAO1	pcrH	Type III secretion chaperone protein for YopD (SycD)	Secretion system,Type III secretion system	98	98	98	3e-90
BLAT	Virulence Factor	VFDB	Pseudomonas aeruginosa 11	fig|287.18736.peg.1946	VFG000202	Pseudomonas aeruginosa PAO1	pcrH			98	98	98	3e-90
BLAT	Virulence Factor	VFDB	Pseudomonas aeruginosa 23	fig|287.18737.peg.1997	VFG000202	Pseudomonas aeruginosa PAO1	pcrH			98	98	98	3e-90
BLAT	Virulence Factor	VFDB	Pseudomonas aeruginosa 31	fig|287.18738.peg.2732	VFG000202	Pseudomonas aeruginosa PAO1	pcrH			98	98	98	3e-90
BLAT	Virulence Factor	VFDB	Pseudomonas aeruginosa 37	fig|287.18739.peg.2610	VFG000202	Pseudomonas aeruginosa PAO1	pcrH			98	98	98	3e-90
BLAT	Virulence Factor	VFDB	Pseudomonas aeruginosa 46	fig|287.18740.peg.4264	VFG000202	Pseudomonas aeruginosa PAO1	pcrH			98	98	98	3e-90
BLAT	Virulence Factor	VFDB	Pseudomonas aeruginosa 10	fig|287.18735.peg.2667	VFG000199	Pseudomonas aeruginosa PAO1	pcrR	Type III secretion low calcium response protein (LcrR)	Secretion system,Type III secretion system	100	100	100	5e-81
BLAT	Virulence Factor	VFDB	Pseudomonas aeruginosa 11	fig|287.18736.peg.1943	VFG000199	Pseudomonas aeruginosa PAO1	pcrR			100	100	100	5e-81
BLAT	Virulence Factor	VFDB	Pseudomonas aeruginosa 23	fig|287.18737.peg.1994	VFG000199	Pseudomonas aeruginosa PAO1	pcrR			100	100	100	5e-81
BLAT	Virulence Factor	VFDB	Pseudomonas aeruginosa 31	fig|287.18738.peg.2735	VFG000199	Pseudomonas aeruginosa PAO1	pcrR			100	100	100	5e-81
BLAT	Virulence Factor	VFDB	Pseudomonas aeruginosa 37	fig|287.18739.peg.2613	VFG000199	Pseudomonas aeruginosa PAO1	pcrR			100	100	99	2e-80
BLAT	Virulence Factor	VFDB	Pseudomonas aeruginosa 46	fig|287.18740.peg.4267	VFG000199	Pseudomonas aeruginosa PAO1	pcrR			100	100	99	2e-80
BLAT	Virulence Factor	VFDB	Pseudomonas aeruginosa 10	fig|287.18735.peg.2669	VFG000201	Pseudomonas aeruginosa PAO1	pcrV	Type III secretion cytoplasmic LcrG inhibitor (LcrV,secretion and targeting control protein, V antigen)	Secretion system,Type III secretion system	100	100	98	1e-161
BLAT	Virulence Factor	VFDB	Pseudomonas aeruginosa 11	fig|287.18736.peg.1945	VFG000201	Pseudomonas aeruginosa PAO1	pcrV			100	100	100	1e-163
BLAT	Virulence Factor	VFDB	Pseudomonas aeruginosa 23	fig|287.18737.peg.1996	VFG000201	Pseudomonas aeruginosa PAO1	pcrV			100	100	98	1e-161
BLAT	Virulence Factor	VFDB	Pseudomonas aeruginosa 31	fig|287.18738.peg.2733	VFG000201	Pseudomonas aeruginosa PAO1	pcrV			100	100	98	1e-161
BLAT	Virulence Factor	VFDB	Pseudomonas aeruginosa 37	fig|287.18739.peg.2611	VFG000201	Pseudomonas aeruginosa PAO1	pcrV			100	100	98	1e-161
BLAT	Virulence Factor	VFDB	Pseudomonas aeruginosa 46	fig|287.18740.peg.4265	VFG000201	Pseudomonas aeruginosa PAO1	pcrV			100	100	98	1e-161
BLAT	Virulence Factor	VFDB	Pseudomonas aeruginosa 10	fig|287.18735.peg.6201	VFG015503	Pseudomonas aeruginosa PAO1	phzA1	Phenazine biosynthesis protein PhzA		22	100	100	1e-12
BLAT	Virulence Factor	VFDB	Pseudomonas aeruginosa 11	fig|287.18736.peg.6287	VFG015503	Pseudomonas aeruginosa PAO1	phzA1			37	100	100	5e-29
BLAT	Virulence Factor	VFDB	Pseudomonas aeruginosa 23	fig|287.18737.peg.6004	VFG015503	Pseudomonas aeruginosa PAO1	phzA1			62	100	99	9e-59
BLAT	Virulence Factor	VFDB	Pseudomonas aeruginosa 31	fig|287.18738.peg.6514	VFG015503	Pseudomonas aeruginosa PAO1	phzA1			75	100	98	3e-71
BLAT	Virulence Factor	VFDB	Pseudomonas aeruginosa 37	fig|287.18739.peg.6127	VFG015503	Pseudomonas aeruginosa PAO1	phzA1			56	100	98	2e-52
BLAT	Virulence Factor	VFDB	Pseudomonas aeruginosa 46	fig|287.18740.peg.1335	VFG015503	Pseudomonas aeruginosa PAO1	phzA1			43	100	100	7e-35
BLAT	Virulence Factor	VFDB	Pseudomonas aeruginosa 20	fig|287.19145.peg.4562	VFG015503	Pseudomonas aeruginosa PAO1	phzA1			90	90	95	4e-83
BLAT	Virulence Factor	VFDB	Pseudomonas aeruginosa 10	fig|287.18735.peg.6606	VFG015506	Pseudomonas aeruginosa PAO1	phzB1	Phenazine biosynthesis protein PhzB		100	100	99	2e-97
BLAT	Virulence Factor	VFDB	Pseudomonas aeruginosa 11	fig|287.18736.peg.6772	VFG015506	Pseudomonas aeruginosa PAO1	phzB1			100	100	99	2e-97
BLAT	Virulence Factor	VFDB	Pseudomonas aeruginosa 23	fig|287.18737.peg.5994	VFG015506	Pseudomonas aeruginosa PAO1	phzB1			100	100	99	2e-97
BLAT	Virulence Factor	VFDB	Pseudomonas aeruginosa 31	fig|287.18738.peg.6499	VFG015506	Pseudomonas aeruginosa PAO1	phzB1			100	100	99	2e-97
BLAT	Virulence Factor	VFDB	Pseudomonas aeruginosa 37	fig|287.18739.peg.6128	VFG015506	Pseudomonas aeruginosa PAO1	phzB1			100	100	99	2e-97
BLAT	Virulence Factor	VFDB	Pseudomonas aeruginosa 46	fig|287.18740.peg.6423	VFG015506	Pseudomonas aeruginosa PAO1	phzB1			100	100	99	2e-97
BLAT	Virulence Factor	VFDB	Pseudomonas aeruginosa 20	fig|287.19145.peg.4561	VFG015506	Pseudomonas aeruginosa PAO1	phzB1			96	96	92	1e-86
BLAT	Virulence Factor	VFDB	Pseudomonas aeruginosa 10	fig|287.18735.peg.6470	VFG015509	Pseudomonas aeruginosa PAO1	phzC1	2-keto-3-deoxy-D-arabino-heptulosonate-7-phosphate synthase II PhzC (EC 2.5.1.54)		100	100	99	1e-237
BLAT	Virulence Factor	VFDB	Pseudomonas aeruginosa 11	fig|287.18736.peg.6633	VFG015509	Pseudomonas aeruginosa PAO1	phzC1			100	100	100	1e-238
BLAT	Virulence Factor	VFDB	Pseudomonas aeruginosa 23	fig|287.18737.peg.5952	VFG015509	Pseudomonas aeruginosa PAO1	phzC1			100	100	99	1e-237
BLAT	Virulence Factor	VFDB	Pseudomonas aeruginosa 31	fig|287.18738.peg.6386	VFG015509	Pseudomonas aeruginosa PAO1	phzC1			100	100	99	1e-237
BLAT	Virulence Factor	VFDB	Pseudomonas aeruginosa 37	fig|287.18739.peg.6129	VFG015509	Pseudomonas aeruginosa PAO1	phzC1			100	100	100	1e-238
BLAT	Virulence Factor	VFDB	Pseudomonas aeruginosa 46	fig|287.18740.peg.6380	VFG015509	Pseudomonas aeruginosa PAO1	phzC1			100	100	100	1e-238
BLAT	Virulence Factor	VFDB	Pseudomonas aeruginosa 20	fig|287.19145.peg.5999	VFG015509	Pseudomonas aeruginosa PAO1	phzC1			100	100	97	1e-232
BLAT	Virulence Factor	VFDB	Pseudomonas aeruginosa 10	fig|287.18735.peg.6469	VFG015512	Pseudomonas aeruginosa PAO1	phzD1	2-amino-2-deoxy-isochorismate hydrolase PhzD (EC 3.-.-.-)		100	100	100	1e-118
BLAT	Virulence Factor	VFDB	Pseudomonas aeruginosa 11	fig|287.18736.peg.6634	VFG015512	Pseudomonas aeruginosa PAO1	phzD1			100	100	100	1e-118
BLAT	Virulence Factor	VFDB	Pseudomonas aeruginosa 23	fig|287.18737.peg.5951	VFG015512	Pseudomonas aeruginosa PAO1	phzD1			100	100	100	1e-118
BLAT	Virulence Factor	VFDB	Pseudomonas aeruginosa 31	fig|287.18738.peg.6387	VFG015512	Pseudomonas aeruginosa PAO1	phzD1			100	100	100	1e-118
BLAT	Virulence Factor	VFDB	Pseudomonas aeruginosa 37	fig|287.18739.peg.6130	VFG015512	Pseudomonas aeruginosa PAO1	phzD1			100	100	100	1e-118
BLAT	Virulence Factor	VFDB	Pseudomonas aeruginosa 46	fig|287.18740.peg.6379	VFG015512	Pseudomonas aeruginosa PAO1	phzD1			69	100	100	5e-80
BLAT	Virulence Factor	VFDB	Pseudomonas aeruginosa 46	fig|287.18740.peg.6473	VFG015512	Pseudomonas aeruginosa PAO1	phzD1			30	100	100	2e-28
BLAT	Virulence Factor	VFDB	Pseudomonas aeruginosa 46	fig|287.18740.peg.6470	VFG015512	Pseudomonas aeruginosa PAO1	phzD1			30	100	100	2e-28
BLAT	Virulence Factor	VFDB	Pseudomonas aeruginosa 20	fig|287.19145.peg.6000	VFG015512	Pseudomonas aeruginosa PAO1	phzD1			99	99	96	1e-112
BLAT	Virulence Factor	VFDB	Pseudomonas aeruginosa 10	fig|287.18735.peg.6468	VFG015515	Pseudomonas aeruginosa PAO1	phzE1	2-Amino-2-deoxy-isochorismate synthase (EC 2.6.1.86) PhzE		100	100	99	0.0
BLAT	Virulence Factor	VFDB	Pseudomonas aeruginosa 11	fig|287.18736.peg.6635	VFG015515	Pseudomonas aeruginosa PAO1	phzE1			100	100	99	0.0
BLAT	Virulence Factor	VFDB	Pseudomonas aeruginosa 23	fig|287.18737.peg.5950	VFG015515	Pseudomonas aeruginosa PAO1	phzE1			100	100	99	0.0
BLAT	Virulence Factor	VFDB	Pseudomonas aeruginosa 31	fig|287.18738.peg.6388	VFG015515	Pseudomonas aeruginosa PAO1	phzE1			100	100	99	0.0
BLAT	Virulence Factor	VFDB	Pseudomonas aeruginosa 37	fig|287.18739.peg.6131	VFG015515	Pseudomonas aeruginosa PAO1	phzE1			100	100	99	0.0
BLAT	Virulence Factor	VFDB	Pseudomonas aeruginosa 46	fig|287.18740.peg.6412	VFG015515	Pseudomonas aeruginosa PAO1	phzE1			40	100	99	1e-142
BLAT	Virulence Factor	VFDB	Pseudomonas aeruginosa 20	fig|287.19145.peg.6001	VFG015515	Pseudomonas aeruginosa PAO1	phzE1			100	100	96	0.0
BLAT	Virulence Factor	VFDB	Pseudomonas aeruginosa 10	fig|287.18735.peg.6467	VFG015518	Pseudomonas aeruginosa PAO1	phzF1	Trans-2,3-dihydro-3-hydroxyanthranilate isomerase (EC 5.3.3.17)		100	100	100	1e-161
BLAT	Virulence Factor	VFDB	Pseudomonas aeruginosa 11	fig|287.18736.peg.6636	VFG015518	Pseudomonas aeruginosa PAO1	phzF1			100	100	100	1e-161
BLAT	Virulence Factor	VFDB	Pseudomonas aeruginosa 23	fig|287.18737.peg.5949	VFG015518	Pseudomonas aeruginosa PAO1	phzF1			100	100	100	1e-161
BLAT	Virulence Factor	VFDB	Pseudomonas aeruginosa 31	fig|287.18738.peg.6389	VFG015518	Pseudomonas aeruginosa PAO1	phzF1			100	100	100	1e-161
BLAT	Virulence Factor	VFDB	Pseudomonas aeruginosa 37	fig|287.18739.peg.6132	VFG015518	Pseudomonas aeruginosa PAO1	phzF1			100	100	100	1e-161
BLAT	Virulence Factor	VFDB	Pseudomonas aeruginosa 46	fig|287.18740.peg.6397	VFG015518	Pseudomonas aeruginosa PAO1	phzF1			46	100	100	8e-70
BLAT	Virulence Factor	VFDB	Pseudomonas aeruginosa 46	fig|287.18740.peg.6446	VFG015518	Pseudomonas aeruginosa PAO1	phzF1			52	100	100	7e-80
BLAT	Virulence Factor	VFDB	Pseudomonas aeruginosa 46	fig|287.18740.peg.6447	VFG015518	Pseudomonas aeruginosa PAO1	phzF1			52	100	100	7e-80
BLAT	Virulence Factor	VFDB	Pseudomonas aeruginosa 20	fig|287.19145.peg.6002	VFG015518	Pseudomonas aeruginosa PAO1	phzF1			100	100	97	1e-158
BLAT	Virulence Factor	VFDB	Pseudomonas aeruginosa 10	fig|287.18735.peg.6466	VFG015521	Pseudomonas aeruginosa PAO1	phzG1	Pyridoxamine 5'-phosphate oxidase PhzG (EC 1.4.3.5)		100	99	100	1e-124
BLAT	Virulence Factor	VFDB	Pseudomonas aeruginosa 11	fig|287.18736.peg.6637	VFG015521	Pseudomonas aeruginosa PAO1	phzG1			100	100	100	1e-124
BLAT	Virulence Factor	VFDB	Pseudomonas aeruginosa 23	fig|287.18737.peg.5938	VFG015521	Pseudomonas aeruginosa PAO1	phzG1			11	100	100	2e-07
BLAT	Virulence Factor	VFDB	Pseudomonas aeruginosa 23	fig|287.18737.peg.5948	VFG015521	Pseudomonas aeruginosa PAO1	phzG1			88	100	100	1e-107
BLAT	Virulence Factor	VFDB	Pseudomonas aeruginosa 23	fig|287.18737.peg.4800	VFG015521	Pseudomonas aeruginosa PAO1	phzG1			11	100	100	2e-07
BLAT	Virulence Factor	VFDB	Pseudomonas aeruginosa 31	fig|287.18738.peg.6390	VFG015521	Pseudomonas aeruginosa PAO1	phzG1			100	99	100	1e-124
BLAT	Virulence Factor	VFDB	Pseudomonas aeruginosa 37	fig|287.18739.peg.6133	VFG015521	Pseudomonas aeruginosa PAO1	phzG1			100	99	100	1e-124
BLAT	Virulence Factor	VFDB	Pseudomonas aeruginosa 46	fig|287.18740.peg.6414	VFG015521	Pseudomonas aeruginosa PAO1	phzG1			100	99	99	1e-124
BLAT	Virulence Factor	VFDB	Pseudomonas aeruginosa 20	fig|287.19145.peg.6003	VFG015521	Pseudomonas aeruginosa PAO1	phzG1			100	100	96	1e-119
BLAT	Virulence Factor	VFDB	Pseudomonas aeruginosa 10	fig|287.18735.peg.5547	VFG015551	Pseudomonas aeruginosa PAO1	phzH	Phenazine modifying protein PhzH / Asparagine synthetase [glutamine-hydrolyzing] (EC 6.3.5.4)		100	100	99	0.0
BLAT	Virulence Factor	VFDB	Pseudomonas aeruginosa 11	fig|287.18736.peg.4883	VFG015551	Pseudomonas aeruginosa PAO1	phzH			100	100	99	0.0
BLAT	Virulence Factor	VFDB	Pseudomonas aeruginosa 23	fig|287.18737.peg.5147	VFG015551	Pseudomonas aeruginosa PAO1	phzH			100	100	99	0.0
BLAT	Virulence Factor	VFDB	Pseudomonas aeruginosa 31	fig|287.18738.peg.1159	VFG015551	Pseudomonas aeruginosa PAO1	phzH			100	100	99	0.0
BLAT	Virulence Factor	VFDB	Pseudomonas aeruginosa 37	fig|287.18739.peg.4674	VFG015551	Pseudomonas aeruginosa PAO1	phzH			100	100	99	0.0
BLAT	Virulence Factor	VFDB	Pseudomonas aeruginosa 46	fig|287.18740.peg.2375	VFG015551	Pseudomonas aeruginosa PAO1	phzH			100	100	99	0.0
BLAT	Virulence Factor	VFDB	Pseudomonas aeruginosa 10	fig|287.18735.peg.6200	VFG000172	Pseudomonas aeruginosa PAO1	phzM	Phenazine-specific methyltransferase PhzM	Pigment,Antimicrobial activity	100	100	100	1e-190
BLAT	Virulence Factor	VFDB	Pseudomonas aeruginosa 11	fig|287.18736.peg.6288	VFG000172	Pseudomonas aeruginosa PAO1	phzM			100	100	100	1e-190
BLAT	Virulence Factor	VFDB	Pseudomonas aeruginosa 23	fig|287.18737.peg.1873	VFG000172	Pseudomonas aeruginosa PAO1	phzM			100	100	100	1e-190
BLAT	Virulence Factor	VFDB	Pseudomonas aeruginosa 31	fig|287.18738.peg.4432	VFG000172	Pseudomonas aeruginosa PAO1	phzM			100	100	100	1e-190
BLAT	Virulence Factor	VFDB	Pseudomonas aeruginosa 37	fig|287.18739.peg.5033	VFG000172	Pseudomonas aeruginosa PAO1	phzM			100	100	100	1e-190
BLAT	Virulence Factor	VFDB	Pseudomonas aeruginosa 46	fig|287.18740.peg.1334	VFG000172	Pseudomonas aeruginosa PAO1	phzM			100	100	100	1e-190
BLAT	Virulence Factor	VFDB	Pseudomonas aeruginosa 20	fig|287.19145.peg.5404	VFG000172	Pseudomonas aeruginosa PAO1	phzM			100	100	88	1e-168
BLAT	Virulence Factor	VFDB	Pseudomonas aeruginosa 10	fig|287.18735.peg.5137	VFG000173	Pseudomonas aeruginosa PAO1	phzS	FAD-dependent monooxygenase PhzS	Pigment,Antimicrobial activity	100	100	99	1e-232
BLAT	Virulence Factor	VFDB	Pseudomonas aeruginosa 11	fig|287.18736.peg.6559	VFG000173	Pseudomonas aeruginosa PAO1	phzS			100	100	99	1e-234
BLAT	Virulence Factor	VFDB	Pseudomonas aeruginosa 23	fig|287.18737.peg.5937	VFG000173	Pseudomonas aeruginosa PAO1	phzS			100	100	99	1e-232
BLAT	Virulence Factor	VFDB	Pseudomonas aeruginosa 31	fig|287.18738.peg.5759	VFG000173	Pseudomonas aeruginosa PAO1	phzS			100	100	99	1e-232
BLAT	Virulence Factor	VFDB	Pseudomonas aeruginosa 37	fig|287.18739.peg.6341	VFG000173	Pseudomonas aeruginosa PAO1	phzS			100	100	99	1e-232
BLAT	Virulence Factor	VFDB	Pseudomonas aeruginosa 46	fig|287.18740.peg.6246	VFG000173	Pseudomonas aeruginosa PAO1	phzS			100	100	99	1e-232
BLAT	Virulence Factor	VFDB	Pseudomonas aeruginosa 20	fig|287.19145.peg.5979	VFG000173	Pseudomonas aeruginosa PAO1	phzS			100	100	98	1e-231
BLAT	Virulence Factor	VFDB	Pseudomonas aeruginosa 23	fig|287.18737.peg.1397	VFG000111	Pseudomonas aeruginosa PAO1	pilA	Type IV pilin PilA	Adherence,Twitching motility	100	100	91	2e-71
BLAT	Virulence Factor	VFDB	Pseudomonas aeruginosa 23	fig|287.18737.peg.1396	VFG000112	Pseudomonas aeruginosa PAO1	pilB	Type IV fimbrial assembly, ATPase PilB	Adherence,Twitching motility	100	100	99	0.0
BLAT	Virulence Factor	VFDB	Pseudomonas aeruginosa 37	fig|287.18739.peg.1121	VFG000112	Pseudomonas aeruginosa PAO1	pilB			100	100	88	1e-294
BLAT	Virulence Factor	VFDB	Pseudomonas aeruginosa 46	fig|287.18740.peg.1435	VFG000112	Pseudomonas aeruginosa PAO1	pilB			100	100	88	1e-294
BLAT	Virulence Factor	VFDB	Pseudomonas aeruginosa 10	fig|287.18735.peg.2199	VFG000113	Pseudomonas aeruginosa PAO1	pilC	Type IV fimbrial assembly protein PilC	Adherence,Twitching motility	99	92	86	1e-184
BLAT	Virulence Factor	VFDB	Pseudomonas aeruginosa 23	fig|287.18737.peg.1395	VFG000113	Pseudomonas aeruginosa PAO1	pilC			100	92	99	1e-208
BLAT	Virulence Factor	VFDB	Pseudomonas aeruginosa 31	fig|287.18738.peg.4135	VFG000113	Pseudomonas aeruginosa PAO1	pilC			99	92	86	1e-184
BLAT	Virulence Factor	VFDB	Pseudomonas aeruginosa 11	fig|287.18736.peg.5916	VFG001212	Pseudomonas aeruginosa PAO1	pilE	Type IV pilus biogenesis protein PilE	Adherence,Twitching motility	100	100	100	9e-76
BLAT	Virulence Factor	VFDB	Pseudomonas aeruginosa 23	fig|287.18737.peg.1365	VFG001212	Pseudomonas aeruginosa PAO1	pilE			100	100	100	9e-76
BLAT	Virulence Factor	VFDB	Pseudomonas aeruginosa 37	fig|287.18739.peg.1152	VFG001212	Pseudomonas aeruginosa PAO1	pilE			100	100	100	9e-76
BLAT	Virulence Factor	VFDB	Pseudomonas aeruginosa 46	fig|287.18740.peg.1466	VFG001212	Pseudomonas aeruginosa PAO1	pilE			100	100	100	9e-76
BLAT	Virulence Factor	VFDB	Pseudomonas aeruginosa 20	fig|287.19145.peg.353	VFG001212	Pseudomonas aeruginosa PAO1	pilE			96	96	94	2e-69
BLAT	Virulence Factor	VFDB	Pseudomonas aeruginosa 10	fig|287.18735.peg.343	VFG001217	Pseudomonas aeruginosa PAO1	pilF	Type IV pilus biogenesis protein PilF	Adherence,Twitching motility	100	100	99	1e-139
BLAT	Virulence Factor	VFDB	Pseudomonas aeruginosa 11	fig|287.18736.peg.68	VFG001217	Pseudomonas aeruginosa PAO1	pilF			100	100	99	1e-139
BLAT	Virulence Factor	VFDB	Pseudomonas aeruginosa 23	fig|287.18737.peg.1242	VFG001217	Pseudomonas aeruginosa PAO1	pilF			100	100	99	1e-139
BLAT	Virulence Factor	VFDB	Pseudomonas aeruginosa 31	fig|287.18738.peg.349	VFG001217	Pseudomonas aeruginosa PAO1	pilF			100	100	99	1e-139
BLAT	Virulence Factor	VFDB	Pseudomonas aeruginosa 37	fig|287.18739.peg.1048	VFG001217	Pseudomonas aeruginosa PAO1	pilF			100	100	99	1e-139
BLAT	Virulence Factor	VFDB	Pseudomonas aeruginosa 46	fig|287.18740.peg.819	VFG001217	Pseudomonas aeruginosa PAO1	pilF			100	100	99	1e-139
BLAT	Virulence Factor	VFDB	Pseudomonas aeruginosa 20	fig|287.19145.peg.3700	VFG001217	Pseudomonas aeruginosa PAO1	pilF			100	100	94	1e-133
BLAT	Virulence Factor	VFDB	Pseudomonas aeruginosa 10	fig|287.18735.peg.394	VFG001225	Pseudomonas aeruginosa PAO1	pilG	twitching motility protein PilG	Adherence,Twitching motility	100	100	100	4e-71
BLAT	Virulence Factor	VFDB	Pseudomonas aeruginosa 11	fig|287.18736.peg.746	VFG001225	Pseudomonas aeruginosa PAO1	pilG			100	100	100	4e-71
BLAT	Virulence Factor	VFDB	Pseudomonas aeruginosa 23	fig|287.18737.peg.498	VFG001225	Pseudomonas aeruginosa PAO1	pilG			100	100	100	4e-71
BLAT	Virulence Factor	VFDB	Pseudomonas aeruginosa 31	fig|287.18738.peg.5205	VFG001225	Pseudomonas aeruginosa PAO1	pilG			100	100	100	4e-71
BLAT	Virulence Factor	VFDB	Pseudomonas aeruginosa 37	fig|287.18739.peg.5383	VFG001225	Pseudomonas aeruginosa PAO1	pilG			100	100	100	4e-71
BLAT	Virulence Factor	VFDB	Pseudomonas aeruginosa 46	fig|287.18740.peg.1861	VFG001225	Pseudomonas aeruginosa PAO1	pilG			100	100	100	4e-71
BLAT	Virulence Factor	VFDB	Pseudomonas aeruginosa 20	fig|287.19145.peg.43	VFG001225	Pseudomonas aeruginosa PAO1	pilG			100	100	98	3e-70
BLAT	Virulence Factor	VFDB	Pseudomonas aeruginosa 10	fig|287.18735.peg.395	VFG001226	Pseudomonas aeruginosa PAO1	pilH	twitching motility protein PilH	Adherence,Twitching motility	100	100	100	7e-63
BLAT	Virulence Factor	VFDB	Pseudomonas aeruginosa 11	fig|287.18736.peg.745	VFG001226	Pseudomonas aeruginosa PAO1	pilH			100	100	100	7e-63
BLAT	Virulence Factor	VFDB	Pseudomonas aeruginosa 23	fig|287.18737.peg.497	VFG001226	Pseudomonas aeruginosa PAO1	pilH			100	100	100	7e-63
BLAT	Virulence Factor	VFDB	Pseudomonas aeruginosa 31	fig|287.18738.peg.5206	VFG001226	Pseudomonas aeruginosa PAO1	pilH			100	100	100	7e-63
BLAT	Virulence Factor	VFDB	Pseudomonas aeruginosa 37	fig|287.18739.peg.5384	VFG001226	Pseudomonas aeruginosa PAO1	pilH			100	100	100	7e-63
BLAT	Virulence Factor	VFDB	Pseudomonas aeruginosa 46	fig|287.18740.peg.1862	VFG001226	Pseudomonas aeruginosa PAO1	pilH			100	100	100	7e-63
BLAT	Virulence Factor	VFDB	Pseudomonas aeruginosa 20	fig|287.19145.peg.44	VFG001226	Pseudomonas aeruginosa PAO1	pilH			100	100	100	7e-63
BLAT	Virulence Factor	VFDB	Pseudomonas aeruginosa 10	fig|287.18735.peg.396	VFG001227	Pseudomonas aeruginosa PAO1	pilI	type IV pili signal transduction protein PilI	Adherence,Twitching motility	100	100	100	1e-101
BLAT	Virulence Factor	VFDB	Pseudomonas aeruginosa 11	fig|287.18736.peg.744	VFG001227	Pseudomonas aeruginosa PAO1	pilI			100	100	100	1e-101
BLAT	Virulence Factor	VFDB	Pseudomonas aeruginosa 23	fig|287.18737.peg.496	VFG001227	Pseudomonas aeruginosa PAO1	pilI			100	100	100	1e-101
BLAT	Virulence Factor	VFDB	Pseudomonas aeruginosa 31	fig|287.18738.peg.5207	VFG001227	Pseudomonas aeruginosa PAO1	pilI			100	100	100	1e-101
BLAT	Virulence Factor	VFDB	Pseudomonas aeruginosa 37	fig|287.18739.peg.5385	VFG001227	Pseudomonas aeruginosa PAO1	pilI			100	100	100	1e-101
BLAT	Virulence Factor	VFDB	Pseudomonas aeruginosa 46	fig|287.18740.peg.1863	VFG001227	Pseudomonas aeruginosa PAO1	pilI			100	100	100	1e-101
BLAT	Virulence Factor	VFDB	Pseudomonas aeruginosa 20	fig|287.19145.peg.45	VFG001227	Pseudomonas aeruginosa PAO1	pilI			99	99	99	2e-100
BLAT	Virulence Factor	VFDB	Pseudomonas aeruginosa 10	fig|287.18735.peg.397	VFG001228	Pseudomonas aeruginosa PAO1	pilJ	twitching motility protein PilJ	Adherence,Twitching motility	100	100	99	0.0
BLAT	Virulence Factor	VFDB	Pseudomonas aeruginosa 11	fig|287.18736.peg.743	VFG001228	Pseudomonas aeruginosa PAO1	pilJ			100	100	99	0.0
BLAT	Virulence Factor	VFDB	Pseudomonas aeruginosa 23	fig|287.18737.peg.495	VFG001228	Pseudomonas aeruginosa PAO1	pilJ			100	100	99	0.0
BLAT	Virulence Factor	VFDB	Pseudomonas aeruginosa 31	fig|287.18738.peg.5208	VFG001228	Pseudomonas aeruginosa PAO1	pilJ			100	100	99	0.0
BLAT	Virulence Factor	VFDB	Pseudomonas aeruginosa 37	fig|287.18739.peg.5386	VFG001228	Pseudomonas aeruginosa PAO1	pilJ			100	100	99	0.0
BLAT	Virulence Factor	VFDB	Pseudomonas aeruginosa 46	fig|287.18740.peg.1864	VFG001228	Pseudomonas aeruginosa PAO1	pilJ			100	100	99	0.0
BLAT	Virulence Factor	VFDB	Pseudomonas aeruginosa 20	fig|287.19145.peg.46	VFG001228	Pseudomonas aeruginosa PAO1	pilJ			100	100	99	0.0
BLAT	Virulence Factor	VFDB	Pseudomonas aeruginosa 10	fig|287.18735.peg.398	VFG001229	Pseudomonas aeruginosa PAO1	pilK	Chemotaxis protein methyltransferase CheR (EC 2.1.1.80)	Adherence,Twitching motility	100	100	99	1e-170
BLAT	Virulence Factor	VFDB	Pseudomonas aeruginosa 11	fig|287.18736.peg.742	VFG001229	Pseudomonas aeruginosa PAO1	pilK			100	100	100	1e-170
BLAT	Virulence Factor	VFDB	Pseudomonas aeruginosa 23	fig|287.18737.peg.494	VFG001229	Pseudomonas aeruginosa PAO1	pilK			100	100	99	1e-170
BLAT	Virulence Factor	VFDB	Pseudomonas aeruginosa 31	fig|287.18738.peg.5209	VFG001229	Pseudomonas aeruginosa PAO1	pilK			100	100	99	1e-170
BLAT	Virulence Factor	VFDB	Pseudomonas aeruginosa 37	fig|287.18739.peg.5387	VFG001229	Pseudomonas aeruginosa PAO1	pilK			100	100	99	1e-170
BLAT	Virulence Factor	VFDB	Pseudomonas aeruginosa 46	fig|287.18740.peg.1865	VFG001229	Pseudomonas aeruginosa PAO1	pilK			100	100	99	1e-170
BLAT	Virulence Factor	VFDB	Pseudomonas aeruginosa 20	fig|287.19145.peg.47	VFG001229	Pseudomonas aeruginosa PAO1	pilK			100	100	95	1e-162
BLAT	Virulence Factor	VFDB	Pseudomonas aeruginosa 10	fig|287.18735.peg.1416	VFG001222	Pseudomonas aeruginosa PAO1	pilM	Type IV pilus biogenesis protein PilM	Adherence,Twitching motility	100	100	100	1e-194
BLAT	Virulence Factor	VFDB	Pseudomonas aeruginosa 11	fig|287.18736.peg.1516	VFG001222	Pseudomonas aeruginosa PAO1	pilM			100	100	100	1e-194
BLAT	Virulence Factor	VFDB	Pseudomonas aeruginosa 23	fig|287.18737.peg.3570	VFG001222	Pseudomonas aeruginosa PAO1	pilM			100	100	100	1e-194
BLAT	Virulence Factor	VFDB	Pseudomonas aeruginosa 31	fig|287.18738.peg.758	VFG001222	Pseudomonas aeruginosa PAO1	pilM			100	100	100	1e-194
BLAT	Virulence Factor	VFDB	Pseudomonas aeruginosa 37	fig|287.18739.peg.4775	VFG001222	Pseudomonas aeruginosa PAO1	pilM			100	100	100	1e-194
BLAT	Virulence Factor	VFDB	Pseudomonas aeruginosa 46	fig|287.18740.peg.373	VFG001222	Pseudomonas aeruginosa PAO1	pilM			100	100	100	1e-194
BLAT	Virulence Factor	VFDB	Pseudomonas aeruginosa 20	fig|287.19145.peg.1224	VFG001222	Pseudomonas aeruginosa PAO1	pilM			100	100	100	1e-194
BLAT	Virulence Factor	VFDB	Pseudomonas aeruginosa 10	fig|287.18735.peg.1417	VFG001221	Pseudomonas aeruginosa PAO1	pilN	Type IV pilus biogenesis protein PilN	Adherence,Twitching motility	100	100	94	1e-101
BLAT	Virulence Factor	VFDB	Pseudomonas aeruginosa 11	fig|287.18736.peg.1515	VFG001221	Pseudomonas aeruginosa PAO1	pilN			100	100	99	1e-106
BLAT	Virulence Factor	VFDB	Pseudomonas aeruginosa 23	fig|287.18737.peg.3569	VFG001221	Pseudomonas aeruginosa PAO1	pilN			100	100	100	1e-106
BLAT	Virulence Factor	VFDB	Pseudomonas aeruginosa 31	fig|287.18738.peg.757	VFG001221	Pseudomonas aeruginosa PAO1	pilN			100	100	94	1e-101
BLAT	Virulence Factor	VFDB	Pseudomonas aeruginosa 37	fig|287.18739.peg.4776	VFG001221	Pseudomonas aeruginosa PAO1	pilN			100	100	100	1e-106
BLAT	Virulence Factor	VFDB	Pseudomonas aeruginosa 46	fig|287.18740.peg.372	VFG001221	Pseudomonas aeruginosa PAO1	pilN			100	100	100	1e-106
BLAT	Virulence Factor	VFDB	Pseudomonas aeruginosa 20	fig|287.19145.peg.1225	VFG001221	Pseudomonas aeruginosa PAO1	pilN			100	100	98	1e-105
BLAT	Virulence Factor	VFDB	Pseudomonas aeruginosa 10	fig|287.18735.peg.1418	VFG001220	Pseudomonas aeruginosa PAO1	pilO	Type IV pilus biogenesis protein PilO	Adherence,Twitching motility	100	100	94	1e-106
BLAT	Virulence Factor	VFDB	Pseudomonas aeruginosa 11	fig|287.18736.peg.1514	VFG001220	Pseudomonas aeruginosa PAO1	pilO			100	100	100	1e-111
BLAT	Virulence Factor	VFDB	Pseudomonas aeruginosa 23	fig|287.18737.peg.3568	VFG001220	Pseudomonas aeruginosa PAO1	pilO			100	100	100	1e-111
BLAT	Virulence Factor	VFDB	Pseudomonas aeruginosa 31	fig|287.18738.peg.756	VFG001220	Pseudomonas aeruginosa PAO1	pilO			100	100	94	1e-106
BLAT	Virulence Factor	VFDB	Pseudomonas aeruginosa 37	fig|287.18739.peg.4777	VFG001220	Pseudomonas aeruginosa PAO1	pilO			100	100	99	1e-111
BLAT	Virulence Factor	VFDB	Pseudomonas aeruginosa 46	fig|287.18740.peg.371	VFG001220	Pseudomonas aeruginosa PAO1	pilO			100	100	99	1e-111
BLAT	Virulence Factor	VFDB	Pseudomonas aeruginosa 20	fig|287.19145.peg.1226	VFG001220	Pseudomonas aeruginosa PAO1	pilO			100	100	99	1e-110
BLAT	Virulence Factor	VFDB	Pseudomonas aeruginosa 10	fig|287.18735.peg.1419	VFG001219	Pseudomonas aeruginosa PAO1	pilP	Type IV pilus biogenesis protein PilP	Adherence,Twitching motility	100	100	93	1e-89
BLAT	Virulence Factor	VFDB	Pseudomonas aeruginosa 11	fig|287.18736.peg.1513	VFG001219	Pseudomonas aeruginosa PAO1	pilP			100	100	100	2e-95
BLAT	Virulence Factor	VFDB	Pseudomonas aeruginosa 23	fig|287.18737.peg.3567	VFG001219	Pseudomonas aeruginosa PAO1	pilP			100	100	99	2e-94
BLAT	Virulence Factor	VFDB	Pseudomonas aeruginosa 31	fig|287.18738.peg.755	VFG001219	Pseudomonas aeruginosa PAO1	pilP			100	100	93	1e-89
BLAT	Virulence Factor	VFDB	Pseudomonas aeruginosa 37	fig|287.18739.peg.4778	VFG001219	Pseudomonas aeruginosa PAO1	pilP			100	100	100	2e-95
BLAT	Virulence Factor	VFDB	Pseudomonas aeruginosa 46	fig|287.18740.peg.370	VFG001219	Pseudomonas aeruginosa PAO1	pilP			100	100	100	2e-95
BLAT	Virulence Factor	VFDB	Pseudomonas aeruginosa 20	fig|287.19145.peg.1227	VFG001219	Pseudomonas aeruginosa PAO1	pilP			100	100	98	7e-95
BLAT	Virulence Factor	VFDB	Pseudomonas aeruginosa 11	fig|287.18736.peg.1512	VFG001218	Pseudomonas aeruginosa PAO1	pilQ	Type IV pilus biogenesis protein PilQ	Adherence,Twitching motility	100	100	97	0.0
BLAT	Virulence Factor	VFDB	Pseudomonas aeruginosa 23	fig|287.18737.peg.3566	VFG001218	Pseudomonas aeruginosa PAO1	pilQ			100	100	100	0.0
BLAT	Virulence Factor	VFDB	Pseudomonas aeruginosa 37	fig|287.18739.peg.4779	VFG001218	Pseudomonas aeruginosa PAO1	pilQ			100	100	98	0.0
BLAT	Virulence Factor	VFDB	Pseudomonas aeruginosa 46	fig|287.18740.peg.369	VFG001218	Pseudomonas aeruginosa PAO1	pilQ			100	100	98	0.0
BLAT	Virulence Factor	VFDB	Pseudomonas aeruginosa 20	fig|287.19145.peg.1228	VFG001218	Pseudomonas aeruginosa PAO1	pilQ			100	100	96	0.0
BLAT	Virulence Factor	VFDB	Pseudomonas aeruginosa 10	fig|287.18735.peg.3509	VFG001214	Pseudomonas aeruginosa PAO1	pilR	Type IV fimbriae expression regulatory protein PilR	Adherence,Twitching motility	100	100	100	1e-254
BLAT	Virulence Factor	VFDB	Pseudomonas aeruginosa 11	fig|287.18736.peg.5925	VFG001214	Pseudomonas aeruginosa PAO1	pilR			100	100	100	1e-254
BLAT	Virulence Factor	VFDB	Pseudomonas aeruginosa 23	fig|287.18737.peg.1374	VFG001214	Pseudomonas aeruginosa PAO1	pilR			100	100	100	1e-254
BLAT	Virulence Factor	VFDB	Pseudomonas aeruginosa 31	fig|287.18738.peg.1878	VFG001214	Pseudomonas aeruginosa PAO1	pilR			100	100	100	1e-254
BLAT	Virulence Factor	VFDB	Pseudomonas aeruginosa 37	fig|287.18739.peg.1143	VFG001214	Pseudomonas aeruginosa PAO1	pilR			100	100	100	1e-254
BLAT	Virulence Factor	VFDB	Pseudomonas aeruginosa 46	fig|287.18740.peg.1457	VFG001214	Pseudomonas aeruginosa PAO1	pilR			100	100	100	1e-254
BLAT	Virulence Factor	VFDB	Pseudomonas aeruginosa 20	fig|287.19145.peg.344	VFG001214	Pseudomonas aeruginosa PAO1	pilR			100	100	98	1e-251
BLAT	Virulence Factor	VFDB	Pseudomonas aeruginosa 10	fig|287.18735.peg.3508	VFG001213	Pseudomonas aeruginosa PAO1	pilS	Two-component sensor PilS	Adherence,Twitching motility	100	100	100	1e-305
BLAT	Virulence Factor	VFDB	Pseudomonas aeruginosa 11	fig|287.18736.peg.5926	VFG001213	Pseudomonas aeruginosa PAO1	pilS			100	100	99	1e-304
BLAT	Virulence Factor	VFDB	Pseudomonas aeruginosa 23	fig|287.18737.peg.1375	VFG001213	Pseudomonas aeruginosa PAO1	pilS			100	100	99	1e-303
BLAT	Virulence Factor	VFDB	Pseudomonas aeruginosa 31	fig|287.18738.peg.1879	VFG001213	Pseudomonas aeruginosa PAO1	pilS			100	100	100	1e-305
BLAT	Virulence Factor	VFDB	Pseudomonas aeruginosa 37	fig|287.18739.peg.1142	VFG001213	Pseudomonas aeruginosa PAO1	pilS			100	100	100	1e-305
BLAT	Virulence Factor	VFDB	Pseudomonas aeruginosa 46	fig|287.18740.peg.1456	VFG001213	Pseudomonas aeruginosa PAO1	pilS			100	100	100	1e-305
BLAT	Virulence Factor	VFDB	Pseudomonas aeruginosa 20	fig|287.19145.peg.343	VFG001213	Pseudomonas aeruginosa PAO1	pilS			100	100	94	1e-288
BLAT	Virulence Factor	VFDB	Pseudomonas aeruginosa 10	fig|287.18735.peg.381	VFG001223	Pseudomonas aeruginosa PAO1	pilT	Twitching motility protein PilT	Adherence,Twitching motility	100	100	100	1e-194
BLAT	Virulence Factor	VFDB	Pseudomonas aeruginosa 11	fig|287.18736.peg.759	VFG001223	Pseudomonas aeruginosa PAO1	pilT			100	100	100	1e-194
BLAT	Virulence Factor	VFDB	Pseudomonas aeruginosa 23	fig|287.18737.peg.511	VFG001223	Pseudomonas aeruginosa PAO1	pilT			100	100	100	1e-194
BLAT	Virulence Factor	VFDB	Pseudomonas aeruginosa 31	fig|287.18738.peg.5192	VFG001223	Pseudomonas aeruginosa PAO1	pilT			100	100	100	1e-194
BLAT	Virulence Factor	VFDB	Pseudomonas aeruginosa 37	fig|287.18739.peg.5338	VFG001223	Pseudomonas aeruginosa PAO1	pilT			100	100	100	1e-194
BLAT	Virulence Factor	VFDB	Pseudomonas aeruginosa 46	fig|287.18740.peg.1848	VFG001223	Pseudomonas aeruginosa PAO1	pilT			100	100	100	1e-194
BLAT	Virulence Factor	VFDB	Pseudomonas aeruginosa 20	fig|287.19145.peg.30	VFG001223	Pseudomonas aeruginosa PAO1	pilT			100	100	100	1e-194
BLAT	Virulence Factor	VFDB	Pseudomonas aeruginosa 10	fig|287.18735.peg.382	VFG001224	Pseudomonas aeruginosa PAO1	pilU	Type IV pilus assembly ATPase component PilU	Adherence,Twitching motility	100	100	99	1e-218
BLAT	Virulence Factor	VFDB	Pseudomonas aeruginosa 11	fig|287.18736.peg.758	VFG001224	Pseudomonas aeruginosa PAO1	pilU			100	100	100	1e-218
BLAT	Virulence Factor	VFDB	Pseudomonas aeruginosa 23	fig|287.18737.peg.510	VFG001224	Pseudomonas aeruginosa PAO1	pilU			100	100	99	1e-218
BLAT	Virulence Factor	VFDB	Pseudomonas aeruginosa 31	fig|287.18738.peg.5193	VFG001224	Pseudomonas aeruginosa PAO1	pilU			100	100	99	1e-218
BLAT	Virulence Factor	VFDB	Pseudomonas aeruginosa 37	fig|287.18739.peg.5339	VFG001224	Pseudomonas aeruginosa PAO1	pilU			100	100	100	1e-218
BLAT	Virulence Factor	VFDB	Pseudomonas aeruginosa 46	fig|287.18740.peg.1849	VFG001224	Pseudomonas aeruginosa PAO1	pilU			100	100	100	1e-218
BLAT	Virulence Factor	VFDB	Pseudomonas aeruginosa 20	fig|287.19145.peg.31	VFG001224	Pseudomonas aeruginosa PAO1	pilU			100	100	99	1e-218
BLAT	Virulence Factor	VFDB	Pseudomonas aeruginosa 11	fig|287.18736.peg.5921	VFG001207	Pseudomonas aeruginosa PAO1	pilV	Type IV fimbrial biogenesis protein PilV	Adherence,Twitching motility	100	100	100	1e-103
BLAT	Virulence Factor	VFDB	Pseudomonas aeruginosa 23	fig|287.18737.peg.1370	VFG001207	Pseudomonas aeruginosa PAO1	pilV			100	100	100	1e-103
BLAT	Virulence Factor	VFDB	Pseudomonas aeruginosa 37	fig|287.18739.peg.1147	VFG001207	Pseudomonas aeruginosa PAO1	pilV			100	100	98	1e-101
BLAT	Virulence Factor	VFDB	Pseudomonas aeruginosa 46	fig|287.18740.peg.1461	VFG001207	Pseudomonas aeruginosa PAO1	pilV			100	100	98	1e-101
BLAT	Virulence Factor	VFDB	Pseudomonas aeruginosa 20	fig|287.19145.peg.348	VFG001207	Pseudomonas aeruginosa PAO1	pilV			100	100	90	9e-93
BLAT	Virulence Factor	VFDB	Pseudomonas aeruginosa 11	fig|287.18736.peg.5920	VFG001208	Pseudomonas aeruginosa PAO1	pilW	Type IV fimbrial biogenesis protein PilW	Adherence,Twitching motility	100	100	100	1e-155
BLAT	Virulence Factor	VFDB	Pseudomonas aeruginosa 23	fig|287.18737.peg.1369	VFG001208	Pseudomonas aeruginosa PAO1	pilW			100	100	100	1e-155
BLAT	Virulence Factor	VFDB	Pseudomonas aeruginosa 37	fig|287.18739.peg.1148	VFG001208	Pseudomonas aeruginosa PAO1	pilW			100	100	99	1e-154
BLAT	Virulence Factor	VFDB	Pseudomonas aeruginosa 46	fig|287.18740.peg.1462	VFG001208	Pseudomonas aeruginosa PAO1	pilW			100	100	99	1e-154
BLAT	Virulence Factor	VFDB	Pseudomonas aeruginosa 20	fig|287.19145.peg.349	VFG001208	Pseudomonas aeruginosa PAO1	pilW			100	100	89	1e-140
BLAT	Virulence Factor	VFDB	Pseudomonas aeruginosa 11	fig|287.18736.peg.5919	VFG001209	Pseudomonas aeruginosa PAO1	pilX	Type IV fimbrial biogenesis protein PilX	Adherence,Twitching motility	100	100	99	1e-107
BLAT	Virulence Factor	VFDB	Pseudomonas aeruginosa 23	fig|287.18737.peg.1368	VFG001209	Pseudomonas aeruginosa PAO1	pilX			100	100	100	1e-107
BLAT	Virulence Factor	VFDB	Pseudomonas aeruginosa 37	fig|287.18739.peg.1149	VFG001209	Pseudomonas aeruginosa PAO1	pilX			100	100	98	1e-106
BLAT	Virulence Factor	VFDB	Pseudomonas aeruginosa 46	fig|287.18740.peg.1463	VFG001209	Pseudomonas aeruginosa PAO1	pilX			100	100	98	1e-106
BLAT	Virulence Factor	VFDB	Pseudomonas aeruginosa 20	fig|287.19145.peg.350	VFG001209	Pseudomonas aeruginosa PAO1	pilX			96	96	92	1e-95
BLAT	Virulence Factor	VFDB	Pseudomonas aeruginosa 20	fig|287.19145.peg.351	VFG001210	Pseudomonas aeruginosa PAO1	pilY1	Type IV fimbrial biogenesis protein PilY1	Adherence,Twitching motility	87	87	88	0.0
BLAT	Virulence Factor	VFDB	Pseudomonas aeruginosa 11	fig|287.18736.peg.5917	VFG001211	Pseudomonas aeruginosa PAO1	pilY2	Type IV fimbrial biogenesis protein PilY2	Adherence,Twitching motility	100	100	100	2e-61
BLAT	Virulence Factor	VFDB	Pseudomonas aeruginosa 23	fig|287.18737.peg.1366	VFG001211	Pseudomonas aeruginosa PAO1	pilY2			100	100	95	2e-58
BLAT	Virulence Factor	VFDB	Pseudomonas aeruginosa 37	fig|287.18739.peg.1151	VFG001211	Pseudomonas aeruginosa PAO1	pilY2			100	100	99	5e-61
BLAT	Virulence Factor	VFDB	Pseudomonas aeruginosa 46	fig|287.18740.peg.1465	VFG001211	Pseudomonas aeruginosa PAO1	pilY2			100	100	99	5e-61
BLAT	Virulence Factor	VFDB	Pseudomonas aeruginosa 20	fig|287.19145.peg.352	VFG001211	Pseudomonas aeruginosa PAO1	pilY2			100	100	80	2e-47
BLAT	Virulence Factor	VFDB	Pseudomonas aeruginosa 10	fig|287.18735.peg.1184	VFG000157	Pseudomonas aeruginosa PAO1	plcH	Phospholipase C (EC 3.1.4.3) => hemolytic PlcH	Toxin,Membrane-damaging,Phospholipase	100	100	99	0.0
BLAT	Virulence Factor	VFDB	Pseudomonas aeruginosa 11	fig|287.18736.peg.2478	VFG000157	Pseudomonas aeruginosa PAO1	plcH			100	100	99	0.0
BLAT	Virulence Factor	VFDB	Pseudomonas aeruginosa 23	fig|287.18737.peg.5125	VFG000157	Pseudomonas aeruginosa PAO1	plcH			100	100	99	0.0
BLAT	Virulence Factor	VFDB	Pseudomonas aeruginosa 31	fig|287.18738.peg.3582	VFG000157	Pseudomonas aeruginosa PAO1	plcH			100	100	99	0.0
BLAT	Virulence Factor	VFDB	Pseudomonas aeruginosa 37	fig|287.18739.peg.3321	VFG000157	Pseudomonas aeruginosa PAO1	plcH			100	100	99	0.0
BLAT	Virulence Factor	VFDB	Pseudomonas aeruginosa 46	fig|287.18740.peg.2983	VFG000157	Pseudomonas aeruginosa PAO1	plcH			100	100	99	0.0
BLAT	Virulence Factor	VFDB	Pseudomonas aeruginosa 10	fig|287.18735.peg.2671	VFG000203	Pseudomonas aeruginosa PAO1	popB	Type III secretion host injection protein (YopB)	Secretion system,Type III secretion system	100	100	99	1e-208
BLAT	Virulence Factor	VFDB	Pseudomonas aeruginosa 11	fig|287.18736.peg.1947	VFG000203	Pseudomonas aeruginosa PAO1	popB			100	100	99	1e-209
BLAT	Virulence Factor	VFDB	Pseudomonas aeruginosa 23	fig|287.18737.peg.1998	VFG000203	Pseudomonas aeruginosa PAO1	popB			100	100	99	1e-208
BLAT	Virulence Factor	VFDB	Pseudomonas aeruginosa 31	fig|287.18738.peg.2731	VFG000203	Pseudomonas aeruginosa PAO1	popB			100	100	99	1e-208
BLAT	Virulence Factor	VFDB	Pseudomonas aeruginosa 37	fig|287.18739.peg.2609	VFG000203	Pseudomonas aeruginosa PAO1	popB			100	100	99	1e-208
BLAT	Virulence Factor	VFDB	Pseudomonas aeruginosa 46	fig|287.18740.peg.4263	VFG000203	Pseudomonas aeruginosa PAO1	popB			100	100	99	1e-208
BLAT	Virulence Factor	VFDB	Pseudomonas aeruginosa 10	fig|287.18735.peg.2672	VFG000204	Pseudomonas aeruginosa PAO1	popD	Type III secretion host injection and negative regulator protein (YopD)	Secretion system,Type III secretion system	100	100	98	1e-157
BLAT	Virulence Factor	VFDB	Pseudomonas aeruginosa 11	fig|287.18736.peg.1948	VFG000204	Pseudomonas aeruginosa PAO1	popD			100	100	100	1e-159
BLAT	Virulence Factor	VFDB	Pseudomonas aeruginosa 23	fig|287.18737.peg.1999	VFG000204	Pseudomonas aeruginosa PAO1	popD			100	100	98	1e-156
BLAT	Virulence Factor	VFDB	Pseudomonas aeruginosa 31	fig|287.18738.peg.2730	VFG000204	Pseudomonas aeruginosa PAO1	popD			100	100	98	1e-157
BLAT	Virulence Factor	VFDB	Pseudomonas aeruginosa 37	fig|287.18739.peg.2608	VFG000204	Pseudomonas aeruginosa PAO1	popD			100	100	96	1e-154
BLAT	Virulence Factor	VFDB	Pseudomonas aeruginosa 46	fig|287.18740.peg.4262	VFG000204	Pseudomonas aeruginosa PAO1	popD			100	100	96	1e-154
BLAT	Virulence Factor	VFDB	Pseudomonas aeruginosa 10	fig|287.18735.peg.2661	VFG000193	Pseudomonas aeruginosa PAO1	popN	Type III secretion outermembrane contact sensing protein (YopN,Yop4b,LcrE)	Secretion system,Type III secretion system	100	100	100	1e-155
BLAT	Virulence Factor	VFDB	Pseudomonas aeruginosa 11	fig|287.18736.peg.1937	VFG000193	Pseudomonas aeruginosa PAO1	popN			100	100	99	1e-155
BLAT	Virulence Factor	VFDB	Pseudomonas aeruginosa 23	fig|287.18737.peg.1988	VFG000193	Pseudomonas aeruginosa PAO1	popN			100	100	99	1e-155
BLAT	Virulence Factor	VFDB	Pseudomonas aeruginosa 31	fig|287.18738.peg.2741	VFG000193	Pseudomonas aeruginosa PAO1	popN			100	100	100	1e-155
BLAT	Virulence Factor	VFDB	Pseudomonas aeruginosa 37	fig|287.18739.peg.2619	VFG000193	Pseudomonas aeruginosa PAO1	popN			100	100	100	1e-155
BLAT	Virulence Factor	VFDB	Pseudomonas aeruginosa 46	fig|287.18740.peg.4273	VFG000193	Pseudomonas aeruginosa PAO1	popN			100	100	100	1e-155
BLAT	Virulence Factor	VFDB	Pseudomonas aeruginosa 10	fig|287.18735.peg.6440	VFG002060	Pseudomonas aeruginosa PAO1	ppkA	T6SS Serine/threonine protein kinase (EC 2.7.11.1) PpkA	Secretion system,Type VI secretion system	32	100	100	1e-191
BLAT	Virulence Factor	VFDB	Pseudomonas aeruginosa 10	fig|287.18735.peg.5570	VFG002060	Pseudomonas aeruginosa PAO1	ppkA			63	100	99	0.0
BLAT	Virulence Factor	VFDB	Pseudomonas aeruginosa 11	fig|287.18736.peg.2630	VFG002060	Pseudomonas aeruginosa PAO1	ppkA			100	100	99	0.0
BLAT	Virulence Factor	VFDB	Pseudomonas aeruginosa 23	fig|287.18737.peg.5169	VFG002060	Pseudomonas aeruginosa PAO1	ppkA			100	100	99	0.0
BLAT	Virulence Factor	VFDB	Pseudomonas aeruginosa 31	fig|287.18738.peg.1136	VFG002060	Pseudomonas aeruginosa PAO1	ppkA			100	100	99	0.0
BLAT	Virulence Factor	VFDB	Pseudomonas aeruginosa 37	fig|287.18739.peg.4652	VFG002060	Pseudomonas aeruginosa PAO1	ppkA			67	100	99	0.0
BLAT	Virulence Factor	VFDB	Pseudomonas aeruginosa 37	fig|287.18739.peg.5873	VFG002060	Pseudomonas aeruginosa PAO1	ppkA			28	100	99	1e-167
BLAT	Virulence Factor	VFDB	Pseudomonas aeruginosa 46	fig|287.18740.peg.2353	VFG002060	Pseudomonas aeruginosa PAO1	ppkA			100	100	99	0.0
BLAT	Virulence Factor	VFDB	Pseudomonas aeruginosa 20	fig|287.19145.peg.4908	VFG002060	Pseudomonas aeruginosa PAO1	ppkA			63	99	98	0.0
BLAT	Virulence Factor	VFDB	Pseudomonas aeruginosa 20	fig|287.19145.peg.5948	VFG002060	Pseudomonas aeruginosa PAO1	ppkA			27	100	99	1e-156
BLAT	Virulence Factor	VFDB	Pseudomonas aeruginosa 10	fig|287.18735.peg.6439	VFG002061	Pseudomonas aeruginosa PAO1	pppA	T6SS protein serine/threonine phosphatase PppA	Secretion system,Type VI secretion system	100	100	99	1e-133
BLAT	Virulence Factor	VFDB	Pseudomonas aeruginosa 11	fig|287.18736.peg.2631	VFG002061	Pseudomonas aeruginosa PAO1	pppA			100	100	99	1e-133
BLAT	Virulence Factor	VFDB	Pseudomonas aeruginosa 23	fig|287.18737.peg.5170	VFG002061	Pseudomonas aeruginosa PAO1	pppA			100	100	99	1e-133
BLAT	Virulence Factor	VFDB	Pseudomonas aeruginosa 31	fig|287.18738.peg.1135	VFG002061	Pseudomonas aeruginosa PAO1	pppA			100	100	99	1e-133
BLAT	Virulence Factor	VFDB	Pseudomonas aeruginosa 37	fig|287.18739.peg.5872	VFG002061	Pseudomonas aeruginosa PAO1	pppA			100	100	99	1e-133
BLAT	Virulence Factor	VFDB	Pseudomonas aeruginosa 46	fig|287.18740.peg.2352	VFG002061	Pseudomonas aeruginosa PAO1	pppA			100	100	99	1e-133
BLAT	Virulence Factor	VFDB	Pseudomonas aeruginosa 20	fig|287.19145.peg.5947	VFG002061	Pseudomonas aeruginosa PAO1	pppA			100	100	97	1e-131
BLAT	Virulence Factor	VFDB	Pseudomonas aeruginosa 10	fig|287.18735.peg.2678	VFG000210	Pseudomonas aeruginosa PAO1	pscB	Type III secretion chaperone protein for YopN (SycN,YscB)	Secretion system,Type III secretion system	100	100	99	2e-74
BLAT	Virulence Factor	VFDB	Pseudomonas aeruginosa 11	fig|287.18736.peg.1954	VFG000210	Pseudomonas aeruginosa PAO1	pscB			100	100	100	6e-75
BLAT	Virulence Factor	VFDB	Pseudomonas aeruginosa 23	fig|287.18737.peg.2005	VFG000210	Pseudomonas aeruginosa PAO1	pscB			100	100	99	2e-74
BLAT	Virulence Factor	VFDB	Pseudomonas aeruginosa 31	fig|287.18738.peg.2724	VFG000210	Pseudomonas aeruginosa PAO1	pscB			100	100	99	2e-74
BLAT	Virulence Factor	VFDB	Pseudomonas aeruginosa 37	fig|287.18739.peg.2602	VFG000210	Pseudomonas aeruginosa PAO1	pscB			100	100	99	2e-74
BLAT	Virulence Factor	VFDB	Pseudomonas aeruginosa 46	fig|287.18740.peg.4256	VFG000210	Pseudomonas aeruginosa PAO1	pscB			100	100	99	2e-74
BLAT	Virulence Factor	VFDB	Pseudomonas aeruginosa 10	fig|287.18735.peg.2679	VFG000211	Pseudomonas aeruginosa PAO1	pscC	Type III secretion outermembrane pore forming protein (YscC,MxiD,HrcC, InvG)	Secretion system,Type III secretion system	100	100	99	0.0
BLAT	Virulence Factor	VFDB	Pseudomonas aeruginosa 11	fig|287.18736.peg.1955	VFG000211	Pseudomonas aeruginosa PAO1	pscC			100	100	100	0.0
BLAT	Virulence Factor	VFDB	Pseudomonas aeruginosa 23	fig|287.18737.peg.2006	VFG000211	Pseudomonas aeruginosa PAO1	pscC			100	100	99	0.0
BLAT	Virulence Factor	VFDB	Pseudomonas aeruginosa 31	fig|287.18738.peg.2723	VFG000211	Pseudomonas aeruginosa PAO1	pscC			100	100	99	0.0
BLAT	Virulence Factor	VFDB	Pseudomonas aeruginosa 37	fig|287.18739.peg.2601	VFG000211	Pseudomonas aeruginosa PAO1	pscC			100	100	99	0.0
BLAT	Virulence Factor	VFDB	Pseudomonas aeruginosa 46	fig|287.18740.peg.4255	VFG000211	Pseudomonas aeruginosa PAO1	pscC			100	100	99	0.0
BLAT	Virulence Factor	VFDB	Pseudomonas aeruginosa 10	fig|287.18735.peg.2680	VFG000212	Pseudomonas aeruginosa PAO1	pscD	Type III secretion inner membrane protein (YscD,homologous to flagellar export components)	Secretion system,Type III secretion system	100	100	98	1e-245
BLAT	Virulence Factor	VFDB	Pseudomonas aeruginosa 11	fig|287.18736.peg.1956	VFG000212	Pseudomonas aeruginosa PAO1	pscD			100	100	99	1e-247
BLAT	Virulence Factor	VFDB	Pseudomonas aeruginosa 23	fig|287.18737.peg.2007	VFG000212	Pseudomonas aeruginosa PAO1	pscD			100	100	97	1e-243
BLAT	Virulence Factor	VFDB	Pseudomonas aeruginosa 31	fig|287.18738.peg.2722	VFG000212	Pseudomonas aeruginosa PAO1	pscD			100	100	98	1e-245
BLAT	Virulence Factor	VFDB	Pseudomonas aeruginosa 37	fig|287.18739.peg.2600	VFG000212	Pseudomonas aeruginosa PAO1	pscD			100	100	99	1e-246
BLAT	Virulence Factor	VFDB	Pseudomonas aeruginosa 46	fig|287.18740.peg.4254	VFG000212	Pseudomonas aeruginosa PAO1	pscD			100	100	99	1e-246
BLAT	Virulence Factor	VFDB	Pseudomonas aeruginosa 10	fig|287.18735.peg.2681	VFG000213	Pseudomonas aeruginosa PAO1	pscE	Type III secretion protein (YscE)	Secretion system,Type III secretion system	100	100	97	6e-28
BLAT	Virulence Factor	VFDB	Pseudomonas aeruginosa 11	fig|287.18736.peg.1957	VFG000213	Pseudomonas aeruginosa PAO1	pscE			100	100	97	6e-28
BLAT	Virulence Factor	VFDB	Pseudomonas aeruginosa 23	fig|287.18737.peg.2008	VFG000213	Pseudomonas aeruginosa PAO1	pscE			100	100	97	6e-28
BLAT	Virulence Factor	VFDB	Pseudomonas aeruginosa 31	fig|287.18738.peg.2721	VFG000213	Pseudomonas aeruginosa PAO1	pscE			100	100	97	6e-28
BLAT	Virulence Factor	VFDB	Pseudomonas aeruginosa 37	fig|287.18739.peg.2599	VFG000213	Pseudomonas aeruginosa PAO1	pscE			100	100	97	6e-28
BLAT	Virulence Factor	VFDB	Pseudomonas aeruginosa 46	fig|287.18740.peg.4253	VFG000213	Pseudomonas aeruginosa PAO1	pscE			100	100	97	6e-28
BLAT	Virulence Factor	VFDB	Pseudomonas aeruginosa 10	fig|287.18735.peg.2682	VFG000214	Pseudomonas aeruginosa PAO1	pscF	Type III secretion cytoplasmic protein (YscF)	Secretion system,Type III secretion system	100	100	100	1e-41
BLAT	Virulence Factor	VFDB	Pseudomonas aeruginosa 11	fig|287.18736.peg.1958	VFG000214	Pseudomonas aeruginosa PAO1	pscF			100	100	100	1e-41
BLAT	Virulence Factor	VFDB	Pseudomonas aeruginosa 23	fig|287.18737.peg.2009	VFG000214	Pseudomonas aeruginosa PAO1	pscF			100	100	100	1e-41
BLAT	Virulence Factor	VFDB	Pseudomonas aeruginosa 31	fig|287.18738.peg.2720	VFG000214	Pseudomonas aeruginosa PAO1	pscF			100	100	100	1e-41
BLAT	Virulence Factor	VFDB	Pseudomonas aeruginosa 37	fig|287.18739.peg.2598	VFG000214	Pseudomonas aeruginosa PAO1	pscF			100	100	100	1e-41
BLAT	Virulence Factor	VFDB	Pseudomonas aeruginosa 46	fig|287.18740.peg.4252	VFG000214	Pseudomonas aeruginosa PAO1	pscF			100	100	100	1e-41
BLAT	Virulence Factor	VFDB	Pseudomonas aeruginosa 10	fig|287.18735.peg.2683	VFG000215	Pseudomonas aeruginosa PAO1	pscG	Type III secretion spans bacterial envelope protein (YscG)	Secretion system,Type III secretion system	100	100	98	5e-61
BLAT	Virulence Factor	VFDB	Pseudomonas aeruginosa 11	fig|287.18736.peg.1959	VFG000215	Pseudomonas aeruginosa PAO1	pscG			100	100	100	5e-62
BLAT	Virulence Factor	VFDB	Pseudomonas aeruginosa 23	fig|287.18737.peg.2010	VFG000215	Pseudomonas aeruginosa PAO1	pscG			100	100	99	1e-61
BLAT	Virulence Factor	VFDB	Pseudomonas aeruginosa 31	fig|287.18738.peg.2719	VFG000215	Pseudomonas aeruginosa PAO1	pscG			100	100	98	5e-61
BLAT	Virulence Factor	VFDB	Pseudomonas aeruginosa 37	fig|287.18739.peg.2597	VFG000215	Pseudomonas aeruginosa PAO1	pscG			100	100	99	1e-61
BLAT	Virulence Factor	VFDB	Pseudomonas aeruginosa 46	fig|287.18740.peg.4251	VFG000215	Pseudomonas aeruginosa PAO1	pscG			100	100	99	1e-61
BLAT	Virulence Factor	VFDB	Pseudomonas aeruginosa 10	fig|287.18735.peg.2684	VFG000216	Pseudomonas aeruginosa PAO1	pscH	Type III secretion effector protein (YopR, encoded by YscH)	Secretion system,Type III secretion system	100	100	100	6e-75
BLAT	Virulence Factor	VFDB	Pseudomonas aeruginosa 11	fig|287.18736.peg.1960	VFG000216	Pseudomonas aeruginosa PAO1	pscH			100	100	100	6e-75
BLAT	Virulence Factor	VFDB	Pseudomonas aeruginosa 23	fig|287.18737.peg.2011	VFG000216	Pseudomonas aeruginosa PAO1	pscH			100	100	98	7e-74
BLAT	Virulence Factor	VFDB	Pseudomonas aeruginosa 31	fig|287.18738.peg.2718	VFG000216	Pseudomonas aeruginosa PAO1	pscH			100	100	100	6e-75
BLAT	Virulence Factor	VFDB	Pseudomonas aeruginosa 37	fig|287.18739.peg.2596	VFG000216	Pseudomonas aeruginosa PAO1	pscH			19	100	100	3e-08
BLAT	Virulence Factor	VFDB	Pseudomonas aeruginosa 46	fig|287.18740.peg.4250	VFG000216	Pseudomonas aeruginosa PAO1	pscH			100	100	98	7e-74
BLAT	Virulence Factor	VFDB	Pseudomonas aeruginosa 10	fig|287.18735.peg.2685	VFG000217	Pseudomonas aeruginosa PAO1	pscI	Type III secretion cytoplasmic protein (YscI)	Secretion system,Type III secretion system	100	100	99	7e-56
BLAT	Virulence Factor	VFDB	Pseudomonas aeruginosa 11	fig|287.18736.peg.1961	VFG000217	Pseudomonas aeruginosa PAO1	pscI			100	100	99	7e-56
BLAT	Virulence Factor	VFDB	Pseudomonas aeruginosa 23	fig|287.18737.peg.2012	VFG000217	Pseudomonas aeruginosa PAO1	pscI			100	100	99	7e-56
BLAT	Virulence Factor	VFDB	Pseudomonas aeruginosa 31	fig|287.18738.peg.2717	VFG000217	Pseudomonas aeruginosa PAO1	pscI			100	100	99	7e-56
BLAT	Virulence Factor	VFDB	Pseudomonas aeruginosa 46	fig|287.18740.peg.4249	VFG000217	Pseudomonas aeruginosa PAO1	pscI			100	100	99	7e-56
BLAT	Virulence Factor	VFDB	Pseudomonas aeruginosa 10	fig|287.18735.peg.2686	VFG000218	Pseudomonas aeruginosa PAO1	pscJ	Type III secretion bridge between inner and outermembrane lipoprotein (YscJ,HrcJ,EscJ, PscJ)	Secretion system,Type III secretion system	97	99	100	1e-131
BLAT	Virulence Factor	VFDB	Pseudomonas aeruginosa 11	fig|287.18736.peg.1962	VFG000218	Pseudomonas aeruginosa PAO1	pscJ			100	100	100	1e-134
BLAT	Virulence Factor	VFDB	Pseudomonas aeruginosa 23	fig|287.18737.peg.2013	VFG000218	Pseudomonas aeruginosa PAO1	pscJ			97	99	100	1e-131
BLAT	Virulence Factor	VFDB	Pseudomonas aeruginosa 31	fig|287.18738.peg.2716	VFG000218	Pseudomonas aeruginosa PAO1	pscJ			97	99	100	1e-131
BLAT	Virulence Factor	VFDB	Pseudomonas aeruginosa 46	fig|287.18740.peg.4248	VFG000218	Pseudomonas aeruginosa PAO1	pscJ			100	100	100	1e-134
BLAT	Virulence Factor	VFDB	Pseudomonas aeruginosa 10	fig|287.18735.peg.2687	VFG000219	Pseudomonas aeruginosa PAO1	pscK	Type III secretion cytoplasmic protein (YscK)	Secretion system,Type III secretion system	80	81	99	5e-96
BLAT	Virulence Factor	VFDB	Pseudomonas aeruginosa 11	fig|287.18736.peg.1963	VFG000219	Pseudomonas aeruginosa PAO1	pscK			80	81	99	5e-96
BLAT	Virulence Factor	VFDB	Pseudomonas aeruginosa 23	fig|287.18737.peg.2014	VFG000219	Pseudomonas aeruginosa PAO1	pscK			80	81	100	2e-96
BLAT	Virulence Factor	VFDB	Pseudomonas aeruginosa 31	fig|287.18738.peg.2715	VFG000219	Pseudomonas aeruginosa PAO1	pscK			80	81	99	5e-96
BLAT	Virulence Factor	VFDB	Pseudomonas aeruginosa 46	fig|287.18740.peg.4247	VFG000219	Pseudomonas aeruginosa PAO1	pscK			80	81	99	5e-96
BLAT	Virulence Factor	VFDB	Pseudomonas aeruginosa 10	fig|287.18735.peg.2688	VFG000220	Pseudomonas aeruginosa PAO1	pscL	Type III secretion cytoplasmic protein (YscL)	Secretion system,Type III secretion system	100	100	98	1e-113
BLAT	Virulence Factor	VFDB	Pseudomonas aeruginosa 11	fig|287.18736.peg.1964	VFG000220	Pseudomonas aeruginosa PAO1	pscL			100	100	100	1e-114
BLAT	Virulence Factor	VFDB	Pseudomonas aeruginosa 23	fig|287.18737.peg.2015	VFG000220	Pseudomonas aeruginosa PAO1	pscL			100	100	99	1e-114
BLAT	Virulence Factor	VFDB	Pseudomonas aeruginosa 31	fig|287.18738.peg.2714	VFG000220	Pseudomonas aeruginosa PAO1	pscL			100	100	98	1e-113
BLAT	Virulence Factor	VFDB	Pseudomonas aeruginosa 37	fig|287.18739.peg.5183	VFG000220	Pseudomonas aeruginosa PAO1	pscL			78	100	98	2e-87
BLAT	Virulence Factor	VFDB	Pseudomonas aeruginosa 46	fig|287.18740.peg.4246	VFG000220	Pseudomonas aeruginosa PAO1	pscL			100	100	99	1e-113
BLAT	Virulence Factor	VFDB	Pseudomonas aeruginosa 10	fig|287.18735.peg.2660	VFG000192	Pseudomonas aeruginosa PAO1	pscN	Type III secretion cytoplasmic ATP synthase (EC 3.6.3.14, YscN,SpaL,MxiB,HrcN,EscN)	Secretion system,Type III secretion system	97	100	99	1e-245
BLAT	Virulence Factor	VFDB	Pseudomonas aeruginosa 11	fig|287.18736.peg.1936	VFG000192	Pseudomonas aeruginosa PAO1	pscN			97	100	99	1e-244
BLAT	Virulence Factor	VFDB	Pseudomonas aeruginosa 23	fig|287.18737.peg.1987	VFG000192	Pseudomonas aeruginosa PAO1	pscN			97	100	99	1e-245
BLAT	Virulence Factor	VFDB	Pseudomonas aeruginosa 31	fig|287.18738.peg.2742	VFG000192	Pseudomonas aeruginosa PAO1	pscN			97	100	99	1e-245
BLAT	Virulence Factor	VFDB	Pseudomonas aeruginosa 37	fig|287.18739.peg.2620	VFG000192	Pseudomonas aeruginosa PAO1	pscN			97	100	99	1e-245
BLAT	Virulence Factor	VFDB	Pseudomonas aeruginosa 46	fig|287.18740.peg.4274	VFG000192	Pseudomonas aeruginosa PAO1	pscN			97	100	99	1e-245
BLAT	Virulence Factor	VFDB	Pseudomonas aeruginosa 10	fig|287.18735.peg.2659	VFG000191	Pseudomonas aeruginosa PAO1	pscO	Type III secretion spans bacterial envelope protein (YscO)	Secretion system,Type III secretion system	100	100	98	2e-84
BLAT	Virulence Factor	VFDB	Pseudomonas aeruginosa 11	fig|287.18736.peg.1935	VFG000191	Pseudomonas aeruginosa PAO1	pscO			100	100	99	1e-84
BLAT	Virulence Factor	VFDB	Pseudomonas aeruginosa 23	fig|287.18737.peg.1986	VFG000191	Pseudomonas aeruginosa PAO1	pscO			100	100	99	1e-84
BLAT	Virulence Factor	VFDB	Pseudomonas aeruginosa 31	fig|287.18738.peg.2743	VFG000191	Pseudomonas aeruginosa PAO1	pscO			100	100	98	2e-84
BLAT	Virulence Factor	VFDB	Pseudomonas aeruginosa 37	fig|287.18739.peg.2621	VFG000191	Pseudomonas aeruginosa PAO1	pscO			100	100	100	4e-85
BLAT	Virulence Factor	VFDB	Pseudomonas aeruginosa 46	fig|287.18740.peg.4275	VFG000191	Pseudomonas aeruginosa PAO1	pscO			100	100	100	4e-85
BLAT	Virulence Factor	VFDB	Pseudomonas aeruginosa 10	fig|287.18735.peg.2658	VFG000190	Pseudomonas aeruginosa PAO1	pscP	Type III secretion protein (YscP)	Secretion system,Type III secretion system	35	100	99	2e-67
BLAT	Virulence Factor	VFDB	Pseudomonas aeruginosa 11	fig|287.18736.peg.1934	VFG000190	Pseudomonas aeruginosa PAO1	pscP			36	99	99	5e-70
BLAT	Virulence Factor	VFDB	Pseudomonas aeruginosa 23	fig|287.18737.peg.1985	VFG000190	Pseudomonas aeruginosa PAO1	pscP			35	100	99	8e-68
BLAT	Virulence Factor	VFDB	Pseudomonas aeruginosa 31	fig|287.18738.peg.2744	VFG000190	Pseudomonas aeruginosa PAO1	pscP			36	99	99	5e-70
BLAT	Virulence Factor	VFDB	Pseudomonas aeruginosa 37	fig|287.18739.peg.2622	VFG000190	Pseudomonas aeruginosa PAO1	pscP			35	100	99	8e-68
BLAT	Virulence Factor	VFDB	Pseudomonas aeruginosa 46	fig|287.18740.peg.4276	VFG000190	Pseudomonas aeruginosa PAO1	pscP			36	99	99	2e-70
BLAT	Virulence Factor	VFDB	Pseudomonas aeruginosa 10	fig|287.18735.peg.2657	VFG000189	Pseudomonas aeruginosa PAO1	pscQ	Type III secretion inner membrane protein (YscQ,homologous to flagellar export components)	Secretion system,Type III secretion system	100	100	98	1e-175
BLAT	Virulence Factor	VFDB	Pseudomonas aeruginosa 11	fig|287.18736.peg.1933	VFG000189	Pseudomonas aeruginosa PAO1	pscQ			100	100	99	1e-177
BLAT	Virulence Factor	VFDB	Pseudomonas aeruginosa 23	fig|287.18737.peg.1984	VFG000189	Pseudomonas aeruginosa PAO1	pscQ			100	100	99	1e-176
BLAT	Virulence Factor	VFDB	Pseudomonas aeruginosa 31	fig|287.18738.peg.2745	VFG000189	Pseudomonas aeruginosa PAO1	pscQ			100	100	98	1e-175
BLAT	Virulence Factor	VFDB	Pseudomonas aeruginosa 37	fig|287.18739.peg.2623	VFG000189	Pseudomonas aeruginosa PAO1	pscQ			100	100	98	1e-174
BLAT	Virulence Factor	VFDB	Pseudomonas aeruginosa 46	fig|287.18740.peg.4277	VFG000189	Pseudomonas aeruginosa PAO1	pscQ			100	100	98	1e-174
BLAT	Virulence Factor	VFDB	Pseudomonas aeruginosa 10	fig|287.18735.peg.2656	VFG000188	Pseudomonas aeruginosa PAO1	pscR	Type III secretion inner membrane protein (YscR,SpaR,HrcR,EscR,homologous to flagellar export components)	Secretion system,Type III secretion system	100	100	100	1e-118
BLAT	Virulence Factor	VFDB	Pseudomonas aeruginosa 11	fig|287.18736.peg.1932	VFG000188	Pseudomonas aeruginosa PAO1	pscR			100	100	100	1e-118
BLAT	Virulence Factor	VFDB	Pseudomonas aeruginosa 23	fig|287.18737.peg.1983	VFG000188	Pseudomonas aeruginosa PAO1	pscR			100	99	100	1e-118
BLAT	Virulence Factor	VFDB	Pseudomonas aeruginosa 31	fig|287.18738.peg.2746	VFG000188	Pseudomonas aeruginosa PAO1	pscR			100	100	100	1e-118
BLAT	Virulence Factor	VFDB	Pseudomonas aeruginosa 37	fig|287.18739.peg.2624	VFG000188	Pseudomonas aeruginosa PAO1	pscR			100	100	100	1e-118
BLAT	Virulence Factor	VFDB	Pseudomonas aeruginosa 46	fig|287.18740.peg.4278	VFG000188	Pseudomonas aeruginosa PAO1	pscR			100	100	100	1e-118
BLAT	Virulence Factor	VFDB	Pseudomonas aeruginosa 10	fig|287.18735.peg.2655	VFG000187	Pseudomonas aeruginosa PAO1	pscS	Type III secretion inner membrane protein (YscS,homologous to flagellar export components)	Secretion system,Type III secretion system	100	100	100	4e-41
BLAT	Virulence Factor	VFDB	Pseudomonas aeruginosa 11	fig|287.18736.peg.1931	VFG000187	Pseudomonas aeruginosa PAO1	pscS			100	100	98	4e-40
BLAT	Virulence Factor	VFDB	Pseudomonas aeruginosa 23	fig|287.18737.peg.1982	VFG000187	Pseudomonas aeruginosa PAO1	pscS			100	100	100	4e-41
BLAT	Virulence Factor	VFDB	Pseudomonas aeruginosa 31	fig|287.18738.peg.2747	VFG000187	Pseudomonas aeruginosa PAO1	pscS			100	100	100	4e-41
BLAT	Virulence Factor	VFDB	Pseudomonas aeruginosa 37	fig|287.18739.peg.2625	VFG000187	Pseudomonas aeruginosa PAO1	pscS			100	100	100	4e-41
BLAT	Virulence Factor	VFDB	Pseudomonas aeruginosa 46	fig|287.18740.peg.4279	VFG000187	Pseudomonas aeruginosa PAO1	pscS			100	100	100	4e-41
BLAT	Virulence Factor	VFDB	Pseudomonas aeruginosa 10	fig|287.18735.peg.2654	VFG000186	Pseudomonas aeruginosa PAO1	pscT	Type III secretion inner membrane protein (YscT,HrcT,SpaR,EscT,EpaR1,homologous to flagellar export components)	Secretion system,Type III secretion system	100	100	99	1e-142
BLAT	Virulence Factor	VFDB	Pseudomonas aeruginosa 11	fig|287.18736.peg.1930	VFG000186	Pseudomonas aeruginosa PAO1	pscT			100	100	99	1e-142
BLAT	Virulence Factor	VFDB	Pseudomonas aeruginosa 23	fig|287.18737.peg.1981	VFG000186	Pseudomonas aeruginosa PAO1	pscT			100	100	99	1e-142
BLAT	Virulence Factor	VFDB	Pseudomonas aeruginosa 31	fig|287.18738.peg.2748	VFG000186	Pseudomonas aeruginosa PAO1	pscT			100	100	99	1e-142
BLAT	Virulence Factor	VFDB	Pseudomonas aeruginosa 37	fig|287.18739.peg.2626	VFG000186	Pseudomonas aeruginosa PAO1	pscT			100	100	98	1e-141
BLAT	Virulence Factor	VFDB	Pseudomonas aeruginosa 46	fig|287.18740.peg.4280	VFG000186	Pseudomonas aeruginosa PAO1	pscT			100	100	98	1e-141
BLAT	Virulence Factor	VFDB	Pseudomonas aeruginosa 10	fig|287.18735.peg.2653	VFG000185	Pseudomonas aeruginosa PAO1	pscU	Type III secretion inner membrane protein (YscU,SpaS,EscU,HrcU,SsaU, homologous to flagellar export components)	Secretion system,Type III secretion system	100	100	99	1e-193
BLAT	Virulence Factor	VFDB	Pseudomonas aeruginosa 11	fig|287.18736.peg.1929	VFG000185	Pseudomonas aeruginosa PAO1	pscU			100	100	100	1e-193
BLAT	Virulence Factor	VFDB	Pseudomonas aeruginosa 23	fig|287.18737.peg.1980	VFG000185	Pseudomonas aeruginosa PAO1	pscU			100	100	99	1e-193
BLAT	Virulence Factor	VFDB	Pseudomonas aeruginosa 31	fig|287.18738.peg.2749	VFG000185	Pseudomonas aeruginosa PAO1	pscU			100	100	99	1e-193
BLAT	Virulence Factor	VFDB	Pseudomonas aeruginosa 37	fig|287.18739.peg.2627	VFG000185	Pseudomonas aeruginosa PAO1	pscU			100	100	99	1e-193
BLAT	Virulence Factor	VFDB	Pseudomonas aeruginosa 46	fig|287.18740.peg.4281	VFG000185	Pseudomonas aeruginosa PAO1	pscU			100	100	99	1e-193
BLAT	Virulence Factor	VFDB	Pseudomonas aeruginosa 10	fig|287.18735.peg.5603	VFG044083	Pseudomonas aeruginosa PAO1	ptxR	Transcriptional regulator PtxR, LysR family		100	100	99	1e-177
BLAT	Virulence Factor	VFDB	Pseudomonas aeruginosa 11	fig|287.18736.peg.4930	VFG044083	Pseudomonas aeruginosa PAO1	ptxR			100	100	100	1e-178
BLAT	Virulence Factor	VFDB	Pseudomonas aeruginosa 23	fig|287.18737.peg.5748	VFG044083	Pseudomonas aeruginosa PAO1	ptxR			100	100	99	1e-176
BLAT	Virulence Factor	VFDB	Pseudomonas aeruginosa 31	fig|287.18738.peg.4309	VFG044083	Pseudomonas aeruginosa PAO1	ptxR			100	100	99	1e-177
BLAT	Virulence Factor	VFDB	Pseudomonas aeruginosa 37	fig|287.18739.peg.5913	VFG044083	Pseudomonas aeruginosa PAO1	ptxR			100	100	100	1e-178
BLAT	Virulence Factor	VFDB	Pseudomonas aeruginosa 46	fig|287.18740.peg.4964	VFG044083	Pseudomonas aeruginosa PAO1	ptxR			100	100	100	1e-178
BLAT	Virulence Factor	VFDB	Pseudomonas aeruginosa 20	fig|287.19145.peg.4710	VFG044083	Pseudomonas aeruginosa PAO1	ptxR			100	100	96	1e-171
BLAT	Virulence Factor	VFDB	Pseudomonas aeruginosa 10	fig|287.18735.peg.6539	VFG044079	Pseudomonas aeruginosa PAO1	pvcA	PvcA protein, related to known isonitrile synthases		100	100	99	1e-188
BLAT	Virulence Factor	VFDB	Pseudomonas aeruginosa 11	fig|287.18736.peg.4934	VFG044079	Pseudomonas aeruginosa PAO1	pvcA			100	100	99	1e-187
BLAT	Virulence Factor	VFDB	Pseudomonas aeruginosa 23	fig|287.18737.peg.5324	VFG044079	Pseudomonas aeruginosa PAO1	pvcA			100	100	99	1e-188
BLAT	Virulence Factor	VFDB	Pseudomonas aeruginosa 31	fig|287.18738.peg.4313	VFG044079	Pseudomonas aeruginosa PAO1	pvcA			100	100	99	1e-188
BLAT	Virulence Factor	VFDB	Pseudomonas aeruginosa 37	fig|287.18739.peg.5981	VFG044079	Pseudomonas aeruginosa PAO1	pvcA			100	100	99	1e-188
BLAT	Virulence Factor	VFDB	Pseudomonas aeruginosa 46	fig|287.18740.peg.4968	VFG044079	Pseudomonas aeruginosa PAO1	pvcA			100	100	99	1e-188
BLAT	Virulence Factor	VFDB	Pseudomonas aeruginosa 20	fig|287.19145.peg.5901	VFG044079	Pseudomonas aeruginosa PAO1	pvcA			100	100	99	1e-187
BLAT	Virulence Factor	VFDB	Pseudomonas aeruginosa 10	fig|287.18735.peg.6540	VFG044080	Pseudomonas aeruginosa PAO1	pvcB	PvcB protein, related to amino acid oxidizing enzymes		96	100	99	1e-167
BLAT	Virulence Factor	VFDB	Pseudomonas aeruginosa 11	fig|287.18736.peg.4933	VFG044080	Pseudomonas aeruginosa PAO1	pvcB			100	100	99	1e-175
BLAT	Virulence Factor	VFDB	Pseudomonas aeruginosa 23	fig|287.18737.peg.5323	VFG044080	Pseudomonas aeruginosa PAO1	pvcB			100	100	99	1e-175
BLAT	Virulence Factor	VFDB	Pseudomonas aeruginosa 31	fig|287.18738.peg.4312	VFG044080	Pseudomonas aeruginosa PAO1	pvcB			100	100	99	1e-175
BLAT	Virulence Factor	VFDB	Pseudomonas aeruginosa 37	fig|287.18739.peg.5980	VFG044080	Pseudomonas aeruginosa PAO1	pvcB			94	100	99	1e-164
BLAT	Virulence Factor	VFDB	Pseudomonas aeruginosa 46	fig|287.18740.peg.4967	VFG044080	Pseudomonas aeruginosa PAO1	pvcB			100	100	99	1e-175
BLAT	Virulence Factor	VFDB	Pseudomonas aeruginosa 20	fig|287.19145.peg.5902	VFG044080	Pseudomonas aeruginosa PAO1	pvcB			100	100	98	1e-174
BLAT	Virulence Factor	VFDB	Pseudomonas aeruginosa 10	fig|287.18735.peg.5601	VFG044081	Pseudomonas aeruginosa PAO1	pvcC	4-hydroxyphenylacetate 3-monooxygenase (EC 1.14.14.9)		98	100	99	1e-290
BLAT	Virulence Factor	VFDB	Pseudomonas aeruginosa 11	fig|287.18736.peg.4932	VFG044081	Pseudomonas aeruginosa PAO1	pvcC			100	100	99	1e-295
BLAT	Virulence Factor	VFDB	Pseudomonas aeruginosa 23	fig|287.18737.peg.5746	VFG044081	Pseudomonas aeruginosa PAO1	pvcC			100	99	99	1e-295
BLAT	Virulence Factor	VFDB	Pseudomonas aeruginosa 31	fig|287.18738.peg.4311	VFG044081	Pseudomonas aeruginosa PAO1	pvcC			100	100	99	1e-296
BLAT	Virulence Factor	VFDB	Pseudomonas aeruginosa 37	fig|287.18739.peg.5911	VFG044081	Pseudomonas aeruginosa PAO1	pvcC			100	100	99	1e-296
BLAT	Virulence Factor	VFDB	Pseudomonas aeruginosa 46	fig|287.18740.peg.4966	VFG044081	Pseudomonas aeruginosa PAO1	pvcC			100	100	99	1e-296
BLAT	Virulence Factor	VFDB	Pseudomonas aeruginosa 20	fig|287.19145.peg.4712	VFG044081	Pseudomonas aeruginosa PAO1	pvcC			100	99	98	1e-291
BLAT	Virulence Factor	VFDB	Pseudomonas aeruginosa 10	fig|287.18735.peg.5602	VFG044082	Pseudomonas aeruginosa PAO1	pvcD	hypothetical protein		100	100	99	1e-122
BLAT	Virulence Factor	VFDB	Pseudomonas aeruginosa 11	fig|287.18736.peg.4931	VFG044082	Pseudomonas aeruginosa PAO1	pvcD			100	100	99	1e-122
BLAT	Virulence Factor	VFDB	Pseudomonas aeruginosa 23	fig|287.18737.peg.5747	VFG044082	Pseudomonas aeruginosa PAO1	pvcD			100	100	99	1e-122
BLAT	Virulence Factor	VFDB	Pseudomonas aeruginosa 31	fig|287.18738.peg.4310	VFG044082	Pseudomonas aeruginosa PAO1	pvcD			100	100	99	1e-122
BLAT	Virulence Factor	VFDB	Pseudomonas aeruginosa 37	fig|287.18739.peg.5912	VFG044082	Pseudomonas aeruginosa PAO1	pvcD			100	100	99	1e-122
BLAT	Virulence Factor	VFDB	Pseudomonas aeruginosa 46	fig|287.18740.peg.4965	VFG044082	Pseudomonas aeruginosa PAO1	pvcD			100	100	99	1e-122
BLAT	Virulence Factor	VFDB	Pseudomonas aeruginosa 20	fig|287.19145.peg.4711	VFG044082	Pseudomonas aeruginosa PAO1	pvcD			100	98	94	1e-115
BLAT	Virulence Factor	VFDB	Pseudomonas aeruginosa 10	fig|287.18735.peg.5811	VFG000159	Pseudomonas aeruginosa PAO1	pvdA	L-ornithine 5-monooxygenase (EC 1.13.12.-), PvdA of pyoverdin biosynthesis @ Siderophore biosynthesis protein, monooxygenase	Iron uptake,Siderophore,Pigment	100	100	100	1e-258
BLAT	Virulence Factor	VFDB	Pseudomonas aeruginosa 11	fig|287.18736.peg.3957	VFG000159	Pseudomonas aeruginosa PAO1	pvdA			100	100	99	1e-256
BLAT	Virulence Factor	VFDB	Pseudomonas aeruginosa 23	fig|287.18737.peg.4267	VFG000159	Pseudomonas aeruginosa PAO1	pvdA			100	100	100	1e-258
BLAT	Virulence Factor	VFDB	Pseudomonas aeruginosa 31	fig|287.18738.peg.6139	VFG000159	Pseudomonas aeruginosa PAO1	pvdA			100	100	100	1e-258
BLAT	Virulence Factor	VFDB	Pseudomonas aeruginosa 37	fig|287.18739.peg.5597	VFG000159	Pseudomonas aeruginosa PAO1	pvdA			100	100	84	1e-220
BLAT	Virulence Factor	VFDB	Pseudomonas aeruginosa 46	fig|287.18740.peg.1599	VFG000159	Pseudomonas aeruginosa PAO1	pvdA			100	100	84	1e-220
BLAT	Virulence Factor	VFDB	Pseudomonas aeruginosa 20	fig|287.19145.peg.5049	VFG000159	Pseudomonas aeruginosa PAO1	pvdA			100	100	83	1e-219
BLAT	Virulence Factor	VFDB	Pseudomonas aeruginosa 10	fig|287.18735.peg.5824	VFG000161	Pseudomonas aeruginosa PAO1	pvdD	Pyoverdine sidechain non-ribosomal peptide synthetase PvdD @ Siderophore biosynthesis non-ribosomal peptide synthetase modules	Iron uptake,Siderophore,Pigment	15	100	99	1e-217
BLAT	Virulence Factor	VFDB	Pseudomonas aeruginosa 23	fig|287.18737.peg.5979	VFG000161	Pseudomonas aeruginosa PAO1	pvdD			24	100	99	0.0
BLAT	Virulence Factor	VFDB	Pseudomonas aeruginosa 31	fig|287.18738.peg.6535	VFG000161	Pseudomonas aeruginosa PAO1	pvdD			2	100	100	1e-19
BLAT	Virulence Factor	VFDB	Pseudomonas aeruginosa 31	fig|287.18738.peg.6517	VFG000161	Pseudomonas aeruginosa PAO1	pvdD			4	100	99	8e-60
BLAT	Virulence Factor	VFDB	Pseudomonas aeruginosa 10	fig|287.18735.peg.5822	VFG000160	Pseudomonas aeruginosa PAO1	pvdE	PvdE, pyoverdine ABC export system, fused ATPase and permease components	Iron uptake,Siderophore,Pigment	100	100	100	1e-314
BLAT	Virulence Factor	VFDB	Pseudomonas aeruginosa 23	fig|287.18737.peg.4256	VFG000160	Pseudomonas aeruginosa PAO1	pvdE			100	100	100	1e-314
BLAT	Virulence Factor	VFDB	Pseudomonas aeruginosa 31	fig|287.18738.peg.6128	VFG000160	Pseudomonas aeruginosa PAO1	pvdE			100	100	100	1e-314
BLAT	Virulence Factor	VFDB	Pseudomonas aeruginosa 10	fig|287.18735.peg.5821	VFG016016	Pseudomonas aeruginosa PAO1	pvdF	Pyoverdine synthetase PvdF, N5-hydroxyornithine formyltransferase		100	100	100	1e-160
BLAT	Virulence Factor	VFDB	Pseudomonas aeruginosa 11	fig|287.18736.peg.3947	VFG016016	Pseudomonas aeruginosa PAO1	pvdF			99	99	95	1e-154
BLAT	Virulence Factor	VFDB	Pseudomonas aeruginosa 23	fig|287.18737.peg.4257	VFG016016	Pseudomonas aeruginosa PAO1	pvdF			100	100	100	1e-160
BLAT	Virulence Factor	VFDB	Pseudomonas aeruginosa 31	fig|287.18738.peg.6129	VFG016016	Pseudomonas aeruginosa PAO1	pvdF			100	100	100	1e-160
BLAT	Virulence Factor	VFDB	Pseudomonas aeruginosa 37	fig|287.18739.peg.1464	VFG016016	Pseudomonas aeruginosa PAO1	pvdF			97	94	87	1e-136
BLAT	Virulence Factor	VFDB	Pseudomonas aeruginosa 46	fig|287.18740.peg.1609	VFG016016	Pseudomonas aeruginosa PAO1	pvdF			99	94	87	1e-139
BLAT	Virulence Factor	VFDB	Pseudomonas aeruginosa 20	fig|287.19145.peg.5039	VFG016016	Pseudomonas aeruginosa PAO1	pvdF			99	99	87	1e-139
BLAT	Virulence Factor	VFDB	Pseudomonas aeruginosa 10	fig|287.18735.peg.3191	VFG016069	Pseudomonas aeruginosa PAO1	pvdG	Thioesterase PvdG involved in non-ribosomal peptide biosynthesis		100	100	99	1e-144
BLAT	Virulence Factor	VFDB	Pseudomonas aeruginosa 11	fig|287.18736.peg.4983	VFG016069	Pseudomonas aeruginosa PAO1	pvdG			100	100	99	1e-144
BLAT	Virulence Factor	VFDB	Pseudomonas aeruginosa 23	fig|287.18737.peg.4775	VFG016069	Pseudomonas aeruginosa PAO1	pvdG			100	100	99	1e-144
BLAT	Virulence Factor	VFDB	Pseudomonas aeruginosa 31	fig|287.18738.peg.3264	VFG016069	Pseudomonas aeruginosa PAO1	pvdG			100	100	99	1e-144
BLAT	Virulence Factor	VFDB	Pseudomonas aeruginosa 37	fig|287.18739.peg.1493	VFG016069	Pseudomonas aeruginosa PAO1	pvdG			100	100	98	1e-143
BLAT	Virulence Factor	VFDB	Pseudomonas aeruginosa 46	fig|287.18740.peg.1639	VFG016069	Pseudomonas aeruginosa PAO1	pvdG			100	100	98	1e-143
BLAT	Virulence Factor	VFDB	Pseudomonas aeruginosa 20	fig|287.19145.peg.3483	VFG016069	Pseudomonas aeruginosa PAO1	pvdG			100	100	83	1e-119
BLAT	Virulence Factor	VFDB	Pseudomonas aeruginosa 10	fig|287.18735.peg.3108	VFG016046	Pseudomonas aeruginosa PAO1	pvdH	Pyoverdin biosynthesis protein PvdH, L-2,4-diaminobutyrate:2-oxoglutarate aminotransferase (EC 2.6.1.76)		100	100	100	1e-273
BLAT	Virulence Factor	VFDB	Pseudomonas aeruginosa 11	fig|287.18736.peg.4998	VFG016046	Pseudomonas aeruginosa PAO1	pvdH			100	100	100	1e-273
BLAT	Virulence Factor	VFDB	Pseudomonas aeruginosa 23	fig|287.18737.peg.4788	VFG016046	Pseudomonas aeruginosa PAO1	pvdH			100	100	100	1e-273
BLAT	Virulence Factor	VFDB	Pseudomonas aeruginosa 31	fig|287.18738.peg.3183	VFG016046	Pseudomonas aeruginosa PAO1	pvdH			100	100	100	1e-273
BLAT	Virulence Factor	VFDB	Pseudomonas aeruginosa 37	fig|287.18739.peg.1480	VFG016046	Pseudomonas aeruginosa PAO1	pvdH			100	100	100	1e-273
BLAT	Virulence Factor	VFDB	Pseudomonas aeruginosa 46	fig|287.18740.peg.1626	VFG016046	Pseudomonas aeruginosa PAO1	pvdH			100	100	100	1e-273
BLAT	Virulence Factor	VFDB	Pseudomonas aeruginosa 20	fig|287.19145.peg.3508	VFG016046	Pseudomonas aeruginosa PAO1	pvdH			100	100	97	1e-268
BLAT	Virulence Factor	VFDB	Pseudomonas aeruginosa 10	fig|287.18735.peg.6594	VFG016041	Pseudomonas aeruginosa PAO1	pvdI	Pyoverdine sidechain non-ribosomal peptide synthetase PvdI @ Siderophore biosynthesis non-ribosomal peptide synthetase modules		1	100	100	8e-28
BLAT	Virulence Factor	VFDB	Pseudomonas aeruginosa 23	fig|287.18737.peg.4799	VFG016041	Pseudomonas aeruginosa PAO1	pvdI			87	100	99	0.0
BLAT	Virulence Factor	VFDB	Pseudomonas aeruginosa 31	fig|287.18738.peg.6488	VFG016041	Pseudomonas aeruginosa PAO1	pvdI			1	100	100	8e-28
BLAT	Virulence Factor	VFDB	Pseudomonas aeruginosa 20	fig|287.19145.peg.3520	VFG016041	Pseudomonas aeruginosa PAO1	pvdI			12	95	96	0.0
BLAT	Virulence Factor	VFDB	Pseudomonas aeruginosa 10	fig|287.18735.peg.6580	VFG016038	Pseudomonas aeruginosa PAO1	pvdJ	Pyoverdine sidechain non-ribosomal peptide synthetase PvdJ @ Siderophore biosynthesis non-ribosomal peptide synthetase modules		3	100	100	4e-34
BLAT	Virulence Factor	VFDB	Pseudomonas aeruginosa 10	fig|287.18735.peg.6577	VFG016038	Pseudomonas aeruginosa PAO1	pvdJ			20	100	99	1e-261
BLAT	Virulence Factor	VFDB	Pseudomonas aeruginosa 10	fig|287.18735.peg.6593	VFG016038	Pseudomonas aeruginosa PAO1	pvdJ			7	82	100	7e-84
BLAT	Virulence Factor	VFDB	Pseudomonas aeruginosa 10	fig|287.18735.peg.6512	VFG016038	Pseudomonas aeruginosa PAO1	pvdJ			65	100	99	0.0
BLAT	Virulence Factor	VFDB	Pseudomonas aeruginosa 23	fig|287.18737.peg.5954	VFG016038	Pseudomonas aeruginosa PAO1	pvdJ			70	97	99	0.0
BLAT	Virulence Factor	VFDB	Pseudomonas aeruginosa 31	fig|287.18738.peg.6421	VFG016038	Pseudomonas aeruginosa PAO1	pvdJ			65	100	99	0.0
BLAT	Virulence Factor	VFDB	Pseudomonas aeruginosa 10	fig|287.18735.peg.3190	VFG016058	Pseudomonas aeruginosa PAO1	pvdL	Pyoverdine chromophore precursor synthetase PvdL @ Siderophore biosynthesis non-ribosomal peptide synthetase modules		100	100	99	0.0
BLAT	Virulence Factor	VFDB	Pseudomonas aeruginosa 11	fig|287.18736.peg.4984	VFG016058	Pseudomonas aeruginosa PAO1	pvdL			100	100	99	0.0
BLAT	Virulence Factor	VFDB	Pseudomonas aeruginosa 23	fig|287.18737.peg.4776	VFG016058	Pseudomonas aeruginosa PAO1	pvdL			100	100	99	0.0
BLAT	Virulence Factor	VFDB	Pseudomonas aeruginosa 31	fig|287.18738.peg.3263	VFG016058	Pseudomonas aeruginosa PAO1	pvdL			100	100	99	0.0
BLAT	Virulence Factor	VFDB	Pseudomonas aeruginosa 37	fig|287.18739.peg.1492	VFG016058	Pseudomonas aeruginosa PAO1	pvdL			100	100	99	0.0
BLAT	Virulence Factor	VFDB	Pseudomonas aeruginosa 46	fig|287.18740.peg.1638	VFG016058	Pseudomonas aeruginosa PAO1	pvdL			100	100	99	0.0
BLAT	Virulence Factor	VFDB	Pseudomonas aeruginosa 20	fig|287.19145.peg.3484	VFG016058	Pseudomonas aeruginosa PAO1	pvdL			86	86	97	0.0
BLAT	Virulence Factor	VFDB	Pseudomonas aeruginosa 10	fig|287.18735.peg.5818	VFG015983	Pseudomonas aeruginosa PAO1	pvdM	Putative dipeptidase, pyoverdin biosynthesis PvdM		100	100	100	1e-266
BLAT	Virulence Factor	VFDB	Pseudomonas aeruginosa 11	fig|287.18736.peg.3950	VFG015983	Pseudomonas aeruginosa PAO1	pvdM			94	94	88	1e-227
BLAT	Virulence Factor	VFDB	Pseudomonas aeruginosa 23	fig|287.18737.peg.4260	VFG015983	Pseudomonas aeruginosa PAO1	pvdM			100	100	100	1e-266
BLAT	Virulence Factor	VFDB	Pseudomonas aeruginosa 31	fig|287.18738.peg.6132	VFG015983	Pseudomonas aeruginosa PAO1	pvdM			100	100	100	1e-266
BLAT	Virulence Factor	VFDB	Pseudomonas aeruginosa 37	fig|287.18739.peg.6152	VFG015983	Pseudomonas aeruginosa PAO1	pvdM			92	92	99	1e-243
BLAT	Virulence Factor	VFDB	Pseudomonas aeruginosa 46	fig|287.18740.peg.1606	VFG015983	Pseudomonas aeruginosa PAO1	pvdM			92	92	99	1e-243
BLAT	Virulence Factor	VFDB	Pseudomonas aeruginosa 20	fig|287.19145.peg.5042	VFG015983	Pseudomonas aeruginosa PAO1	pvdM			92	92	96	1e-236
BLAT	Virulence Factor	VFDB	Pseudomonas aeruginosa 10	fig|287.18735.peg.5819	VFG015994	Pseudomonas aeruginosa PAO1	pvdN	Pyoverdin biosynthesis protein PvdN, putative aminotransferase, class V		100	100	99	1e-251
BLAT	Virulence Factor	VFDB	Pseudomonas aeruginosa 11	fig|287.18736.peg.3949	VFG015994	Pseudomonas aeruginosa PAO1	pvdN			91	91	96	1e-224
BLAT	Virulence Factor	VFDB	Pseudomonas aeruginosa 23	fig|287.18737.peg.4259	VFG015994	Pseudomonas aeruginosa PAO1	pvdN			100	100	99	1e-250
BLAT	Virulence Factor	VFDB	Pseudomonas aeruginosa 31	fig|287.18738.peg.6131	VFG015994	Pseudomonas aeruginosa PAO1	pvdN			100	100	99	1e-251
BLAT	Virulence Factor	VFDB	Pseudomonas aeruginosa 37	fig|287.18739.peg.6153	VFG015994	Pseudomonas aeruginosa PAO1	pvdN			100	100	99	1e-250
BLAT	Virulence Factor	VFDB	Pseudomonas aeruginosa 46	fig|287.18740.peg.1607	VFG015994	Pseudomonas aeruginosa PAO1	pvdN			100	100	99	1e-250
BLAT	Virulence Factor	VFDB	Pseudomonas aeruginosa 20	fig|287.19145.peg.5041	VFG015994	Pseudomonas aeruginosa PAO1	pvdN			100	100	97	1e-247
BLAT	Virulence Factor	VFDB	Pseudomonas aeruginosa 10	fig|287.18735.peg.5820	VFG016005	Pseudomonas aeruginosa PAO1	pvdO	PvdO, pyoverdine responsive serine/threonine kinase (predicted by OlgaV)		100	100	98	1e-172
BLAT	Virulence Factor	VFDB	Pseudomonas aeruginosa 11	fig|287.18736.peg.3948	VFG016005	Pseudomonas aeruginosa PAO1	pvdO			100	100	96	1e-168
BLAT	Virulence Factor	VFDB	Pseudomonas aeruginosa 23	fig|287.18737.peg.4258	VFG016005	Pseudomonas aeruginosa PAO1	pvdO			100	100	99	1e-173
BLAT	Virulence Factor	VFDB	Pseudomonas aeruginosa 31	fig|287.18738.peg.6130	VFG016005	Pseudomonas aeruginosa PAO1	pvdO			100	100	98	1e-172
BLAT	Virulence Factor	VFDB	Pseudomonas aeruginosa 37	fig|287.18739.peg.6154	VFG016005	Pseudomonas aeruginosa PAO1	pvdO			100	100	97	1e-170
BLAT	Virulence Factor	VFDB	Pseudomonas aeruginosa 46	fig|287.18740.peg.1608	VFG016005	Pseudomonas aeruginosa PAO1	pvdO			100	100	97	1e-170
BLAT	Virulence Factor	VFDB	Pseudomonas aeruginosa 20	fig|287.19145.peg.5040	VFG016005	Pseudomonas aeruginosa PAO1	pvdO			100	100	96	1e-168
BLAT	Virulence Factor	VFDB	Pseudomonas aeruginosa 10	fig|287.18735.peg.5817	VFG015973	Pseudomonas aeruginosa PAO1	pvdP	Pyoverdine biosynthesis related protein PvdP		100	100	100	0.0
BLAT	Virulence Factor	VFDB	Pseudomonas aeruginosa 11	fig|287.18736.peg.3951	VFG015973	Pseudomonas aeruginosa PAO1	pvdP			100	100	88	1e-300
BLAT	Virulence Factor	VFDB	Pseudomonas aeruginosa 23	fig|287.18737.peg.4261	VFG015973	Pseudomonas aeruginosa PAO1	pvdP			100	100	100	0.0
BLAT	Virulence Factor	VFDB	Pseudomonas aeruginosa 31	fig|287.18738.peg.6133	VFG015973	Pseudomonas aeruginosa PAO1	pvdP			100	100	100	0.0
BLAT	Virulence Factor	VFDB	Pseudomonas aeruginosa 10	fig|287.18735.peg.5810	VFG015950	Pseudomonas aeruginosa PAO1	pvdQ	Acyl-homoserine lactone acylase PvdQ (EC 3.5.1.-), quorum-quenching		100	100	99	0.0
BLAT	Virulence Factor	VFDB	Pseudomonas aeruginosa 11	fig|287.18736.peg.3958	VFG015950	Pseudomonas aeruginosa PAO1	pvdQ			100	100	99	0.0
BLAT	Virulence Factor	VFDB	Pseudomonas aeruginosa 23	fig|287.18737.peg.4268	VFG015950	Pseudomonas aeruginosa PAO1	pvdQ			100	100	99	0.0
BLAT	Virulence Factor	VFDB	Pseudomonas aeruginosa 31	fig|287.18738.peg.6140	VFG015950	Pseudomonas aeruginosa PAO1	pvdQ			100	100	99	0.0
BLAT	Virulence Factor	VFDB	Pseudomonas aeruginosa 37	fig|287.18739.peg.5596	VFG015950	Pseudomonas aeruginosa PAO1	pvdQ			100	100	99	0.0
BLAT	Virulence Factor	VFDB	Pseudomonas aeruginosa 46	fig|287.18740.peg.1598	VFG015950	Pseudomonas aeruginosa PAO1	pvdQ			100	100	99	0.0
BLAT	Virulence Factor	VFDB	Pseudomonas aeruginosa 20	fig|287.19145.peg.5050	VFG015950	Pseudomonas aeruginosa PAO1	pvdQ			100	100	93	0.0
BLAT	Virulence Factor	VFDB	Pseudomonas aeruginosa 10	fig|287.18735.peg.3192	VFG000162	Pseudomonas aeruginosa PAO1	pvdS	Sigma factor PvdS, controling pyoverdin biosynthesis	Iron uptake,Siderophore,Pigment	100	100	100	1e-102
BLAT	Virulence Factor	VFDB	Pseudomonas aeruginosa 11	fig|287.18736.peg.4981	VFG000162	Pseudomonas aeruginosa PAO1	pvdS			100	100	100	1e-102
BLAT	Virulence Factor	VFDB	Pseudomonas aeruginosa 23	fig|287.18737.peg.4774	VFG000162	Pseudomonas aeruginosa PAO1	pvdS			100	100	100	1e-102
BLAT	Virulence Factor	VFDB	Pseudomonas aeruginosa 31	fig|287.18738.peg.3265	VFG000162	Pseudomonas aeruginosa PAO1	pvdS			100	100	100	1e-102
BLAT	Virulence Factor	VFDB	Pseudomonas aeruginosa 37	fig|287.18739.peg.1494	VFG000162	Pseudomonas aeruginosa PAO1	pvdS			100	100	98	1e-101
BLAT	Virulence Factor	VFDB	Pseudomonas aeruginosa 46	fig|287.18740.peg.1640	VFG000162	Pseudomonas aeruginosa PAO1	pvdS			100	100	98	1e-101
BLAT	Virulence Factor	VFDB	Pseudomonas aeruginosa 20	fig|287.19145.peg.3481	VFG000162	Pseudomonas aeruginosa PAO1	pvdS			100	100	97	5e-99
BLAT	Virulence Factor	VFDB	Pseudomonas aeruginosa 10	fig|287.18735.peg.6378	VFG000156	Pseudomonas aeruginosa PAO1	rhlA	RhlA, 3-(3-hydroxyalkanoyloxy)alkanoic acids (HAAs) synthase	Biosurfactant	100	100	99	1e-169
BLAT	Virulence Factor	VFDB	Pseudomonas aeruginosa 11	fig|287.18736.peg.443	VFG000156	Pseudomonas aeruginosa PAO1	rhlA			100	100	99	1e-169
BLAT	Virulence Factor	VFDB	Pseudomonas aeruginosa 23	fig|287.18737.peg.5788	VFG000156	Pseudomonas aeruginosa PAO1	rhlA			100	100	99	1e-169
BLAT	Virulence Factor	VFDB	Pseudomonas aeruginosa 31	fig|287.18738.peg.6357	VFG000156	Pseudomonas aeruginosa PAO1	rhlA			100	100	99	1e-169
BLAT	Virulence Factor	VFDB	Pseudomonas aeruginosa 37	fig|287.18739.peg.5779	VFG000156	Pseudomonas aeruginosa PAO1	rhlA			100	100	99	1e-169
BLAT	Virulence Factor	VFDB	Pseudomonas aeruginosa 46	fig|287.18740.peg.6223	VFG000156	Pseudomonas aeruginosa PAO1	rhlA			100	100	99	1e-169
BLAT	Virulence Factor	VFDB	Pseudomonas aeruginosa 20	fig|287.19145.peg.4315	VFG000156	Pseudomonas aeruginosa PAO1	rhlA			100	100	95	1e-162
BLAT	Virulence Factor	VFDB	Pseudomonas aeruginosa 10	fig|287.18735.peg.6379	VFG000155	Pseudomonas aeruginosa PAO1	rhlB	RhlB, TDP-rhamnosyltransferase 1 (EC 2.4.1.-)	Biosurfactant	100	100	100	1e-257
BLAT	Virulence Factor	VFDB	Pseudomonas aeruginosa 11	fig|287.18736.peg.444	VFG000155	Pseudomonas aeruginosa PAO1	rhlB			100	100	100	1e-257
BLAT	Virulence Factor	VFDB	Pseudomonas aeruginosa 23	fig|287.18737.peg.5789	VFG000155	Pseudomonas aeruginosa PAO1	rhlB			100	100	100	1e-257
BLAT	Virulence Factor	VFDB	Pseudomonas aeruginosa 31	fig|287.18738.peg.6358	VFG000155	Pseudomonas aeruginosa PAO1	rhlB			100	100	100	1e-257
BLAT	Virulence Factor	VFDB	Pseudomonas aeruginosa 37	fig|287.18739.peg.5780	VFG000155	Pseudomonas aeruginosa PAO1	rhlB			100	100	100	1e-257
BLAT	Virulence Factor	VFDB	Pseudomonas aeruginosa 46	fig|287.18740.peg.6224	VFG000155	Pseudomonas aeruginosa PAO1	rhlB			100	100	100	1e-257
BLAT	Virulence Factor	VFDB	Pseudomonas aeruginosa 20	fig|287.19145.peg.4316	VFG000155	Pseudomonas aeruginosa PAO1	rhlB			100	100	94	1e-243
BLAT	Virulence Factor	VFDB	Pseudomonas aeruginosa 10	fig|287.18735.peg.866	VFG015045	Pseudomonas aeruginosa PAO1	rhlC	RhlC, TDP-rhamnosyltransferase 2 (EC 2.4.1.-)		100	100	99	1e-185
BLAT	Virulence Factor	VFDB	Pseudomonas aeruginosa 11	fig|287.18736.peg.2000	VFG015045	Pseudomonas aeruginosa PAO1	rhlC			100	100	98	1e-184
BLAT	Virulence Factor	VFDB	Pseudomonas aeruginosa 23	fig|287.18737.peg.2705	VFG015045	Pseudomonas aeruginosa PAO1	rhlC			100	100	96	1e-179
BLAT	Virulence Factor	VFDB	Pseudomonas aeruginosa 31	fig|287.18738.peg.2348	VFG015045	Pseudomonas aeruginosa PAO1	rhlC			100	100	99	1e-185
BLAT	Virulence Factor	VFDB	Pseudomonas aeruginosa 37	fig|287.18739.peg.1602	VFG015045	Pseudomonas aeruginosa PAO1	rhlC			100	100	99	1e-186
BLAT	Virulence Factor	VFDB	Pseudomonas aeruginosa 46	fig|287.18740.peg.3609	VFG015045	Pseudomonas aeruginosa PAO1	rhlC			100	100	99	1e-186
BLAT	Virulence Factor	VFDB	Pseudomonas aeruginosa 10	fig|287.18735.peg.6000	VFG000153	Pseudomonas aeruginosa PAO1	rhlI	N-butanoyl-L-homoserine lactone synthase @ N-acyl-L-homoserine lactone synthase, LuxI family (EC 2.3.1.184)	Regulation,Quorum sensing system	100	100	99	1e-113
BLAT	Virulence Factor	VFDB	Pseudomonas aeruginosa 11	fig|287.18736.peg.446	VFG000153	Pseudomonas aeruginosa PAO1	rhlI			100	100	99	1e-113
BLAT	Virulence Factor	VFDB	Pseudomonas aeruginosa 23	fig|287.18737.peg.5791	VFG000153	Pseudomonas aeruginosa PAO1	rhlI			100	100	99	1e-113
BLAT	Virulence Factor	VFDB	Pseudomonas aeruginosa 31	fig|287.18738.peg.6230	VFG000153	Pseudomonas aeruginosa PAO1	rhlI			100	100	99	1e-113
BLAT	Virulence Factor	VFDB	Pseudomonas aeruginosa 37	fig|287.18739.peg.5016	VFG000153	Pseudomonas aeruginosa PAO1	rhlI			100	100	99	1e-113
BLAT	Virulence Factor	VFDB	Pseudomonas aeruginosa 46	fig|287.18740.peg.6072	VFG000153	Pseudomonas aeruginosa PAO1	rhlI			100	100	99	1e-113
BLAT	Virulence Factor	VFDB	Pseudomonas aeruginosa 20	fig|287.19145.peg.4318	VFG000153	Pseudomonas aeruginosa PAO1	rhlI			100	100	91	1e-105
BLAT	Virulence Factor	VFDB	Pseudomonas aeruginosa 10	fig|287.18735.peg.6438	VFG002062	Pseudomonas aeruginosa PAO1	tagF/pppB	T6SS associated component TagF (ImpM)	Secretion system,Type VI secretion system	100	100	99	1e-131
BLAT	Virulence Factor	VFDB	Pseudomonas aeruginosa 11	fig|287.18736.peg.2632	VFG002062	Pseudomonas aeruginosa PAO1	tagF/pppB			100	100	99	1e-130
BLAT	Virulence Factor	VFDB	Pseudomonas aeruginosa 23	fig|287.18737.peg.5171	VFG002062	Pseudomonas aeruginosa PAO1	tagF/pppB			100	100	99	1e-131
BLAT	Virulence Factor	VFDB	Pseudomonas aeruginosa 31	fig|287.18738.peg.1134	VFG002062	Pseudomonas aeruginosa PAO1	tagF/pppB			100	100	99	1e-131
BLAT	Virulence Factor	VFDB	Pseudomonas aeruginosa 37	fig|287.18739.peg.5871	VFG002062	Pseudomonas aeruginosa PAO1	tagF/pppB			100	100	99	1e-131
BLAT	Virulence Factor	VFDB	Pseudomonas aeruginosa 46	fig|287.18740.peg.2351	VFG002062	Pseudomonas aeruginosa PAO1	tagF/pppB			100	100	99	1e-131
BLAT	Virulence Factor	VFDB	Pseudomonas aeruginosa 20	fig|287.19145.peg.5946	VFG002062	Pseudomonas aeruginosa PAO1	tagF/pppB			100	100	97	1e-128
BLAT	Virulence Factor	VFDB	Pseudomonas aeruginosa 10	fig|287.18735.peg.5566	VFG041010	Pseudomonas aeruginosa PAO1	tagQ	Autotransporter adhesin		100	100	98	1e-168
BLAT	Virulence Factor	VFDB	Pseudomonas aeruginosa 11	fig|287.18736.peg.2626	VFG041010	Pseudomonas aeruginosa PAO1	tagQ			100	100	100	1e-171
BLAT	Virulence Factor	VFDB	Pseudomonas aeruginosa 23	fig|287.18737.peg.5165	VFG041010	Pseudomonas aeruginosa PAO1	tagQ			100	100	98	1e-168
BLAT	Virulence Factor	VFDB	Pseudomonas aeruginosa 31	fig|287.18738.peg.1140	VFG041010	Pseudomonas aeruginosa PAO1	tagQ			100	100	98	1e-168
BLAT	Virulence Factor	VFDB	Pseudomonas aeruginosa 37	fig|287.18739.peg.4656	VFG041010	Pseudomonas aeruginosa PAO1	tagQ			100	100	98	1e-168
BLAT	Virulence Factor	VFDB	Pseudomonas aeruginosa 46	fig|287.18740.peg.2357	VFG041010	Pseudomonas aeruginosa PAO1	tagQ			100	100	98	1e-168
BLAT	Virulence Factor	VFDB	Pseudomonas aeruginosa 20	fig|287.19145.peg.4912	VFG041010	Pseudomonas aeruginosa PAO1	tagQ			100	100	99	1e-170
BLAT	Virulence Factor	VFDB	Pseudomonas aeruginosa 10	fig|287.18735.peg.5567	VFG002057	Pseudomonas aeruginosa PAO1	tagR	hypothetical protein	Secretion system,Type VI secretion system	100	100	99	0.0
BLAT	Virulence Factor	VFDB	Pseudomonas aeruginosa 11	fig|287.18736.peg.2627	VFG002057	Pseudomonas aeruginosa PAO1	tagR			100	100	100	0.0
BLAT	Virulence Factor	VFDB	Pseudomonas aeruginosa 23	fig|287.18737.peg.5166	VFG002057	Pseudomonas aeruginosa PAO1	tagR			100	100	99	0.0
BLAT	Virulence Factor	VFDB	Pseudomonas aeruginosa 31	fig|287.18738.peg.1139	VFG002057	Pseudomonas aeruginosa PAO1	tagR			100	100	99	0.0
BLAT	Virulence Factor	VFDB	Pseudomonas aeruginosa 37	fig|287.18739.peg.4655	VFG002057	Pseudomonas aeruginosa PAO1	tagR			100	100	99	0.0
BLAT	Virulence Factor	VFDB	Pseudomonas aeruginosa 46	fig|287.18740.peg.2356	VFG002057	Pseudomonas aeruginosa PAO1	tagR			100	100	99	0.0
BLAT	Virulence Factor	VFDB	Pseudomonas aeruginosa 20	fig|287.19145.peg.4911	VFG002057	Pseudomonas aeruginosa PAO1	tagR			100	100	98	0.0
BLAT	Virulence Factor	VFDB	Pseudomonas aeruginosa 10	fig|287.18735.peg.5568	VFG002058	Pseudomonas aeruginosa PAO1	tagS	ABC-type antimicrobial peptide transport system, permease component	Secretion system,Type VI secretion system	100	100	99	1e-220
BLAT	Virulence Factor	VFDB	Pseudomonas aeruginosa 11	fig|287.18736.peg.2628	VFG002058	Pseudomonas aeruginosa PAO1	tagS			100	100	99	1e-220
BLAT	Virulence Factor	VFDB	Pseudomonas aeruginosa 23	fig|287.18737.peg.5167	VFG002058	Pseudomonas aeruginosa PAO1	tagS			100	100	99	1e-219
BLAT	Virulence Factor	VFDB	Pseudomonas aeruginosa 31	fig|287.18738.peg.1138	VFG002058	Pseudomonas aeruginosa PAO1	tagS			100	100	99	1e-220
BLAT	Virulence Factor	VFDB	Pseudomonas aeruginosa 37	fig|287.18739.peg.4654	VFG002058	Pseudomonas aeruginosa PAO1	tagS			100	100	100	1e-221
BLAT	Virulence Factor	VFDB	Pseudomonas aeruginosa 46	fig|287.18740.peg.2355	VFG002058	Pseudomonas aeruginosa PAO1	tagS			100	100	100	1e-221
BLAT	Virulence Factor	VFDB	Pseudomonas aeruginosa 20	fig|287.19145.peg.4910	VFG002058	Pseudomonas aeruginosa PAO1	tagS			100	100	96	1e-214
BLAT	Virulence Factor	VFDB	Pseudomonas aeruginosa 10	fig|287.18735.peg.5569	VFG002059	Pseudomonas aeruginosa PAO1	tagT	ABC transporter, ATP-binding protein	Secretion system,Type VI secretion system	100	100	99	1e-131
BLAT	Virulence Factor	VFDB	Pseudomonas aeruginosa 11	fig|287.18736.peg.2629	VFG002059	Pseudomonas aeruginosa PAO1	tagT			100	100	100	1e-132
BLAT	Virulence Factor	VFDB	Pseudomonas aeruginosa 23	fig|287.18737.peg.5168	VFG002059	Pseudomonas aeruginosa PAO1	tagT			100	100	97	1e-129
BLAT	Virulence Factor	VFDB	Pseudomonas aeruginosa 31	fig|287.18738.peg.1137	VFG002059	Pseudomonas aeruginosa PAO1	tagT			100	100	99	1e-131
BLAT	Virulence Factor	VFDB	Pseudomonas aeruginosa 37	fig|287.18739.peg.4653	VFG002059	Pseudomonas aeruginosa PAO1	tagT			100	100	99	1e-131
BLAT	Virulence Factor	VFDB	Pseudomonas aeruginosa 46	fig|287.18740.peg.2354	VFG002059	Pseudomonas aeruginosa PAO1	tagT			100	100	99	1e-131
BLAT	Virulence Factor	VFDB	Pseudomonas aeruginosa 20	fig|287.19145.peg.4909	VFG002059	Pseudomonas aeruginosa PAO1	tagT			98	98	98	1e-129
BLAT	Virulence Factor	VFDB	Pseudomonas aeruginosa 10	fig|287.18735.peg.847	VFG000115	Pseudomonas aeruginosa PAO1	toxA	hypothetical protein	Toxin,Intracellular toxin,ADP-ribosyltransferase,A-B type,Molecular mimicry	100	100	98	0.0
BLAT	Virulence Factor	VFDB	Pseudomonas aeruginosa 11	fig|287.18736.peg.1981	VFG000115	Pseudomonas aeruginosa PAO1	toxA			100	100	98	0.0
BLAT	Virulence Factor	VFDB	Pseudomonas aeruginosa 23	fig|287.18737.peg.2684	VFG000115	Pseudomonas aeruginosa PAO1	toxA			100	100	99	0.0
BLAT	Virulence Factor	VFDB	Pseudomonas aeruginosa 31	fig|287.18738.peg.2329	VFG000115	Pseudomonas aeruginosa PAO1	toxA			100	100	98	0.0
BLAT	Virulence Factor	VFDB	Pseudomonas aeruginosa 37	fig|287.18739.peg.6078	VFG000115	Pseudomonas aeruginosa PAO1	toxA			98	100	98	0.0
BLAT	Virulence Factor	VFDB	Pseudomonas aeruginosa 46	fig|287.18740.peg.3628	VFG000115	Pseudomonas aeruginosa PAO1	toxA			100	100	98	0.0
BLAT	Virulence Factor	VFDB	Pseudomonas aeruginosa 10	fig|287.18735.peg.5825	VFG041030	Pseudomonas aeruginosa PAO1	tse1	hypothetical protein		95	100	100	8e-83
BLAT	Virulence Factor	VFDB	Pseudomonas aeruginosa 11	fig|287.18736.peg.3759	VFG041030	Pseudomonas aeruginosa PAO1	tse1			100	100	100	4e-87
BLAT	Virulence Factor	VFDB	Pseudomonas aeruginosa 23	fig|287.18737.peg.3479	VFG041030	Pseudomonas aeruginosa PAO1	tse1			100	100	100	4e-87
BLAT	Virulence Factor	VFDB	Pseudomonas aeruginosa 31	fig|287.18738.peg.3110	VFG041030	Pseudomonas aeruginosa PAO1	tse1			100	100	100	4e-87
BLAT	Virulence Factor	VFDB	Pseudomonas aeruginosa 37	fig|287.18739.peg.879	VFG041030	Pseudomonas aeruginosa PAO1	tse1			100	100	100	4e-87
BLAT	Virulence Factor	VFDB	Pseudomonas aeruginosa 46	fig|287.18740.peg.1776	VFG041030	Pseudomonas aeruginosa PAO1	tse1			100	100	100	4e-87
BLAT	Virulence Factor	VFDB	Pseudomonas aeruginosa 20	fig|287.19145.peg.2024	VFG041030	Pseudomonas aeruginosa PAO1	tse1			100	100	92	5e-81
BLAT	Virulence Factor	VFDB	Pseudomonas aeruginosa 10	fig|287.18735.peg.3653	VFG041046	Pseudomonas aeruginosa PAO1	tse2	hypothetical protein		100	100	98	6e-88
BLAT	Virulence Factor	VFDB	Pseudomonas aeruginosa 11	fig|287.18736.peg.896	VFG041046	Pseudomonas aeruginosa PAO1	tse2			100	100	99	2e-88
BLAT	Virulence Factor	VFDB	Pseudomonas aeruginosa 23	fig|287.18737.peg.3100	VFG041046	Pseudomonas aeruginosa PAO1	tse2			100	100	98	6e-88
BLAT	Virulence Factor	VFDB	Pseudomonas aeruginosa 31	fig|287.18738.peg.426	VFG041046	Pseudomonas aeruginosa PAO1	tse2			100	100	98	6e-88
BLAT	Virulence Factor	VFDB	Pseudomonas aeruginosa 37	fig|287.18739.peg.4679	VFG041046	Pseudomonas aeruginosa PAO1	tse2			100	100	98	6e-88
BLAT	Virulence Factor	VFDB	Pseudomonas aeruginosa 46	fig|287.18740.peg.4706	VFG041046	Pseudomonas aeruginosa PAO1	tse2			100	100	98	6e-88
BLAT	Virulence Factor	VFDB	Pseudomonas aeruginosa 20	fig|287.19145.peg.4492	VFG041046	Pseudomonas aeruginosa PAO1	tse2			100	100	97	1e-86
BLAT	Virulence Factor	VFDB	Pseudomonas aeruginosa 10	fig|287.18735.peg.6373	VFG041047	Pseudomonas aeruginosa PAO1	tse3	Bacterial lysozyme Tse3, effector of type VI secretion system		100	100	99	1e-235
BLAT	Virulence Factor	VFDB	Pseudomonas aeruginosa 11	fig|287.18736.peg.438	VFG041047	Pseudomonas aeruginosa PAO1	tse3			100	100	100	1e-236
BLAT	Virulence Factor	VFDB	Pseudomonas aeruginosa 23	fig|287.18737.peg.5783	VFG041047	Pseudomonas aeruginosa PAO1	tse3			100	100	100	1e-236
BLAT	Virulence Factor	VFDB	Pseudomonas aeruginosa 31	fig|287.18738.peg.6352	VFG041047	Pseudomonas aeruginosa PAO1	tse3			100	100	99	1e-235
BLAT	Virulence Factor	VFDB	Pseudomonas aeruginosa 37	fig|287.18739.peg.5774	VFG041047	Pseudomonas aeruginosa PAO1	tse3			100	100	100	1e-236
BLAT	Virulence Factor	VFDB	Pseudomonas aeruginosa 46	fig|287.18740.peg.6218	VFG041047	Pseudomonas aeruginosa PAO1	tse3			100	100	100	1e-236
BLAT	Virulence Factor	VFDB	Pseudomonas aeruginosa 20	fig|287.19145.peg.4310	VFG041047	Pseudomonas aeruginosa PAO1	tse3			100	100	96	1e-229
BLAT	Virulence Factor	VFDB	Pseudomonas aeruginosa 10	fig|287.18735.peg.2482	VFG002077	Pseudomonas aeruginosa PAO1	vgrG1a	VgrG protein	Secretion system,Type VI secretion system	100	99	99	0.0
BLAT	Virulence Factor	VFDB	Pseudomonas aeruginosa 11	fig|287.18736.peg.2648	VFG002077	Pseudomonas aeruginosa PAO1	vgrG1a			100	99	99	0.0
BLAT	Virulence Factor	VFDB	Pseudomonas aeruginosa 23	fig|287.18737.peg.5187	VFG002077	Pseudomonas aeruginosa PAO1	vgrG1a			100	99	99	0.0
BLAT	Virulence Factor	VFDB	Pseudomonas aeruginosa 31	fig|287.18738.peg.1118	VFG002077	Pseudomonas aeruginosa PAO1	vgrG1a			100	99	99	0.0
BLAT	Virulence Factor	VFDB	Pseudomonas aeruginosa 37	fig|287.18739.peg.5488	VFG002077	Pseudomonas aeruginosa PAO1	vgrG1a			65	99	99	1e-258
BLAT	Virulence Factor	VFDB	Pseudomonas aeruginosa 46	fig|287.18740.peg.2335	VFG002077	Pseudomonas aeruginosa PAO1	vgrG1a			100	99	99	0.0
BLAT	Virulence Factor	VFDB	Pseudomonas aeruginosa 20	fig|287.19145.peg.5223	VFG002077	Pseudomonas aeruginosa PAO1	vgrG1a			99	99	97	0.0
BLAT	Virulence Factor	VFDB	Pseudomonas aeruginosa 10	fig|287.18735.peg.2477	VFG041011	Pseudomonas aeruginosa PAO1	vgrG1b	VgrG protein		100	100	98	0.0
BLAT	Virulence Factor	VFDB	Pseudomonas aeruginosa 11	fig|287.18736.peg.2652	VFG041011	Pseudomonas aeruginosa PAO1	vgrG1b			100	100	99	0.0
BLAT	Virulence Factor	VFDB	Pseudomonas aeruginosa 23	fig|287.18737.peg.5993	VFG041011	Pseudomonas aeruginosa PAO1	vgrG1b			26	100	98	1e-113
BLAT	Virulence Factor	VFDB	Pseudomonas aeruginosa 31	fig|287.18738.peg.1113	VFG041011	Pseudomonas aeruginosa PAO1	vgrG1b			100	100	98	0.0
BLAT	Virulence Factor	VFDB	Pseudomonas aeruginosa 37	fig|287.18739.peg.5442	VFG041011	Pseudomonas aeruginosa PAO1	vgrG1b			56	98	88	1e-228
BLAT	Virulence Factor	VFDB	Pseudomonas aeruginosa 46	fig|287.18740.peg.2330	VFG041011	Pseudomonas aeruginosa PAO1	vgrG1b			100	100	99	0.0
BLAT	Virulence Factor	VFDB	Pseudomonas aeruginosa 20	fig|287.19145.peg.5229	VFG041011	Pseudomonas aeruginosa PAO1	vgrG1b			100	100	98	0.0
BLAT	Virulence Factor	VFDB	Pseudomonas aeruginosa 10	fig|287.18735.peg.1612	VFG000141	Pseudomonas aeruginosa PAO1	waaA	3-deoxy-D-manno-octulosonic acid transferase (EC 2.4.99.12)(EC 2.4.99.13)	Adherence,Endotoxin	100	100	100	1e-248
BLAT	Virulence Factor	VFDB	Pseudomonas aeruginosa 11	fig|287.18736.peg.5110	VFG000141	Pseudomonas aeruginosa PAO1	waaA			100	100	100	1e-248
BLAT	Virulence Factor	VFDB	Pseudomonas aeruginosa 23	fig|287.18737.peg.5567	VFG000141	Pseudomonas aeruginosa PAO1	waaA			100	100	99	1e-246
BLAT	Virulence Factor	VFDB	Pseudomonas aeruginosa 31	fig|287.18738.peg.2298	VFG000141	Pseudomonas aeruginosa PAO1	waaA			100	100	100	1e-248
BLAT	Virulence Factor	VFDB	Pseudomonas aeruginosa 37	fig|287.18739.peg.197	VFG000141	Pseudomonas aeruginosa PAO1	waaA			100	100	99	1e-246
BLAT	Virulence Factor	VFDB	Pseudomonas aeruginosa 46	fig|287.18740.peg.314	VFG000141	Pseudomonas aeruginosa PAO1	waaA			100	100	99	1e-246
BLAT	Virulence Factor	VFDB	Pseudomonas aeruginosa 20	fig|287.19145.peg.4287	VFG000141	Pseudomonas aeruginosa PAO1	waaA			100	100	95	1e-236
BLAT	Virulence Factor	VFDB	Pseudomonas aeruginosa 10	fig|287.18735.peg.1589	VFG000142	Pseudomonas aeruginosa PAO1	waaC	Lipopolysaccharide core heptosyltransferase I	Adherence,Endotoxin	99	100	100	1e-212
BLAT	Virulence Factor	VFDB	Pseudomonas aeruginosa 11	fig|287.18736.peg.5087	VFG000142	Pseudomonas aeruginosa PAO1	waaC			100	100	100	1e-212
BLAT	Virulence Factor	VFDB	Pseudomonas aeruginosa 23	fig|287.18737.peg.5590	VFG000142	Pseudomonas aeruginosa PAO1	waaC			100	100	100	1e-212
BLAT	Virulence Factor	VFDB	Pseudomonas aeruginosa 31	fig|287.18738.peg.2321	VFG000142	Pseudomonas aeruginosa PAO1	waaC			99	100	100	1e-212
BLAT	Virulence Factor	VFDB	Pseudomonas aeruginosa 37	fig|287.18739.peg.173	VFG000142	Pseudomonas aeruginosa PAO1	waaC			100	100	100	1e-212
BLAT	Virulence Factor	VFDB	Pseudomonas aeruginosa 46	fig|287.18740.peg.338	VFG000142	Pseudomonas aeruginosa PAO1	waaC			100	100	100	1e-212
BLAT	Virulence Factor	VFDB	Pseudomonas aeruginosa 20	fig|287.19145.peg.4264	VFG000142	Pseudomonas aeruginosa PAO1	waaC			100	100	97	1e-207
BLAT	Virulence Factor	VFDB	Pseudomonas aeruginosa 10	fig|287.18735.peg.1588	VFG000143	Pseudomonas aeruginosa PAO1	waaF	ADP-heptose--lipooligosaccharide heptosyltransferase II	Adherence,Endotoxin	100	100	100	1e-205
BLAT	Virulence Factor	VFDB	Pseudomonas aeruginosa 11	fig|287.18736.peg.5086	VFG000143	Pseudomonas aeruginosa PAO1	waaF			100	100	100	1e-205
BLAT	Virulence Factor	VFDB	Pseudomonas aeruginosa 23	fig|287.18737.peg.5591	VFG000143	Pseudomonas aeruginosa PAO1	waaF			100	100	100	1e-205
BLAT	Virulence Factor	VFDB	Pseudomonas aeruginosa 31	fig|287.18738.peg.2322	VFG000143	Pseudomonas aeruginosa PAO1	waaF			100	100	100	1e-205
BLAT	Virulence Factor	VFDB	Pseudomonas aeruginosa 37	fig|287.18739.peg.172	VFG000143	Pseudomonas aeruginosa PAO1	waaF			100	100	100	1e-205
BLAT	Virulence Factor	VFDB	Pseudomonas aeruginosa 46	fig|287.18740.peg.339	VFG000143	Pseudomonas aeruginosa PAO1	waaF			100	100	100	1e-205
BLAT	Virulence Factor	VFDB	Pseudomonas aeruginosa 20	fig|287.19145.peg.4263	VFG000143	Pseudomonas aeruginosa PAO1	waaF			100	100	98	1e-201
BLAT	Virulence Factor	VFDB	Pseudomonas aeruginosa 10	fig|287.18735.peg.1590	VFG000139	Pseudomonas aeruginosa PAO1	waaG	UDP-glucose:(heptosyl) LPS alpha1,3-glucosyltransferase WaaG	Adherence,Endotoxin	100	100	99	1e-216
BLAT	Virulence Factor	VFDB	Pseudomonas aeruginosa 11	fig|287.18736.peg.5088	VFG000139	Pseudomonas aeruginosa PAO1	waaG			100	100	99	1e-217
BLAT	Virulence Factor	VFDB	Pseudomonas aeruginosa 23	fig|287.18737.peg.5589	VFG000139	Pseudomonas aeruginosa PAO1	waaG			100	100	98	1e-215
BLAT	Virulence Factor	VFDB	Pseudomonas aeruginosa 31	fig|287.18738.peg.2320	VFG000139	Pseudomonas aeruginosa PAO1	waaG			100	100	99	1e-216
BLAT	Virulence Factor	VFDB	Pseudomonas aeruginosa 37	fig|287.18739.peg.174	VFG000139	Pseudomonas aeruginosa PAO1	waaG			100	100	98	1e-215
BLAT	Virulence Factor	VFDB	Pseudomonas aeruginosa 46	fig|287.18740.peg.337	VFG000139	Pseudomonas aeruginosa PAO1	waaG			100	100	98	1e-215
BLAT	Virulence Factor	VFDB	Pseudomonas aeruginosa 20	fig|287.19145.peg.4265	VFG000139	Pseudomonas aeruginosa PAO1	waaG			99	99	95	1e-210
BLAT	Virulence Factor	VFDB	Pseudomonas aeruginosa 10	fig|287.18735.peg.1591	VFG000140	Pseudomonas aeruginosa PAO1	waaP	Lipopolysaccharide core heptose(I) kinase RfaP	Adherence,Endotoxin	100	100	99	1e-155
BLAT	Virulence Factor	VFDB	Pseudomonas aeruginosa 11	fig|287.18736.peg.5089	VFG000140	Pseudomonas aeruginosa PAO1	waaP			100	100	99	1e-155
BLAT	Virulence Factor	VFDB	Pseudomonas aeruginosa 23	fig|287.18737.peg.5588	VFG000140	Pseudomonas aeruginosa PAO1	waaP			100	100	99	1e-155
BLAT	Virulence Factor	VFDB	Pseudomonas aeruginosa 31	fig|287.18738.peg.2319	VFG000140	Pseudomonas aeruginosa PAO1	waaP			100	100	99	1e-155
BLAT	Virulence Factor	VFDB	Pseudomonas aeruginosa 37	fig|287.18739.peg.175	VFG000140	Pseudomonas aeruginosa PAO1	waaP			100	100	99	1e-155
BLAT	Virulence Factor	VFDB	Pseudomonas aeruginosa 46	fig|287.18740.peg.336	VFG000140	Pseudomonas aeruginosa PAO1	waaP			100	100	99	1e-155
BLAT	Virulence Factor	VFDB	Pseudomonas aeruginosa 20	fig|287.19145.peg.4266	VFG000140	Pseudomonas aeruginosa PAO1	waaP			100	100	95	1e-150
BLAT	Virulence Factor	VFDB	Pseudomonas aeruginosa 10	fig|287.18735.peg.2200	VFG000114	Pseudomonas aeruginosa PAO1	xcpA/pilD	Leader peptidase (Prepilin peptidase) (EC 3.4.23.43) / N-methyltransferase (EC 2.1.1.-)	Adherence,Twitching motility	100	100	98	1e-169
BLAT	Virulence Factor	VFDB	Pseudomonas aeruginosa 11	fig|287.18736.peg.2862	VFG000114	Pseudomonas aeruginosa PAO1	xcpA/pilD			100	100	98	1e-169
BLAT	Virulence Factor	VFDB	Pseudomonas aeruginosa 23	fig|287.18737.peg.1394	VFG000114	Pseudomonas aeruginosa PAO1	xcpA/pilD			100	100	98	1e-169
BLAT	Virulence Factor	VFDB	Pseudomonas aeruginosa 31	fig|287.18738.peg.4134	VFG000114	Pseudomonas aeruginosa PAO1	xcpA/pilD			100	100	98	1e-169
BLAT	Virulence Factor	VFDB	Pseudomonas aeruginosa 37	fig|287.18739.peg.1123	VFG000114	Pseudomonas aeruginosa PAO1	xcpA/pilD			100	100	99	1e-170
BLAT	Virulence Factor	VFDB	Pseudomonas aeruginosa 46	fig|287.18740.peg.1437	VFG000114	Pseudomonas aeruginosa PAO1	xcpA/pilD			100	100	99	1e-170
BLAT	Virulence Factor	VFDB	Pseudomonas aeruginosa 20	fig|287.19145.peg.3426	VFG000114	Pseudomonas aeruginosa PAO1	xcpA/pilD			100	100	94	1e-163
BLAT	Virulence Factor	VFDB	Pseudomonas aeruginosa 10	fig|287.18735.peg.729	VFG000183	Pseudomonas aeruginosa PAO1	xcpP	General secretion pathway protein C	Secretion system,Type II secretion system	92	99	100	1e-119
BLAT	Virulence Factor	VFDB	Pseudomonas aeruginosa 11	fig|287.18736.peg.2956	VFG000183	Pseudomonas aeruginosa PAO1	xcpP			92	99	100	1e-119
BLAT	Virulence Factor	VFDB	Pseudomonas aeruginosa 23	fig|287.18737.peg.74	VFG000183	Pseudomonas aeruginosa PAO1	xcpP			92	99	100	1e-119
BLAT	Virulence Factor	VFDB	Pseudomonas aeruginosa 31	fig|287.18738.peg.2625	VFG000183	Pseudomonas aeruginosa PAO1	xcpP			100	100	100	1e-129
BLAT	Virulence Factor	VFDB	Pseudomonas aeruginosa 37	fig|287.18739.peg.5305	VFG000183	Pseudomonas aeruginosa PAO1	xcpP			92	99	100	1e-119
BLAT	Virulence Factor	VFDB	Pseudomonas aeruginosa 46	fig|287.18740.peg.1077	VFG000183	Pseudomonas aeruginosa PAO1	xcpP			92	99	100	1e-119
BLAT	Virulence Factor	VFDB	Pseudomonas aeruginosa 20	fig|287.19145.peg.2570	VFG000183	Pseudomonas aeruginosa PAO1	xcpP			100	100	97	1e-126
BLAT	Virulence Factor	VFDB	Pseudomonas aeruginosa 10	fig|287.18735.peg.728	VFG000184	Pseudomonas aeruginosa PAO1	xcpQ	General secretion pathway protein D	Secretion system,Type II secretion system	100	100	99	0.0
BLAT	Virulence Factor	VFDB	Pseudomonas aeruginosa 11	fig|287.18736.peg.2957	VFG000184	Pseudomonas aeruginosa PAO1	xcpQ			100	100	99	0.0
BLAT	Virulence Factor	VFDB	Pseudomonas aeruginosa 31	fig|287.18738.peg.2626	VFG000184	Pseudomonas aeruginosa PAO1	xcpQ			100	100	99	0.0
BLAT	Virulence Factor	VFDB	Pseudomonas aeruginosa 37	fig|287.18739.peg.5304	VFG000184	Pseudomonas aeruginosa PAO1	xcpQ			100	100	99	0.0
BLAT	Virulence Factor	VFDB	Pseudomonas aeruginosa 46	fig|287.18740.peg.1078	VFG000184	Pseudomonas aeruginosa PAO1	xcpQ			100	100	99	0.0
BLAT	Virulence Factor	VFDB	Pseudomonas aeruginosa 20	fig|287.19145.peg.2571	VFG000184	Pseudomonas aeruginosa PAO1	xcpQ			99	99	92	0.0
BLAT	Virulence Factor	VFDB	Pseudomonas aeruginosa 10	fig|287.18735.peg.730	VFG000182	Pseudomonas aeruginosa PAO1	xcpR	General secretion pathway protein E	Secretion system,Type II secretion system	100	100	100	1e-287
BLAT	Virulence Factor	VFDB	Pseudomonas aeruginosa 11	fig|287.18736.peg.2955	VFG000182	Pseudomonas aeruginosa PAO1	xcpR			100	100	100	1e-287
BLAT	Virulence Factor	VFDB	Pseudomonas aeruginosa 23	fig|287.18737.peg.75	VFG000182	Pseudomonas aeruginosa PAO1	xcpR			100	100	100	1e-287
BLAT	Virulence Factor	VFDB	Pseudomonas aeruginosa 31	fig|287.18738.peg.2624	VFG000182	Pseudomonas aeruginosa PAO1	xcpR			100	100	100	1e-287
BLAT	Virulence Factor	VFDB	Pseudomonas aeruginosa 37	fig|287.18739.peg.5306	VFG000182	Pseudomonas aeruginosa PAO1	xcpR			100	100	100	1e-287
BLAT	Virulence Factor	VFDB	Pseudomonas aeruginosa 46	fig|287.18740.peg.1076	VFG000182	Pseudomonas aeruginosa PAO1	xcpR			100	100	100	1e-287
BLAT	Virulence Factor	VFDB	Pseudomonas aeruginosa 20	fig|287.19145.peg.2569	VFG000182	Pseudomonas aeruginosa PAO1	xcpR			100	100	99	1e-284
BLAT	Virulence Factor	VFDB	Pseudomonas aeruginosa 10	fig|287.18735.peg.731	VFG000181	Pseudomonas aeruginosa PAO1	xcpS	General secretion pathway protein F	Secretion system,Type II secretion system	100	100	100	1e-222
BLAT	Virulence Factor	VFDB	Pseudomonas aeruginosa 11	fig|287.18736.peg.2954	VFG000181	Pseudomonas aeruginosa PAO1	xcpS			100	100	99	1e-221
BLAT	Virulence Factor	VFDB	Pseudomonas aeruginosa 23	fig|287.18737.peg.76	VFG000181	Pseudomonas aeruginosa PAO1	xcpS			100	100	100	1e-222
BLAT	Virulence Factor	VFDB	Pseudomonas aeruginosa 31	fig|287.18738.peg.2623	VFG000181	Pseudomonas aeruginosa PAO1	xcpS			100	100	100	1e-222
BLAT	Virulence Factor	VFDB	Pseudomonas aeruginosa 37	fig|287.18739.peg.5307	VFG000181	Pseudomonas aeruginosa PAO1	xcpS			100	100	100	1e-222
BLAT	Virulence Factor	VFDB	Pseudomonas aeruginosa 46	fig|287.18740.peg.1075	VFG000181	Pseudomonas aeruginosa PAO1	xcpS			100	100	100	1e-222
BLAT	Virulence Factor	VFDB	Pseudomonas aeruginosa 20	fig|287.19145.peg.2568	VFG000181	Pseudomonas aeruginosa PAO1	xcpS			100	100	98	1e-220
BLAT	Virulence Factor	VFDB	Pseudomonas aeruginosa 10	fig|287.18735.peg.732	VFG000180	Pseudomonas aeruginosa PAO1	xcpT	General secretion pathway protein G	Secretion system,Type II secretion system	100	100	99	2e-82
BLAT	Virulence Factor	VFDB	Pseudomonas aeruginosa 11	fig|287.18736.peg.2953	VFG000180	Pseudomonas aeruginosa PAO1	xcpT			100	100	99	3e-82
BLAT	Virulence Factor	VFDB	Pseudomonas aeruginosa 23	fig|287.18737.peg.77	VFG000180	Pseudomonas aeruginosa PAO1	xcpT			95	99	99	4e-78
BLAT	Virulence Factor	VFDB	Pseudomonas aeruginosa 31	fig|287.18738.peg.2622	VFG000180	Pseudomonas aeruginosa PAO1	xcpT			95	99	99	4e-78
BLAT	Virulence Factor	VFDB	Pseudomonas aeruginosa 37	fig|287.18739.peg.5308	VFG000180	Pseudomonas aeruginosa PAO1	xcpT			95	99	99	4e-78
BLAT	Virulence Factor	VFDB	Pseudomonas aeruginosa 46	fig|287.18740.peg.1074	VFG000180	Pseudomonas aeruginosa PAO1	xcpT			95	99	99	4e-78
BLAT	Virulence Factor	VFDB	Pseudomonas aeruginosa 20	fig|287.19145.peg.2567	VFG000180	Pseudomonas aeruginosa PAO1	xcpT			100	100	100	8e-83
BLAT	Virulence Factor	VFDB	Pseudomonas aeruginosa 10	fig|287.18735.peg.733	VFG000179	Pseudomonas aeruginosa PAO1	xcpU	General secretion pathway protein H	Secretion system,Type II secretion system	100	100	99	3e-90
BLAT	Virulence Factor	VFDB	Pseudomonas aeruginosa 11	fig|287.18736.peg.2952	VFG000179	Pseudomonas aeruginosa PAO1	xcpU			100	100	100	9e-91
BLAT	Virulence Factor	VFDB	Pseudomonas aeruginosa 23	fig|287.18737.peg.78	VFG000179	Pseudomonas aeruginosa PAO1	xcpU			100	100	99	3e-90
BLAT	Virulence Factor	VFDB	Pseudomonas aeruginosa 31	fig|287.18738.peg.2621	VFG000179	Pseudomonas aeruginosa PAO1	xcpU			100	100	99	3e-90
BLAT	Virulence Factor	VFDB	Pseudomonas aeruginosa 37	fig|287.18739.peg.5309	VFG000179	Pseudomonas aeruginosa PAO1	xcpU			100	100	98	1e-89
BLAT	Virulence Factor	VFDB	Pseudomonas aeruginosa 46	fig|287.18740.peg.1073	VFG000179	Pseudomonas aeruginosa PAO1	xcpU			100	100	98	1e-89
BLAT	Virulence Factor	VFDB	Pseudomonas aeruginosa 20	fig|287.19145.peg.2566	VFG000179	Pseudomonas aeruginosa PAO1	xcpU			100	100	98	1e-89
BLAT	Virulence Factor	VFDB	Pseudomonas aeruginosa 10	fig|287.18735.peg.734	VFG000178	Pseudomonas aeruginosa PAO1	xcpV	General secretion pathway protein I	Secretion system,Type II secretion system	100	100	99	5e-66
BLAT	Virulence Factor	VFDB	Pseudomonas aeruginosa 11	fig|287.18736.peg.2951	VFG000178	Pseudomonas aeruginosa PAO1	xcpV			100	100	100	2e-66
BLAT	Virulence Factor	VFDB	Pseudomonas aeruginosa 23	fig|287.18737.peg.79	VFG000178	Pseudomonas aeruginosa PAO1	xcpV			100	100	99	5e-66
BLAT	Virulence Factor	VFDB	Pseudomonas aeruginosa 31	fig|287.18738.peg.2620	VFG000178	Pseudomonas aeruginosa PAO1	xcpV			100	100	99	5e-66
BLAT	Virulence Factor	VFDB	Pseudomonas aeruginosa 37	fig|287.18739.peg.5310	VFG000178	Pseudomonas aeruginosa PAO1	xcpV			100	100	99	5e-66
BLAT	Virulence Factor	VFDB	Pseudomonas aeruginosa 46	fig|287.18740.peg.1072	VFG000178	Pseudomonas aeruginosa PAO1	xcpV			100	100	99	5e-66
BLAT	Virulence Factor	VFDB	Pseudomonas aeruginosa 20	fig|287.19145.peg.2565	VFG000178	Pseudomonas aeruginosa PAO1	xcpV			100	100	94	5e-64
BLAT	Virulence Factor	VFDB	Pseudomonas aeruginosa 10	fig|287.18735.peg.735	VFG000177	Pseudomonas aeruginosa PAO1	xcpW	General secretion pathway protein J	Secretion system,Type II secretion system	100	100	100	1e-137
BLAT	Virulence Factor	VFDB	Pseudomonas aeruginosa 11	fig|287.18736.peg.2950	VFG000177	Pseudomonas aeruginosa PAO1	xcpW			100	100	99	1e-137
BLAT	Virulence Factor	VFDB	Pseudomonas aeruginosa 23	fig|287.18737.peg.80	VFG000177	Pseudomonas aeruginosa PAO1	xcpW			100	100	100	1e-137
BLAT	Virulence Factor	VFDB	Pseudomonas aeruginosa 31	fig|287.18738.peg.2619	VFG000177	Pseudomonas aeruginosa PAO1	xcpW			100	100	100	1e-137
BLAT	Virulence Factor	VFDB	Pseudomonas aeruginosa 37	fig|287.18739.peg.5311	VFG000177	Pseudomonas aeruginosa PAO1	xcpW			93	94	99	1e-126
BLAT	Virulence Factor	VFDB	Pseudomonas aeruginosa 46	fig|287.18740.peg.1071	VFG000177	Pseudomonas aeruginosa PAO1	xcpW			93	94	99	1e-126
BLAT	Virulence Factor	VFDB	Pseudomonas aeruginosa 20	fig|287.19145.peg.2564	VFG000177	Pseudomonas aeruginosa PAO1	xcpW			98	98	94	1e-130
BLAT	Virulence Factor	VFDB	Pseudomonas aeruginosa 10	fig|287.18735.peg.736	VFG000176	Pseudomonas aeruginosa PAO1	xcpX	General secretion pathway protein K	Secretion system,Type II secretion system	100	100	96	1e-183
BLAT	Virulence Factor	VFDB	Pseudomonas aeruginosa 11	fig|287.18736.peg.2949	VFG000176	Pseudomonas aeruginosa PAO1	xcpX			100	100	99	1e-190
BLAT	Virulence Factor	VFDB	Pseudomonas aeruginosa 23	fig|287.18737.peg.81	VFG000176	Pseudomonas aeruginosa PAO1	xcpX			100	100	96	1e-182
BLAT	Virulence Factor	VFDB	Pseudomonas aeruginosa 31	fig|287.18738.peg.2618	VFG000176	Pseudomonas aeruginosa PAO1	xcpX			100	100	96	1e-183
BLAT	Virulence Factor	VFDB	Pseudomonas aeruginosa 37	fig|287.18739.peg.5312	VFG000176	Pseudomonas aeruginosa PAO1	xcpX			100	100	99	1e-190
BLAT	Virulence Factor	VFDB	Pseudomonas aeruginosa 46	fig|287.18740.peg.1070	VFG000176	Pseudomonas aeruginosa PAO1	xcpX			100	100	99	1e-190
BLAT	Virulence Factor	VFDB	Pseudomonas aeruginosa 20	fig|287.19145.peg.2563	VFG000176	Pseudomonas aeruginosa PAO1	xcpX			100	100	93	1e-177
BLAT	Virulence Factor	VFDB	Pseudomonas aeruginosa 10	fig|287.18735.peg.737	VFG000175	Pseudomonas aeruginosa PAO1	xcpY	General secretion pathway protein L	Secretion system,Type II secretion system	100	100	99	1e-224
BLAT	Virulence Factor	VFDB	Pseudomonas aeruginosa 11	fig|287.18736.peg.2948	VFG000175	Pseudomonas aeruginosa PAO1	xcpY			100	100	100	1e-224
BLAT	Virulence Factor	VFDB	Pseudomonas aeruginosa 23	fig|287.18737.peg.82	VFG000175	Pseudomonas aeruginosa PAO1	xcpY			100	100	99	1e-223
BLAT	Virulence Factor	VFDB	Pseudomonas aeruginosa 31	fig|287.18738.peg.2617	VFG000175	Pseudomonas aeruginosa PAO1	xcpY			100	100	99	1e-224
BLAT	Virulence Factor	VFDB	Pseudomonas aeruginosa 37	fig|287.18739.peg.5313	VFG000175	Pseudomonas aeruginosa PAO1	xcpY			100	100	99	1e-223
BLAT	Virulence Factor	VFDB	Pseudomonas aeruginosa 46	fig|287.18740.peg.1069	VFG000175	Pseudomonas aeruginosa PAO1	xcpY			100	100	99	1e-223
BLAT	Virulence Factor	VFDB	Pseudomonas aeruginosa 20	fig|287.19145.peg.2562	VFG000175	Pseudomonas aeruginosa PAO1	xcpY			100	100	94	1e-213
BLAT	Virulence Factor	VFDB	Pseudomonas aeruginosa 10	fig|287.18735.peg.738	VFG000174	Pseudomonas aeruginosa PAO1	xcpZ	General secretion pathway protein M	Secretion system,Type II secretion system	100	100	100	3e-93
BLAT	Virulence Factor	VFDB	Pseudomonas aeruginosa 11	fig|287.18736.peg.2947	VFG000174	Pseudomonas aeruginosa PAO1	xcpZ			100	100	100	3e-93
BLAT	Virulence Factor	VFDB	Pseudomonas aeruginosa 23	fig|287.18737.peg.83	VFG000174	Pseudomonas aeruginosa PAO1	xcpZ			100	100	100	3e-93
BLAT	Virulence Factor	VFDB	Pseudomonas aeruginosa 31	fig|287.18738.peg.2616	VFG000174	Pseudomonas aeruginosa PAO1	xcpZ			100	100	100	3e-93
BLAT	Virulence Factor	VFDB	Pseudomonas aeruginosa 37	fig|287.18739.peg.5314	VFG000174	Pseudomonas aeruginosa PAO1	xcpZ			100	100	100	3e-93
BLAT	Virulence Factor	VFDB	Pseudomonas aeruginosa 46	fig|287.18740.peg.1068	VFG000174	Pseudomonas aeruginosa PAO1	xcpZ			100	100	100	3e-93
BLAT	Virulence Factor	VFDB	Pseudomonas aeruginosa 20	fig|287.19145.peg.2561	VFG000174	Pseudomonas aeruginosa PAO1	xcpZ			100	100	96	7e-91

## Sheet: ENVIRONMENTAL ISOLATES
	Supplementary material S1. Virulence genes found in environmental isolates of P. aeruginosa
Evidence	Property	Source	Genome Name	BRC ID	Source ID	Source Organism	Gene	Product	Classification	Subject Coverage	Query Coverage	Identity	E-value
BLAT	Virulence Factor	VFDB	Pseudomonas aeruginosa sn99	fig|287.18719.peg.393	VFG000124	Pseudomonas aeruginosa PAO1	alg44	Alginate polymerisation protein Alg44, membrane fusion protein	Antiphagocytosis,Serum resistance	100	100	100	1e-222
BLAT	Virulence Factor	VFDB	Pseudomonas aeruginosa s33	fig|287.18720.peg.4716	VFG000124	Pseudomonas aeruginosa PAO1	alg44			100	100	100	1e-222
BLAT	Virulence Factor	VFDB	Pseudomonas aeruginosa sr75	fig|287.18717.peg.406	VFG000124	Pseudomonas aeruginosa PAO1	alg44			100	100	100	1e-222
BLAT	Virulence Factor	VFDB	Pseudomonas aeruginosa sr101	fig|287.18718.peg.1589	VFG000124	Pseudomonas aeruginosa PAO1	alg44			100	100	100	1e-222
BLAT	Virulence Factor	VFDB	Pseudomonas aeruginosa p2b	fig|287.18723.peg.756	VFG000124	Pseudomonas aeruginosa PAO1	alg44			100	100	100	1e-222
BLAT	Virulence Factor	VFDB	Pseudomonas aeruginosa p12a	fig|287.18721.peg.406	VFG000124	Pseudomonas aeruginosa PAO1	alg44			100	100	100	1e-222
BLAT	Virulence Factor	VFDB	Pseudomonas aeruginosa pt3	fig|287.18722.peg.57	VFG000124	Pseudomonas aeruginosa PAO1	alg44			100	100	100	1e-222
BLAT	Virulence Factor	VFDB	Pseudomonas aeruginosa sn99	fig|287.18719.peg.394	VFG000123	Pseudomonas aeruginosa PAO1	alg8	Alginate polymerase/glycosyltransferase Alg8	Antiphagocytosis,Serum resistance	99	100	100	1e-291
BLAT	Virulence Factor	VFDB	Pseudomonas aeruginosa s33	fig|287.18720.peg.4715	VFG000123	Pseudomonas aeruginosa PAO1	alg8			99	100	99	1e-290
BLAT	Virulence Factor	VFDB	Pseudomonas aeruginosa sr75	fig|287.18717.peg.407	VFG000123	Pseudomonas aeruginosa PAO1	alg8			99	100	100	1e-291
BLAT	Virulence Factor	VFDB	Pseudomonas aeruginosa sr101	fig|287.18718.peg.1590	VFG000123	Pseudomonas aeruginosa PAO1	alg8			99	100	100	1e-291
BLAT	Virulence Factor	VFDB	Pseudomonas aeruginosa p2b	fig|287.18723.peg.755	VFG000123	Pseudomonas aeruginosa PAO1	alg8			99	100	100	1e-291
BLAT	Virulence Factor	VFDB	Pseudomonas aeruginosa p12a	fig|287.18721.peg.407	VFG000123	Pseudomonas aeruginosa PAO1	alg8			99	100	100	1e-291
BLAT	Virulence Factor	VFDB	Pseudomonas aeruginosa pt3	fig|287.18722.peg.56	VFG000123	Pseudomonas aeruginosa PAO1	alg8			99	100	100	1e-291
BLAT	Virulence Factor	VFDB	Pseudomonas aeruginosa sn99	fig|287.18719.peg.383	VFG000133	Pseudomonas aeruginosa PAO1	algA	Mannose-1-phosphate guanylyltransferase (EC 2.7.7.13) / Mannose-6-phosphate isomerase (EC 5.3.1.8)	Antiphagocytosis,Serum resistance	100	100	100	1e-284
BLAT	Virulence Factor	VFDB	Pseudomonas aeruginosa s33	fig|287.18720.peg.4726	VFG000133	Pseudomonas aeruginosa PAO1	algA			100	100	100	1e-284
BLAT	Virulence Factor	VFDB	Pseudomonas aeruginosa sr75	fig|287.18717.peg.396	VFG000133	Pseudomonas aeruginosa PAO1	algA			100	100	100	1e-284
BLAT	Virulence Factor	VFDB	Pseudomonas aeruginosa sr101	fig|287.18718.peg.1579	VFG000133	Pseudomonas aeruginosa PAO1	algA			100	100	100	1e-284
BLAT	Virulence Factor	VFDB	Pseudomonas aeruginosa p2b	fig|287.18723.peg.766	VFG000133	Pseudomonas aeruginosa PAO1	algA			100	100	100	1e-284
BLAT	Virulence Factor	VFDB	Pseudomonas aeruginosa p12a	fig|287.18721.peg.396	VFG000133	Pseudomonas aeruginosa PAO1	algA			100	100	100	1e-284
BLAT	Virulence Factor	VFDB	Pseudomonas aeruginosa pt3	fig|287.18722.peg.67	VFG000133	Pseudomonas aeruginosa PAO1	algA			100	100	100	1e-284
BLAT	Virulence Factor	VFDB	Pseudomonas aeruginosa sn99	fig|287.18719.peg.2742	VFG000116	Pseudomonas aeruginosa PAO1	algB	Alginate biosynthesis two-component system response regulator AlgB	Antiphagocytosis,Serum resistance	100	100	100	1e-254
BLAT	Virulence Factor	VFDB	Pseudomonas aeruginosa s33	fig|287.18720.peg.786	VFG000116	Pseudomonas aeruginosa PAO1	algB			100	100	100	1e-254
BLAT	Virulence Factor	VFDB	Pseudomonas aeruginosa sr75	fig|287.18717.peg.4301	VFG000116	Pseudomonas aeruginosa PAO1	algB			100	100	100	1e-254
BLAT	Virulence Factor	VFDB	Pseudomonas aeruginosa sr101	fig|287.18718.peg.3877	VFG000116	Pseudomonas aeruginosa PAO1	algB			100	100	100	1e-254
BLAT	Virulence Factor	VFDB	Pseudomonas aeruginosa p2b	fig|287.18723.peg.2927	VFG000116	Pseudomonas aeruginosa PAO1	algB			100	100	100	1e-254
BLAT	Virulence Factor	VFDB	Pseudomonas aeruginosa p12a	fig|287.18721.peg.4479	VFG000116	Pseudomonas aeruginosa PAO1	algB			100	100	100	1e-254
BLAT	Virulence Factor	VFDB	Pseudomonas aeruginosa pt3	fig|287.18722.peg.3690	VFG000116	Pseudomonas aeruginosa PAO1	algB			100	100	100	1e-254
BLAT	Virulence Factor	VFDB	Pseudomonas aeruginosa sn99	fig|287.18719.peg.4595	VFG014893	Pseudomonas aeruginosa PAO1	algC	Phosphoglucomutase (EC 5.4.2.2) @ Phosphomannomutase (EC 5.4.2.8)		100	53	100	1e-272
BLAT	Virulence Factor	VFDB	Pseudomonas aeruginosa s33	fig|287.18720.peg.5111	VFG014893	Pseudomonas aeruginosa PAO1	algC			100	53	100	1e-272
BLAT	Virulence Factor	VFDB	Pseudomonas aeruginosa sr75	fig|287.18717.peg.4601	VFG014893	Pseudomonas aeruginosa PAO1	algC			100	53	100	1e-272
BLAT	Virulence Factor	VFDB	Pseudomonas aeruginosa sr101	fig|287.18718.peg.4397	VFG014893	Pseudomonas aeruginosa PAO1	algC			100	53	100	1e-272
BLAT	Virulence Factor	VFDB	Pseudomonas aeruginosa p2b	fig|287.18723.peg.4932	VFG014893	Pseudomonas aeruginosa PAO1	algC			100	53	100	1e-272
BLAT	Virulence Factor	VFDB	Pseudomonas aeruginosa p12a	fig|287.18721.peg.4996	VFG014893	Pseudomonas aeruginosa PAO1	algC			100	53	100	1e-272
BLAT	Virulence Factor	VFDB	Pseudomonas aeruginosa pt3	fig|287.18722.peg.4971	VFG014893	Pseudomonas aeruginosa PAO1	algC			100	53	100	1e-272
BLAT	Virulence Factor	VFDB	Pseudomonas aeruginosa sn99	fig|287.18719.peg.395	VFG000122	Pseudomonas aeruginosa PAO1	algD	GDP-mannose 6-dehydrogenase (EC 1.1.1.132)	Antiphagocytosis,Serum resistance	100	100	100	1e-254
BLAT	Virulence Factor	VFDB	Pseudomonas aeruginosa s33	fig|287.18720.peg.4714	VFG000122	Pseudomonas aeruginosa PAO1	algD			100	100	100	1e-254
BLAT	Virulence Factor	VFDB	Pseudomonas aeruginosa sr75	fig|287.18717.peg.408	VFG000122	Pseudomonas aeruginosa PAO1	algD			100	100	100	1e-254
BLAT	Virulence Factor	VFDB	Pseudomonas aeruginosa sr101	fig|287.18718.peg.1591	VFG000122	Pseudomonas aeruginosa PAO1	algD			100	100	100	1e-254
BLAT	Virulence Factor	VFDB	Pseudomonas aeruginosa p2b	fig|287.18723.peg.754	VFG000122	Pseudomonas aeruginosa PAO1	algD			100	100	100	1e-254
BLAT	Virulence Factor	VFDB	Pseudomonas aeruginosa p12a	fig|287.18721.peg.408	VFG000122	Pseudomonas aeruginosa PAO1	algD			100	100	100	1e-254
BLAT	Virulence Factor	VFDB	Pseudomonas aeruginosa pt3	fig|287.18722.peg.55	VFG000122	Pseudomonas aeruginosa PAO1	algD			100	100	100	1e-254
BLAT	Virulence Factor	VFDB	Pseudomonas aeruginosa sn99	fig|287.18719.peg.391	VFG000126	Pseudomonas aeruginosa PAO1	algE	Alginate export system Algk/AlgE, outer membrane porin AlgE	Antiphagocytosis,Serum resistance	100	100	99	1e-298
BLAT	Virulence Factor	VFDB	Pseudomonas aeruginosa s33	fig|287.18720.peg.4718	VFG000126	Pseudomonas aeruginosa PAO1	algE			100	100	99	1e-298
BLAT	Virulence Factor	VFDB	Pseudomonas aeruginosa sr75	fig|287.18717.peg.404	VFG000126	Pseudomonas aeruginosa PAO1	algE			100	100	99	1e-298
BLAT	Virulence Factor	VFDB	Pseudomonas aeruginosa sr101	fig|287.18718.peg.1587	VFG000126	Pseudomonas aeruginosa PAO1	algE			100	100	99	1e-298
BLAT	Virulence Factor	VFDB	Pseudomonas aeruginosa p2b	fig|287.18723.peg.758	VFG000126	Pseudomonas aeruginosa PAO1	algE			100	100	99	1e-298
BLAT	Virulence Factor	VFDB	Pseudomonas aeruginosa p12a	fig|287.18721.peg.404	VFG000126	Pseudomonas aeruginosa PAO1	algE			100	100	99	1e-298
BLAT	Virulence Factor	VFDB	Pseudomonas aeruginosa pt3	fig|287.18722.peg.59	VFG000126	Pseudomonas aeruginosa PAO1	algE			100	100	100	1e-299
BLAT	Virulence Factor	VFDB	Pseudomonas aeruginosa sn99	fig|287.18719.peg.384	VFG000132	Pseudomonas aeruginosa PAO1	algF	Alginate O-acetyltransferase AlgF, periplasmic	Antiphagocytosis,Serum resistance	100	100	99	1e-121
BLAT	Virulence Factor	VFDB	Pseudomonas aeruginosa s33	fig|287.18720.peg.4725	VFG000132	Pseudomonas aeruginosa PAO1	algF			100	100	100	1e-122
BLAT	Virulence Factor	VFDB	Pseudomonas aeruginosa sr75	fig|287.18717.peg.397	VFG000132	Pseudomonas aeruginosa PAO1	algF			100	100	100	1e-122
BLAT	Virulence Factor	VFDB	Pseudomonas aeruginosa sr101	fig|287.18718.peg.1580	VFG000132	Pseudomonas aeruginosa PAO1	algF			100	100	100	1e-122
BLAT	Virulence Factor	VFDB	Pseudomonas aeruginosa p2b	fig|287.18723.peg.765	VFG000132	Pseudomonas aeruginosa PAO1	algF			100	100	100	1e-122
BLAT	Virulence Factor	VFDB	Pseudomonas aeruginosa p12a	fig|287.18721.peg.397	VFG000132	Pseudomonas aeruginosa PAO1	algF			100	100	100	1e-122
BLAT	Virulence Factor	VFDB	Pseudomonas aeruginosa pt3	fig|287.18722.peg.66	VFG000132	Pseudomonas aeruginosa PAO1	algF			100	100	100	1e-122
BLAT	Virulence Factor	VFDB	Pseudomonas aeruginosa sn99	fig|287.18719.peg.390	VFG000127	Pseudomonas aeruginosa PAO1	algG	Poly (beta-D-mannuronate) C5 epimerase AlgG (EC 5.1.3.-)	Antiphagocytosis,Serum resistance	100	100	100	0.0
BLAT	Virulence Factor	VFDB	Pseudomonas aeruginosa s33	fig|287.18720.peg.4719	VFG000127	Pseudomonas aeruginosa PAO1	algG			100	100	100	0.0
BLAT	Virulence Factor	VFDB	Pseudomonas aeruginosa sr75	fig|287.18717.peg.403	VFG000127	Pseudomonas aeruginosa PAO1	algG			100	100	100	0.0
BLAT	Virulence Factor	VFDB	Pseudomonas aeruginosa sr101	fig|287.18718.peg.1586	VFG000127	Pseudomonas aeruginosa PAO1	algG			100	100	100	0.0
BLAT	Virulence Factor	VFDB	Pseudomonas aeruginosa p2b	fig|287.18723.peg.759	VFG000127	Pseudomonas aeruginosa PAO1	algG			100	100	99	0.0
BLAT	Virulence Factor	VFDB	Pseudomonas aeruginosa p12a	fig|287.18721.peg.403	VFG000127	Pseudomonas aeruginosa PAO1	algG			100	100	100	0.0
BLAT	Virulence Factor	VFDB	Pseudomonas aeruginosa pt3	fig|287.18722.peg.60	VFG000127	Pseudomonas aeruginosa PAO1	algG			100	100	100	0.0
BLAT	Virulence Factor	VFDB	Pseudomonas aeruginosa sn99	fig|287.18719.peg.386	VFG000130	Pseudomonas aeruginosa PAO1	algI	Probable poly(beta-D-mannuronate) O-acetylase (EC 2.3.1.-)	Antiphagocytosis,Serum resistance	100	100	99	1e-310
BLAT	Virulence Factor	VFDB	Pseudomonas aeruginosa s33	fig|287.18720.peg.4723	VFG000130	Pseudomonas aeruginosa PAO1	algI			100	100	99	1e-310
BLAT	Virulence Factor	VFDB	Pseudomonas aeruginosa sr75	fig|287.18717.peg.399	VFG000130	Pseudomonas aeruginosa PAO1	algI			100	100	99	1e-310
BLAT	Virulence Factor	VFDB	Pseudomonas aeruginosa sr101	fig|287.18718.peg.1582	VFG000130	Pseudomonas aeruginosa PAO1	algI			100	100	99	1e-310
BLAT	Virulence Factor	VFDB	Pseudomonas aeruginosa p2b	fig|287.18723.peg.763	VFG000130	Pseudomonas aeruginosa PAO1	algI			100	100	99	1e-310
BLAT	Virulence Factor	VFDB	Pseudomonas aeruginosa p12a	fig|287.18721.peg.399	VFG000130	Pseudomonas aeruginosa PAO1	algI			100	100	99	1e-310
BLAT	Virulence Factor	VFDB	Pseudomonas aeruginosa pt3	fig|287.18722.peg.64	VFG000130	Pseudomonas aeruginosa PAO1	algI			100	100	100	1e-312
BLAT	Virulence Factor	VFDB	Pseudomonas aeruginosa sn99	fig|287.18719.peg.385	VFG000131	Pseudomonas aeruginosa PAO1	algJ	Alginate O-acetyltransferase AlgJ, inner membrane	Antiphagocytosis,Serum resistance	100	100	100	1e-230
BLAT	Virulence Factor	VFDB	Pseudomonas aeruginosa s33	fig|287.18720.peg.4724	VFG000131	Pseudomonas aeruginosa PAO1	algJ			100	100	100	1e-230
BLAT	Virulence Factor	VFDB	Pseudomonas aeruginosa sr75	fig|287.18717.peg.398	VFG000131	Pseudomonas aeruginosa PAO1	algJ			100	100	100	1e-230
BLAT	Virulence Factor	VFDB	Pseudomonas aeruginosa sr101	fig|287.18718.peg.1581	VFG000131	Pseudomonas aeruginosa PAO1	algJ			100	100	100	1e-230
BLAT	Virulence Factor	VFDB	Pseudomonas aeruginosa p2b	fig|287.18723.peg.764	VFG000131	Pseudomonas aeruginosa PAO1	algJ			100	100	100	1e-230
BLAT	Virulence Factor	VFDB	Pseudomonas aeruginosa p12a	fig|287.18721.peg.398	VFG000131	Pseudomonas aeruginosa PAO1	algJ			100	100	100	1e-230
BLAT	Virulence Factor	VFDB	Pseudomonas aeruginosa pt3	fig|287.18722.peg.65	VFG000131	Pseudomonas aeruginosa PAO1	algJ			100	100	100	1e-230
BLAT	Virulence Factor	VFDB	Pseudomonas aeruginosa sn99	fig|287.18719.peg.392	VFG000125	Pseudomonas aeruginosa PAO1	algK	Alginate export system AlgK/AlgE, periplasmic component AlgK	Antiphagocytosis,Serum resistance	100	100	99	1e-275
BLAT	Virulence Factor	VFDB	Pseudomonas aeruginosa s33	fig|287.18720.peg.4717	VFG000125	Pseudomonas aeruginosa PAO1	algK			100	100	99	1e-275
BLAT	Virulence Factor	VFDB	Pseudomonas aeruginosa sr75	fig|287.18717.peg.405	VFG000125	Pseudomonas aeruginosa PAO1	algK			100	100	100	1e-276
BLAT	Virulence Factor	VFDB	Pseudomonas aeruginosa sr101	fig|287.18718.peg.1588	VFG000125	Pseudomonas aeruginosa PAO1	algK			100	100	100	1e-276
BLAT	Virulence Factor	VFDB	Pseudomonas aeruginosa p2b	fig|287.18723.peg.757	VFG000125	Pseudomonas aeruginosa PAO1	algK			100	100	99	1e-275
BLAT	Virulence Factor	VFDB	Pseudomonas aeruginosa p12a	fig|287.18721.peg.405	VFG000125	Pseudomonas aeruginosa PAO1	algK			100	100	100	1e-276
BLAT	Virulence Factor	VFDB	Pseudomonas aeruginosa pt3	fig|287.18722.peg.58	VFG000125	Pseudomonas aeruginosa PAO1	algK			100	100	100	1e-276
BLAT	Virulence Factor	VFDB	Pseudomonas aeruginosa sn99	fig|287.18719.peg.388	VFG000129	Pseudomonas aeruginosa PAO1	algL	Alginate lyase AlgL (EC 4.2.2.3)	Antiphagocytosis,Serum resistance	100	100	100	1e-216
BLAT	Virulence Factor	VFDB	Pseudomonas aeruginosa s33	fig|287.18720.peg.4721	VFG000129	Pseudomonas aeruginosa PAO1	algL			100	100	100	1e-216
BLAT	Virulence Factor	VFDB	Pseudomonas aeruginosa sr75	fig|287.18717.peg.401	VFG000129	Pseudomonas aeruginosa PAO1	algL			100	100	99	1e-215
BLAT	Virulence Factor	VFDB	Pseudomonas aeruginosa sr101	fig|287.18718.peg.1584	VFG000129	Pseudomonas aeruginosa PAO1	algL			100	100	99	1e-215
BLAT	Virulence Factor	VFDB	Pseudomonas aeruginosa p2b	fig|287.18723.peg.761	VFG000129	Pseudomonas aeruginosa PAO1	algL			100	100	99	1e-215
BLAT	Virulence Factor	VFDB	Pseudomonas aeruginosa p12a	fig|287.18721.peg.401	VFG000129	Pseudomonas aeruginosa PAO1	algL			100	100	100	1e-216
BLAT	Virulence Factor	VFDB	Pseudomonas aeruginosa pt3	fig|287.18722.peg.62	VFG000129	Pseudomonas aeruginosa PAO1	algL			100	100	100	1e-216
BLAT	Virulence Factor	VFDB	Pseudomonas aeruginosa sn99	fig|287.18719.peg.1056	VFG000117	Pseudomonas aeruginosa PAO1	algP/algR3	Alginate regulatory protein AlgP, positive transcriptional regulator of AlgD	Antiphagocytosis,Serum resistance	100	100	98	1e-189
BLAT	Virulence Factor	VFDB	Pseudomonas aeruginosa s33	fig|287.18720.peg.976	VFG000117	Pseudomonas aeruginosa PAO1	algP/algR3			100	100	100	1e-192
BLAT	Virulence Factor	VFDB	Pseudomonas aeruginosa sr75	fig|287.18717.peg.1342	VFG000117	Pseudomonas aeruginosa PAO1	algP/algR3			100	100	98	1e-189
BLAT	Virulence Factor	VFDB	Pseudomonas aeruginosa sr101	fig|287.18718.peg.2506	VFG000117	Pseudomonas aeruginosa PAO1	algP/algR3			100	100	98	1e-189
BLAT	Virulence Factor	VFDB	Pseudomonas aeruginosa p12a	fig|287.18721.peg.2148	VFG000117	Pseudomonas aeruginosa PAO1	algP/algR3			100	100	93	1e-179
BLAT	Virulence Factor	VFDB	Pseudomonas aeruginosa pt3	fig|287.18722.peg.4409	VFG000117	Pseudomonas aeruginosa PAO1	algP/algR3			100	100	100	1e-192
BLAT	Virulence Factor	VFDB	Pseudomonas aeruginosa sn99	fig|287.18719.peg.1058	VFG000118	Pseudomonas aeruginosa PAO1	algQ	Alginate regulatory protein AlgQ, positive transcriptional regulator of AlgD	Antiphagocytosis,Serum resistance	100	100	100	6e-90
BLAT	Virulence Factor	VFDB	Pseudomonas aeruginosa s33	fig|287.18720.peg.974	VFG000118	Pseudomonas aeruginosa PAO1	algQ			100	100	100	6e-90
BLAT	Virulence Factor	VFDB	Pseudomonas aeruginosa sr75	fig|287.18717.peg.1344	VFG000118	Pseudomonas aeruginosa PAO1	algQ			100	100	100	6e-90
BLAT	Virulence Factor	VFDB	Pseudomonas aeruginosa sr101	fig|287.18718.peg.2504	VFG000118	Pseudomonas aeruginosa PAO1	algQ			100	100	100	6e-90
BLAT	Virulence Factor	VFDB	Pseudomonas aeruginosa p2b	fig|287.18723.peg.579	VFG000118	Pseudomonas aeruginosa PAO1	algQ			100	100	100	6e-90
BLAT	Virulence Factor	VFDB	Pseudomonas aeruginosa p12a	fig|287.18721.peg.2150	VFG000118	Pseudomonas aeruginosa PAO1	algQ			100	100	100	6e-90
BLAT	Virulence Factor	VFDB	Pseudomonas aeruginosa pt3	fig|287.18722.peg.4411	VFG000118	Pseudomonas aeruginosa PAO1	algQ			100	100	100	6e-90
BLAT	Virulence Factor	VFDB	Pseudomonas aeruginosa sn99	fig|287.18719.peg.1064	VFG000119	Pseudomonas aeruginosa PAO1	algR	Alginate biosynthesis two-component system response regulator AlgR	Antiphagocytosis,Serum resistance	100	100	100	1e-137
BLAT	Virulence Factor	VFDB	Pseudomonas aeruginosa s33	fig|287.18720.peg.968	VFG000119	Pseudomonas aeruginosa PAO1	algR			100	100	100	1e-137
BLAT	Virulence Factor	VFDB	Pseudomonas aeruginosa sr75	fig|287.18717.peg.1350	VFG000119	Pseudomonas aeruginosa PAO1	algR			100	100	100	1e-137
BLAT	Virulence Factor	VFDB	Pseudomonas aeruginosa sr101	fig|287.18718.peg.2498	VFG000119	Pseudomonas aeruginosa PAO1	algR			100	100	100	1e-137
BLAT	Virulence Factor	VFDB	Pseudomonas aeruginosa p2b	fig|287.18723.peg.585	VFG000119	Pseudomonas aeruginosa PAO1	algR			100	100	100	1e-137
BLAT	Virulence Factor	VFDB	Pseudomonas aeruginosa p12a	fig|287.18721.peg.2156	VFG000119	Pseudomonas aeruginosa PAO1	algR			100	100	100	1e-137
BLAT	Virulence Factor	VFDB	Pseudomonas aeruginosa pt3	fig|287.18722.peg.4417	VFG000119	Pseudomonas aeruginosa PAO1	algR			100	100	100	1e-137
BLAT	Virulence Factor	VFDB	Pseudomonas aeruginosa sn99	fig|287.18719.peg.3668	VFG000121	Pseudomonas aeruginosa PAO1	algU	RNA polymerase sigma factor RpoE	Antiphagocytosis,Serum resistance	100	100	100	1e-106
BLAT	Virulence Factor	VFDB	Pseudomonas aeruginosa s33	fig|287.18720.peg.4928	VFG000121	Pseudomonas aeruginosa PAO1	algU			100	100	100	1e-106
BLAT	Virulence Factor	VFDB	Pseudomonas aeruginosa sr75	fig|287.18717.peg.1874	VFG000121	Pseudomonas aeruginosa PAO1	algU			100	100	100	1e-106
BLAT	Virulence Factor	VFDB	Pseudomonas aeruginosa sr101	fig|287.18718.peg.38	VFG000121	Pseudomonas aeruginosa PAO1	algU			100	100	100	1e-106
BLAT	Virulence Factor	VFDB	Pseudomonas aeruginosa p2b	fig|287.18723.peg.1676	VFG000121	Pseudomonas aeruginosa PAO1	algU			100	100	100	1e-106
BLAT	Virulence Factor	VFDB	Pseudomonas aeruginosa p12a	fig|287.18721.peg.561	VFG000121	Pseudomonas aeruginosa PAO1	algU			100	100	100	1e-106
BLAT	Virulence Factor	VFDB	Pseudomonas aeruginosa pt3	fig|287.18722.peg.2130	VFG000121	Pseudomonas aeruginosa PAO1	algU			100	100	100	1e-106
BLAT	Virulence Factor	VFDB	Pseudomonas aeruginosa sn99	fig|287.18719.peg.2532	VFG014984	Pseudomonas aeruginosa PAO1	algW	Outer membrane stress sensor protease DegS		100	100	100	1e-221
BLAT	Virulence Factor	VFDB	Pseudomonas aeruginosa s33	fig|287.18720.peg.189	VFG014984	Pseudomonas aeruginosa PAO1	algW			100	100	100	1e-221
BLAT	Virulence Factor	VFDB	Pseudomonas aeruginosa sr75	fig|287.18717.peg.2847	VFG014984	Pseudomonas aeruginosa PAO1	algW			100	100	100	1e-221
BLAT	Virulence Factor	VFDB	Pseudomonas aeruginosa sr101	fig|287.18718.peg.1090	VFG014984	Pseudomonas aeruginosa PAO1	algW			100	100	100	1e-221
BLAT	Virulence Factor	VFDB	Pseudomonas aeruginosa p2b	fig|287.18723.peg.2606	VFG014984	Pseudomonas aeruginosa PAO1	algW			100	100	99	1e-220
BLAT	Virulence Factor	VFDB	Pseudomonas aeruginosa p12a	fig|287.18721.peg.1036	VFG014984	Pseudomonas aeruginosa PAO1	algW			100	100	100	1e-221
BLAT	Virulence Factor	VFDB	Pseudomonas aeruginosa pt3	fig|287.18722.peg.1114	VFG014984	Pseudomonas aeruginosa PAO1	algW			100	100	100	1e-221
BLAT	Virulence Factor	VFDB	Pseudomonas aeruginosa sn99	fig|287.18719.peg.389	VFG000128	Pseudomonas aeruginosa PAO1	algX	Alginate O-acetyltransferase AlgX, periplasmic	Antiphagocytosis,Serum resistance	100	100	99	1e-280
BLAT	Virulence Factor	VFDB	Pseudomonas aeruginosa s33	fig|287.18720.peg.4720	VFG000128	Pseudomonas aeruginosa PAO1	algX			100	100	99	1e-280
BLAT	Virulence Factor	VFDB	Pseudomonas aeruginosa sr75	fig|287.18717.peg.402	VFG000128	Pseudomonas aeruginosa PAO1	algX			100	100	99	1e-280
BLAT	Virulence Factor	VFDB	Pseudomonas aeruginosa sr101	fig|287.18718.peg.1585	VFG000128	Pseudomonas aeruginosa PAO1	algX			100	100	99	1e-280
BLAT	Virulence Factor	VFDB	Pseudomonas aeruginosa p2b	fig|287.18723.peg.760	VFG000128	Pseudomonas aeruginosa PAO1	algX			100	100	99	1e-280
BLAT	Virulence Factor	VFDB	Pseudomonas aeruginosa p12a	fig|287.18721.peg.402	VFG000128	Pseudomonas aeruginosa PAO1	algX			100	100	99	1e-280
BLAT	Virulence Factor	VFDB	Pseudomonas aeruginosa pt3	fig|287.18722.peg.61	VFG000128	Pseudomonas aeruginosa PAO1	algX			100	100	100	1e-281
BLAT	Virulence Factor	VFDB	Pseudomonas aeruginosa sn99	fig|287.18719.peg.1065	VFG000120	Pseudomonas aeruginosa PAO1	algZ	Alginate biosynthesis two-component system sensor histidine kinase AlgZ/FimS	Antiphagocytosis,Serum resistance	100	100	100	1e-204
BLAT	Virulence Factor	VFDB	Pseudomonas aeruginosa s33	fig|287.18720.peg.967	VFG000120	Pseudomonas aeruginosa PAO1	algZ			100	100	100	1e-204
BLAT	Virulence Factor	VFDB	Pseudomonas aeruginosa sr75	fig|287.18717.peg.1351	VFG000120	Pseudomonas aeruginosa PAO1	algZ			100	100	100	1e-204
BLAT	Virulence Factor	VFDB	Pseudomonas aeruginosa sr101	fig|287.18718.peg.2497	VFG000120	Pseudomonas aeruginosa PAO1	algZ			100	100	100	1e-204
BLAT	Virulence Factor	VFDB	Pseudomonas aeruginosa p2b	fig|287.18723.peg.586	VFG000120	Pseudomonas aeruginosa PAO1	algZ			100	100	100	1e-204
BLAT	Virulence Factor	VFDB	Pseudomonas aeruginosa p12a	fig|287.18721.peg.2157	VFG000120	Pseudomonas aeruginosa PAO1	algZ			100	100	100	1e-204
BLAT	Virulence Factor	VFDB	Pseudomonas aeruginosa pt3	fig|287.18722.peg.4418	VFG000120	Pseudomonas aeruginosa PAO1	algZ			100	100	100	1e-204
BLAT	Virulence Factor	VFDB	Pseudomonas aeruginosa sn99	fig|287.18719.peg.1706	VFG000144	Pseudomonas aeruginosa PAO1	aprA	Secreted alkaline metalloproteinase (EC 3.4.24.-), PrtA/B/C/G homolog	Protease	100	100	100	1e-282
BLAT	Virulence Factor	VFDB	Pseudomonas aeruginosa s33	fig|287.18720.peg.4119	VFG000144	Pseudomonas aeruginosa PAO1	aprA			100	100	99	1e-281
BLAT	Virulence Factor	VFDB	Pseudomonas aeruginosa sr75	fig|287.18717.peg.4136	VFG000144	Pseudomonas aeruginosa PAO1	aprA			100	100	100	1e-282
BLAT	Virulence Factor	VFDB	Pseudomonas aeruginosa sr101	fig|287.18718.peg.3196	VFG000144	Pseudomonas aeruginosa PAO1	aprA			100	100	100	1e-282
BLAT	Virulence Factor	VFDB	Pseudomonas aeruginosa p2b	fig|287.18723.peg.3382	VFG000144	Pseudomonas aeruginosa PAO1	aprA			100	100	100	1e-282
BLAT	Virulence Factor	VFDB	Pseudomonas aeruginosa p12a	fig|287.18721.peg.3576	VFG000144	Pseudomonas aeruginosa PAO1	aprA			100	100	99	1e-281
BLAT	Virulence Factor	VFDB	Pseudomonas aeruginosa pt3	fig|287.18722.peg.1354	VFG000144	Pseudomonas aeruginosa PAO1	aprA			100	100	100	1e-282
BLAT	Virulence Factor	VFDB	Pseudomonas aeruginosa sn99	fig|287.18719.peg.3222	VFG001231	Pseudomonas aeruginosa PAO1	chpA	still frameshift probable component of chemotactic signal transduction system	Adherence,Twitching motility	100	100	99	0.0
BLAT	Virulence Factor	VFDB	Pseudomonas aeruginosa s33	fig|287.18720.peg.2277	VFG001231	Pseudomonas aeruginosa PAO1	chpA			100	100	99	0.0
BLAT	Virulence Factor	VFDB	Pseudomonas aeruginosa sr75	fig|287.18717.peg.2535	VFG001231	Pseudomonas aeruginosa PAO1	chpA			100	100	99	0.0
BLAT	Virulence Factor	VFDB	Pseudomonas aeruginosa sr101	fig|287.18718.peg.3974	VFG001231	Pseudomonas aeruginosa PAO1	chpA			100	100	99	0.0
BLAT	Virulence Factor	VFDB	Pseudomonas aeruginosa p2b	fig|287.18723.peg.3074	VFG001231	Pseudomonas aeruginosa PAO1	chpA			100	100	99	0.0
BLAT	Virulence Factor	VFDB	Pseudomonas aeruginosa p12a	fig|287.18721.peg.1477	VFG001231	Pseudomonas aeruginosa PAO1	chpA			100	100	99	0.0
BLAT	Virulence Factor	VFDB	Pseudomonas aeruginosa pt3	fig|287.18722.peg.4250	VFG001231	Pseudomonas aeruginosa PAO1	chpA			100	100	100	0.0
BLAT	Virulence Factor	VFDB	Pseudomonas aeruginosa sn99	fig|287.18719.peg.3221	VFG001232	Pseudomonas aeruginosa PAO1	chpB	Chemotaxis response regulator protein-glutamate methylesterase CheB (EC 3.1.1.61)	Adherence,Twitching motility	100	100	99	1e-202
BLAT	Virulence Factor	VFDB	Pseudomonas aeruginosa s33	fig|287.18720.peg.2278	VFG001232	Pseudomonas aeruginosa PAO1	chpB			100	100	100	1e-203
BLAT	Virulence Factor	VFDB	Pseudomonas aeruginosa sr75	fig|287.18717.peg.2534	VFG001232	Pseudomonas aeruginosa PAO1	chpB			100	100	99	1e-202
BLAT	Virulence Factor	VFDB	Pseudomonas aeruginosa sr101	fig|287.18718.peg.3975	VFG001232	Pseudomonas aeruginosa PAO1	chpB			100	100	99	1e-202
BLAT	Virulence Factor	VFDB	Pseudomonas aeruginosa p2b	fig|287.18723.peg.3075	VFG001232	Pseudomonas aeruginosa PAO1	chpB			100	100	99	1e-202
BLAT	Virulence Factor	VFDB	Pseudomonas aeruginosa p12a	fig|287.18721.peg.1476	VFG001232	Pseudomonas aeruginosa PAO1	chpB			100	100	99	1e-202
BLAT	Virulence Factor	VFDB	Pseudomonas aeruginosa pt3	fig|287.18722.peg.4251	VFG001232	Pseudomonas aeruginosa PAO1	chpB			100	100	100	1e-203
BLAT	Virulence Factor	VFDB	Pseudomonas aeruginosa sn99	fig|287.18719.peg.3220	VFG001233	Pseudomonas aeruginosa PAO1	chpC	probable chemotaxis protein	Adherence,Twitching motility	100	100	98	2e-87
BLAT	Virulence Factor	VFDB	Pseudomonas aeruginosa s33	fig|287.18720.peg.2279	VFG001233	Pseudomonas aeruginosa PAO1	chpC			100	100	98	1e-87
BLAT	Virulence Factor	VFDB	Pseudomonas aeruginosa sr75	fig|287.18717.peg.2533	VFG001233	Pseudomonas aeruginosa PAO1	chpC			100	100	98	1e-87
BLAT	Virulence Factor	VFDB	Pseudomonas aeruginosa sr101	fig|287.18718.peg.3976	VFG001233	Pseudomonas aeruginosa PAO1	chpC			100	100	98	1e-87
BLAT	Virulence Factor	VFDB	Pseudomonas aeruginosa p2b	fig|287.18723.peg.3076	VFG001233	Pseudomonas aeruginosa PAO1	chpC			100	100	98	1e-87
BLAT	Virulence Factor	VFDB	Pseudomonas aeruginosa p12a	fig|287.18721.peg.1475	VFG001233	Pseudomonas aeruginosa PAO1	chpC			100	100	98	1e-87
BLAT	Virulence Factor	VFDB	Pseudomonas aeruginosa pt3	fig|287.18722.peg.4252	VFG001233	Pseudomonas aeruginosa PAO1	chpC			100	100	100	6e-89
BLAT	Virulence Factor	VFDB	Pseudomonas aeruginosa sn99	fig|287.18719.peg.3219	VFG001234	Pseudomonas aeruginosa PAO1	chpD	Transcriptional regulator, AraC family	Adherence,Twitching motility	100	100	100	1e-148
BLAT	Virulence Factor	VFDB	Pseudomonas aeruginosa s33	fig|287.18720.peg.2280	VFG001234	Pseudomonas aeruginosa PAO1	chpD			100	100	99	1e-146
BLAT	Virulence Factor	VFDB	Pseudomonas aeruginosa sr75	fig|287.18717.peg.2532	VFG001234	Pseudomonas aeruginosa PAO1	chpD			100	100	98	1e-145
BLAT	Virulence Factor	VFDB	Pseudomonas aeruginosa sr101	fig|287.18718.peg.3977	VFG001234	Pseudomonas aeruginosa PAO1	chpD			100	100	98	1e-145
BLAT	Virulence Factor	VFDB	Pseudomonas aeruginosa p2b	fig|287.18723.peg.3077	VFG001234	Pseudomonas aeruginosa PAO1	chpD			100	100	99	1e-146
BLAT	Virulence Factor	VFDB	Pseudomonas aeruginosa p12a	fig|287.18721.peg.1474	VFG001234	Pseudomonas aeruginosa PAO1	chpD			100	100	99	1e-146
BLAT	Virulence Factor	VFDB	Pseudomonas aeruginosa pt3	fig|287.18722.peg.4253	VFG001234	Pseudomonas aeruginosa PAO1	chpD			100	100	100	1e-148
BLAT	Virulence Factor	VFDB	Pseudomonas aeruginosa sn99	fig|287.18719.peg.3218	VFG001235	Pseudomonas aeruginosa PAO1	chpE	probable chemotaxis protein	Adherence,Twitching motility	100	100	99	1e-114
BLAT	Virulence Factor	VFDB	Pseudomonas aeruginosa s33	fig|287.18720.peg.2281	VFG001235	Pseudomonas aeruginosa PAO1	chpE			100	100	100	1e-114
BLAT	Virulence Factor	VFDB	Pseudomonas aeruginosa sr75	fig|287.18717.peg.2531	VFG001235	Pseudomonas aeruginosa PAO1	chpE			100	100	100	1e-114
BLAT	Virulence Factor	VFDB	Pseudomonas aeruginosa sr101	fig|287.18718.peg.3978	VFG001235	Pseudomonas aeruginosa PAO1	chpE			100	100	100	1e-114
BLAT	Virulence Factor	VFDB	Pseudomonas aeruginosa p2b	fig|287.18723.peg.3078	VFG001235	Pseudomonas aeruginosa PAO1	chpE			100	100	100	1e-114
BLAT	Virulence Factor	VFDB	Pseudomonas aeruginosa p12a	fig|287.18721.peg.1473	VFG001235	Pseudomonas aeruginosa PAO1	chpE			100	100	100	1e-114
BLAT	Virulence Factor	VFDB	Pseudomonas aeruginosa pt3	fig|287.18722.peg.4254	VFG001235	Pseudomonas aeruginosa PAO1	chpE			100	100	100	1e-114
BLAT	Virulence Factor	VFDB	Pseudomonas aeruginosa sn99	fig|287.18719.peg.3423	VFG002076	Pseudomonas aeruginosa PAO1	clpV1	T6SS AAA+ chaperone ClpV (TssH)	Secretion system,Type VI secretion system	100	100	99	0.0
BLAT	Virulence Factor	VFDB	Pseudomonas aeruginosa s33	fig|287.18720.peg.4048	VFG002076	Pseudomonas aeruginosa PAO1	clpV1			100	100	99	0.0
BLAT	Virulence Factor	VFDB	Pseudomonas aeruginosa sr75	fig|287.18717.peg.5819	VFG002076	Pseudomonas aeruginosa PAO1	clpV1			100	100	99	0.0
BLAT	Virulence Factor	VFDB	Pseudomonas aeruginosa sr101	fig|287.18718.peg.4552	VFG002076	Pseudomonas aeruginosa PAO1	clpV1			100	100	99	0.0
BLAT	Virulence Factor	VFDB	Pseudomonas aeruginosa p2b	fig|287.18723.peg.3776	VFG002076	Pseudomonas aeruginosa PAO1	clpV1			100	100	99	0.0
BLAT	Virulence Factor	VFDB	Pseudomonas aeruginosa p12a	fig|287.18721.peg.2897	VFG002076	Pseudomonas aeruginosa PAO1	clpV1			100	100	99	0.0
BLAT	Virulence Factor	VFDB	Pseudomonas aeruginosa pt3	fig|287.18722.peg.2808	VFG002076	Pseudomonas aeruginosa PAO1	clpV1			100	100	100	0.0
BLAT	Virulence Factor	VFDB	Pseudomonas aeruginosa sn99	fig|287.18719.peg.5615	VFG002064	Pseudomonas aeruginosa PAO1	dotU1	T6SS outer membrane component TssL (ImpK/VasF) / OmpA/MotB domain	Secretion system,Type VI secretion system	100	100	100	1e-263
BLAT	Virulence Factor	VFDB	Pseudomonas aeruginosa s33	fig|287.18720.peg.5767	VFG002064	Pseudomonas aeruginosa PAO1	dotU1			100	100	99	1e-262
BLAT	Virulence Factor	VFDB	Pseudomonas aeruginosa sr75	fig|287.18717.peg.5651	VFG002064	Pseudomonas aeruginosa PAO1	dotU1			100	100	99	1e-260
BLAT	Virulence Factor	VFDB	Pseudomonas aeruginosa sr101	fig|287.18718.peg.5437	VFG002064	Pseudomonas aeruginosa PAO1	dotU1			100	100	99	1e-260
BLAT	Virulence Factor	VFDB	Pseudomonas aeruginosa p2b	fig|287.18723.peg.2748	VFG002064	Pseudomonas aeruginosa PAO1	dotU1			100	100	100	1e-263
BLAT	Virulence Factor	VFDB	Pseudomonas aeruginosa p12a	fig|287.18721.peg.2909	VFG002064	Pseudomonas aeruginosa PAO1	dotU1			100	100	99	1e-262
BLAT	Virulence Factor	VFDB	Pseudomonas aeruginosa pt3	fig|287.18722.peg.2821	VFG002064	Pseudomonas aeruginosa PAO1	dotU1			100	100	100	1e-263
BLAT	Virulence Factor	VFDB	Pseudomonas aeruginosa sn99	fig|287.18719.peg.83	VFG000147	Pseudomonas aeruginosa PAO1	exoS	putative exoenzyme T	Toxin,Type III translocated protein,ADP-ribosyltransferase and GTPase activating	100	100	99	1e-253
BLAT	Virulence Factor	VFDB	Pseudomonas aeruginosa s33	fig|287.18720.peg.635	VFG000147	Pseudomonas aeruginosa PAO1	exoS			100	100	100	1e-254
BLAT	Virulence Factor	VFDB	Pseudomonas aeruginosa sr75	fig|287.18717.peg.87	VFG000147	Pseudomonas aeruginosa PAO1	exoS			100	100	99	1e-251
BLAT	Virulence Factor	VFDB	Pseudomonas aeruginosa sr101	fig|287.18718.peg.1271	VFG000147	Pseudomonas aeruginosa PAO1	exoS			100	100	99	1e-251
BLAT	Virulence Factor	VFDB	Pseudomonas aeruginosa p2b	fig|287.18723.peg.1115	VFG000147	Pseudomonas aeruginosa PAO1	exoS			100	100	100	1e-254
BLAT	Virulence Factor	VFDB	Pseudomonas aeruginosa p12a	fig|287.18721.peg.93	VFG000147	Pseudomonas aeruginosa PAO1	exoS			100	100	99	1e-253
BLAT	Virulence Factor	VFDB	Pseudomonas aeruginosa pt3	fig|287.18722.peg.367	VFG000147	Pseudomonas aeruginosa PAO1	exoS			100	100	100	1e-254
BLAT	Virulence Factor	VFDB	Pseudomonas aeruginosa sn99	fig|287.18719.peg.5650	VFG000148	Pseudomonas aeruginosa PAO1	exoT	Methyl-accepting chemotaxis protein	Toxin,Type III translocated protein,Intracellular toxin,ADP-ribosyltransferase and GTPase activating	100	100	98	1e-252
BLAT	Virulence Factor	VFDB	Pseudomonas aeruginosa s33	fig|287.18720.peg.925	VFG000148	Pseudomonas aeruginosa PAO1	exoT			100	100	99	1e-254
BLAT	Virulence Factor	VFDB	Pseudomonas aeruginosa sr75	fig|287.18717.peg.5617	VFG000148	Pseudomonas aeruginosa PAO1	exoT			100	100	99	1e-255
BLAT	Virulence Factor	VFDB	Pseudomonas aeruginosa sr101	fig|287.18718.peg.5403	VFG000148	Pseudomonas aeruginosa PAO1	exoT			100	100	99	1e-255
BLAT	Virulence Factor	VFDB	Pseudomonas aeruginosa p2b	fig|287.18723.peg.2783	VFG000148	Pseudomonas aeruginosa PAO1	exoT			100	100	99	1e-256
BLAT	Virulence Factor	VFDB	Pseudomonas aeruginosa p12a	fig|287.18721.peg.2945	VFG000148	Pseudomonas aeruginosa PAO1	exoT			100	100	99	1e-255
BLAT	Virulence Factor	VFDB	Pseudomonas aeruginosa pt3	fig|287.18722.peg.2858	VFG000148	Pseudomonas aeruginosa PAO1	exoT			100	100	100	1e-257
BLAT	Virulence Factor	VFDB	Pseudomonas aeruginosa p12a	fig|287.18721.peg.2427	VFG000149	Pseudomonas aeruginosa PA103	exoU	EXOU	Toxin,Type III translocated protein,Phospholipase	100	100	100	0.0
BLAT	Virulence Factor	VFDB	Pseudomonas aeruginosa sn99	fig|287.18719.peg.3784	VFG000150	Pseudomonas aeruginosa PAO1	exoY	Adenylate cyclase ExoY (EC 4.6.1.1)	Toxin,Type III translocated protein,Intracellular toxin,Adenylate cyclase	100	100	99	1e-223
BLAT	Virulence Factor	VFDB	Pseudomonas aeruginosa s33	fig|287.18720.peg.3515	VFG000150	Pseudomonas aeruginosa PAO1	exoY			100	100	98	1e-221
BLAT	Virulence Factor	VFDB	Pseudomonas aeruginosa sr75	fig|287.18717.peg.3365	VFG000150	Pseudomonas aeruginosa PAO1	exoY			100	100	99	1e-223
BLAT	Virulence Factor	VFDB	Pseudomonas aeruginosa sr101	fig|287.18718.peg.2356	VFG000150	Pseudomonas aeruginosa PAO1	exoY			100	100	99	1e-223
BLAT	Virulence Factor	VFDB	Pseudomonas aeruginosa p2b	fig|287.18723.peg.4326	VFG000150	Pseudomonas aeruginosa PAO1	exoY			100	100	99	1e-220
BLAT	Virulence Factor	VFDB	Pseudomonas aeruginosa p12a	fig|287.18721.peg.3805	VFG000150	Pseudomonas aeruginosa PAO1	exoY			100	100	98	1e-221
BLAT	Virulence Factor	VFDB	Pseudomonas aeruginosa pt3	fig|287.18722.peg.1805	VFG000150	Pseudomonas aeruginosa PAO1	exoY			100	100	100	1e-223
BLAT	Virulence Factor	VFDB	Pseudomonas aeruginosa sn99	fig|287.18719.peg.1570	VFG000208	Pseudomonas aeruginosa PAO1	exsA	Type III secretion thermoregulatory protein (LcrF,VirF,transcription regulation of virulence plasmid)	Secretion system,Type III secretion system	100	100	100	1e-161
BLAT	Virulence Factor	VFDB	Pseudomonas aeruginosa s33	fig|287.18720.peg.3462	VFG000208	Pseudomonas aeruginosa PAO1	exsA			100	100	100	1e-161
BLAT	Virulence Factor	VFDB	Pseudomonas aeruginosa sr75	fig|287.18717.peg.3985	VFG000208	Pseudomonas aeruginosa PAO1	exsA			100	100	100	1e-161
BLAT	Virulence Factor	VFDB	Pseudomonas aeruginosa sr101	fig|287.18718.peg.647	VFG000208	Pseudomonas aeruginosa PAO1	exsA			100	100	100	1e-161
BLAT	Virulence Factor	VFDB	Pseudomonas aeruginosa p2b	fig|287.18723.peg.2277	VFG000208	Pseudomonas aeruginosa PAO1	exsA			100	100	100	1e-161
BLAT	Virulence Factor	VFDB	Pseudomonas aeruginosa p12a	fig|287.18721.peg.2991	VFG000208	Pseudomonas aeruginosa PAO1	exsA			100	100	100	1e-161
BLAT	Virulence Factor	VFDB	Pseudomonas aeruginosa pt3	fig|287.18722.peg.3067	VFG000208	Pseudomonas aeruginosa PAO1	exsA			100	100	100	1e-161
BLAT	Virulence Factor	VFDB	Pseudomonas aeruginosa sn99	fig|287.18719.peg.1571	VFG000207	Pseudomonas aeruginosa PAO1	exsB	Type III secretion transporter lipoprotein (YscW,VirG)	Secretion system,Type III secretion system	100	100	97	1e-70
BLAT	Virulence Factor	VFDB	Pseudomonas aeruginosa s33	fig|287.18720.peg.3463	VFG000207	Pseudomonas aeruginosa PAO1	exsB			100	100	100	2e-72
BLAT	Virulence Factor	VFDB	Pseudomonas aeruginosa sr75	fig|287.18717.peg.3986	VFG000207	Pseudomonas aeruginosa PAO1	exsB			100	100	100	2e-72
BLAT	Virulence Factor	VFDB	Pseudomonas aeruginosa sr101	fig|287.18718.peg.646	VFG000207	Pseudomonas aeruginosa PAO1	exsB			100	100	100	2e-72
BLAT	Virulence Factor	VFDB	Pseudomonas aeruginosa p2b	fig|287.18723.peg.2276	VFG000207	Pseudomonas aeruginosa PAO1	exsB			100	100	100	2e-72
BLAT	Virulence Factor	VFDB	Pseudomonas aeruginosa p12a	fig|287.18721.peg.2990	VFG000207	Pseudomonas aeruginosa PAO1	exsB			100	100	98	8e-72
BLAT	Virulence Factor	VFDB	Pseudomonas aeruginosa pt3	fig|287.18722.peg.3068	VFG000207	Pseudomonas aeruginosa PAO1	exsB			100	100	100	2e-72
BLAT	Virulence Factor	VFDB	Pseudomonas aeruginosa sn99	fig|287.18719.peg.1573	VFG000205	Pseudomonas aeruginosa PAO1	exsC	Unknown, probably involved in type III secretion	Secretion system,Type III secretion system	100	100	100	4e-77
BLAT	Virulence Factor	VFDB	Pseudomonas aeruginosa s33	fig|287.18720.peg.3465	VFG000205	Pseudomonas aeruginosa PAO1	exsC			100	100	100	4e-77
BLAT	Virulence Factor	VFDB	Pseudomonas aeruginosa sr75	fig|287.18717.peg.3988	VFG000205	Pseudomonas aeruginosa PAO1	exsC			100	100	99	1e-76
BLAT	Virulence Factor	VFDB	Pseudomonas aeruginosa sr101	fig|287.18718.peg.644	VFG000205	Pseudomonas aeruginosa PAO1	exsC			100	100	99	1e-76
BLAT	Virulence Factor	VFDB	Pseudomonas aeruginosa p2b	fig|287.18723.peg.2274	VFG000205	Pseudomonas aeruginosa PAO1	exsC			100	100	99	2e-76
BLAT	Virulence Factor	VFDB	Pseudomonas aeruginosa p12a	fig|287.18721.peg.2988	VFG000205	Pseudomonas aeruginosa PAO1	exsC			100	100	100	4e-77
BLAT	Virulence Factor	VFDB	Pseudomonas aeruginosa pt3	fig|287.18722.peg.3070	VFG000205	Pseudomonas aeruginosa PAO1	exsC			100	100	100	4e-77
BLAT	Virulence Factor	VFDB	Pseudomonas aeruginosa sn99	fig|287.18719.peg.1569	VFG000209	Pseudomonas aeruginosa PAO1	exsD	Type III secretion negative regulator (LscZ)	Secretion system,Type III secretion system	100	100	99	1e-159
BLAT	Virulence Factor	VFDB	Pseudomonas aeruginosa s33	fig|287.18720.peg.3461	VFG000209	Pseudomonas aeruginosa PAO1	exsD			100	100	99	1e-159
BLAT	Virulence Factor	VFDB	Pseudomonas aeruginosa sr75	fig|287.18717.peg.3984	VFG000209	Pseudomonas aeruginosa PAO1	exsD			100	100	99	1e-159
BLAT	Virulence Factor	VFDB	Pseudomonas aeruginosa sr101	fig|287.18718.peg.648	VFG000209	Pseudomonas aeruginosa PAO1	exsD			100	100	99	1e-159
BLAT	Virulence Factor	VFDB	Pseudomonas aeruginosa p2b	fig|287.18723.peg.2278	VFG000209	Pseudomonas aeruginosa PAO1	exsD			100	100	100	1e-160
BLAT	Virulence Factor	VFDB	Pseudomonas aeruginosa p12a	fig|287.18721.peg.2992	VFG000209	Pseudomonas aeruginosa PAO1	exsD			100	100	100	1e-160
BLAT	Virulence Factor	VFDB	Pseudomonas aeruginosa pt3	fig|287.18722.peg.3066	VFG000209	Pseudomonas aeruginosa PAO1	exsD			100	100	100	1e-160
BLAT	Virulence Factor	VFDB	Pseudomonas aeruginosa sn99	fig|287.18719.peg.1572	VFG000206	Pseudomonas aeruginosa PAO1	exsE	FIG00962212: hypothetical protein	Secretion system,Type III secretion system	100	100	97	8e-38
BLAT	Virulence Factor	VFDB	Pseudomonas aeruginosa s33	fig|287.18720.peg.3464	VFG000206	Pseudomonas aeruginosa PAO1	exsE			100	100	98	3e-38
BLAT	Virulence Factor	VFDB	Pseudomonas aeruginosa sr75	fig|287.18717.peg.3987	VFG000206	Pseudomonas aeruginosa PAO1	exsE			100	100	100	1e-38
BLAT	Virulence Factor	VFDB	Pseudomonas aeruginosa sr101	fig|287.18718.peg.645	VFG000206	Pseudomonas aeruginosa PAO1	exsE			100	100	100	1e-38
BLAT	Virulence Factor	VFDB	Pseudomonas aeruginosa p2b	fig|287.18723.peg.2275	VFG000206	Pseudomonas aeruginosa PAO1	exsE			100	100	97	8e-38
BLAT	Virulence Factor	VFDB	Pseudomonas aeruginosa p12a	fig|287.18721.peg.2989	VFG000206	Pseudomonas aeruginosa PAO1	exsE			100	100	100	1e-38
BLAT	Virulence Factor	VFDB	Pseudomonas aeruginosa pt3	fig|287.18722.peg.3069	VFG000206	Pseudomonas aeruginosa PAO1	exsE			100	100	100	1e-38
BLAT	Virulence Factor	VFDB	Pseudomonas aeruginosa sn99	fig|287.18719.peg.5612	VFG002067	Pseudomonas aeruginosa PAO1	fha1	T6SS forkhead associated domain protein ImpI/VasC	Secretion system,Type VI secretion system	47	81	100	1e-130
BLAT	Virulence Factor	VFDB	Pseudomonas aeruginosa sn99	fig|287.18719.peg.3432	VFG002067	Pseudomonas aeruginosa PAO1	fha1			36	100	100	1e-103
BLAT	Virulence Factor	VFDB	Pseudomonas aeruginosa s33	fig|287.18720.peg.5764	VFG002067	Pseudomonas aeruginosa PAO1	fha1			43	100	100	1e-118
BLAT	Virulence Factor	VFDB	Pseudomonas aeruginosa s33	fig|287.18720.peg.4057	VFG002067	Pseudomonas aeruginosa PAO1	fha1			37	100	100	1e-109
BLAT	Virulence Factor	VFDB	Pseudomonas aeruginosa sr75	fig|287.18717.peg.5828	VFG002067	Pseudomonas aeruginosa PAO1	fha1			38	100	100	1e-112
BLAT	Virulence Factor	VFDB	Pseudomonas aeruginosa sr75	fig|287.18717.peg.5654	VFG002067	Pseudomonas aeruginosa PAO1	fha1			47	84	99	1e-130
BLAT	Virulence Factor	VFDB	Pseudomonas aeruginosa sr101	fig|287.18718.peg.4543	VFG002067	Pseudomonas aeruginosa PAO1	fha1			38	100	100	1e-113
BLAT	Virulence Factor	VFDB	Pseudomonas aeruginosa sr101	fig|287.18718.peg.5440	VFG002067	Pseudomonas aeruginosa PAO1	fha1			47	85	99	1e-130
BLAT	Virulence Factor	VFDB	Pseudomonas aeruginosa p2b	fig|287.18723.peg.2745	VFG002067	Pseudomonas aeruginosa PAO1	fha1			43	100	100	1e-118
BLAT	Virulence Factor	VFDB	Pseudomonas aeruginosa p2b	fig|287.18723.peg.3785	VFG002067	Pseudomonas aeruginosa PAO1	fha1			40	96	100	1e-120
BLAT	Virulence Factor	VFDB	Pseudomonas aeruginosa p12a	fig|287.18721.peg.2906	VFG002067	Pseudomonas aeruginosa PAO1	fha1			100	100	98	1e-295
BLAT	Virulence Factor	VFDB	Pseudomonas aeruginosa pt3	fig|287.18722.peg.2818	VFG002067	Pseudomonas aeruginosa PAO1	fha1			100	100	100	1e-298
BLAT	Virulence Factor	VFDB	Pseudomonas aeruginosa sn99	fig|287.18719.peg.4295	VFG001215	Pseudomonas aeruginosa PAO1	fimT	Type IV fimbrial biogenesis protein FimT	Adherence,Twitching motility	100	100	98	3e-93
BLAT	Virulence Factor	VFDB	Pseudomonas aeruginosa sr75	fig|287.18717.peg.2740	VFG001215	Pseudomonas aeruginosa PAO1	fimT			100	100	99	1e-93
BLAT	Virulence Factor	VFDB	Pseudomonas aeruginosa sr101	fig|287.18718.peg.983	VFG001215	Pseudomonas aeruginosa PAO1	fimT			100	100	99	1e-93
BLAT	Virulence Factor	VFDB	Pseudomonas aeruginosa p2b	fig|287.18723.peg.2499	VFG001215	Pseudomonas aeruginosa PAO1	fimT			100	100	97	1e-91
BLAT	Virulence Factor	VFDB	Pseudomonas aeruginosa p12a	fig|287.18721.peg.1145	VFG001215	Pseudomonas aeruginosa PAO1	fimT			100	100	99	1e-93
BLAT	Virulence Factor	VFDB	Pseudomonas aeruginosa pt3	fig|287.18722.peg.1221	VFG001215	Pseudomonas aeruginosa PAO1	fimT			100	100	100	3e-94
BLAT	Virulence Factor	VFDB	Pseudomonas aeruginosa sn99	fig|287.18719.peg.4296	VFG001216	Pseudomonas aeruginosa PAO1	fimU	type 4 fimbrial biogenesis protein FimU	Adherence,Twitching motility	100	100	100	1e-88
BLAT	Virulence Factor	VFDB	Pseudomonas aeruginosa sr75	fig|287.18717.peg.2739	VFG001216	Pseudomonas aeruginosa PAO1	fimU			100	100	100	1e-88
BLAT	Virulence Factor	VFDB	Pseudomonas aeruginosa sr101	fig|287.18718.peg.982	VFG001216	Pseudomonas aeruginosa PAO1	fimU			100	100	100	1e-88
BLAT	Virulence Factor	VFDB	Pseudomonas aeruginosa p2b	fig|287.18723.peg.2498	VFG001216	Pseudomonas aeruginosa PAO1	fimU			100	100	100	1e-88
BLAT	Virulence Factor	VFDB	Pseudomonas aeruginosa p12a	fig|287.18721.peg.1146	VFG001216	Pseudomonas aeruginosa PAO1	fimU			100	100	100	1e-88
BLAT	Virulence Factor	VFDB	Pseudomonas aeruginosa pt3	fig|287.18722.peg.1222	VFG001216	Pseudomonas aeruginosa PAO1	fimU			100	100	100	1e-88
BLAT	Virulence Factor	VFDB	Pseudomonas aeruginosa sn99	fig|287.18719.peg.1895	VFG001230	Pseudomonas aeruginosa PAO1	fimV	Probable type IV pilus assembly FimV-related transmembrane protein	Adherence,Twitching motility	100	100	100	0.0
BLAT	Virulence Factor	VFDB	Pseudomonas aeruginosa s33	fig|287.18720.peg.3127	VFG001230	Pseudomonas aeruginosa PAO1	fimV			100	100	99	0.0
BLAT	Virulence Factor	VFDB	Pseudomonas aeruginosa sr75	fig|287.18717.peg.1773	VFG001230	Pseudomonas aeruginosa PAO1	fimV			100	100	100	0.0
BLAT	Virulence Factor	VFDB	Pseudomonas aeruginosa sr101	fig|287.18718.peg.3676	VFG001230	Pseudomonas aeruginosa PAO1	fimV			100	100	100	0.0
BLAT	Virulence Factor	VFDB	Pseudomonas aeruginosa p2b	fig|287.18723.peg.1573	VFG001230	Pseudomonas aeruginosa PAO1	fimV			100	100	99	0.0
BLAT	Virulence Factor	VFDB	Pseudomonas aeruginosa p12a	fig|287.18721.peg.3331	VFG001230	Pseudomonas aeruginosa PAO1	fimV			100	100	100	0.0
BLAT	Virulence Factor	VFDB	Pseudomonas aeruginosa pt3	fig|287.18722.peg.916	VFG001230	Pseudomonas aeruginosa PAO1	fimV			100	100	100	0.0
BLAT	Virulence Factor	VFDB	Pseudomonas aeruginosa s33	fig|287.18720.peg.4532	VFG014304	Pseudomonas aeruginosa PAO1	fleI/flag	Flagellar protein FlaG		100	100	99	1e-60
BLAT	Virulence Factor	VFDB	Pseudomonas aeruginosa p2b	fig|287.18723.peg.2008	VFG014304	Pseudomonas aeruginosa PAO1	fleI/flag			100	100	99	1e-60
BLAT	Virulence Factor	VFDB	Pseudomonas aeruginosa p12a	fig|287.18721.peg.2315	VFG014304	Pseudomonas aeruginosa PAO1	fleI/flag			100	100	99	1e-60
BLAT	Virulence Factor	VFDB	Pseudomonas aeruginosa pt3	fig|287.18722.peg.1518	VFG014304	Pseudomonas aeruginosa PAO1	fleI/flag			100	100	100	1e-61
BLAT	Virulence Factor	VFDB	Pseudomonas aeruginosa sn99	fig|287.18719.peg.3964	VFG001265	Pseudomonas aeruginosa PAO1	fleN	Flagellar synthesis regulator FleN	Adherence,Motility	98	100	100	1e-153
BLAT	Virulence Factor	VFDB	Pseudomonas aeruginosa s33	fig|287.18720.peg.4460	VFG001265	Pseudomonas aeruginosa PAO1	fleN			100	100	100	1e-155
BLAT	Virulence Factor	VFDB	Pseudomonas aeruginosa sr75	fig|287.18717.peg.5030	VFG001265	Pseudomonas aeruginosa PAO1	fleN			98	100	100	1e-153
BLAT	Virulence Factor	VFDB	Pseudomonas aeruginosa sr101	fig|287.18718.peg.3075	VFG001265	Pseudomonas aeruginosa PAO1	fleN			98	100	100	1e-153
BLAT	Virulence Factor	VFDB	Pseudomonas aeruginosa p2b	fig|287.18723.peg.3489	VFG001265	Pseudomonas aeruginosa PAO1	fleN			100	100	100	1e-155
BLAT	Virulence Factor	VFDB	Pseudomonas aeruginosa p12a	fig|287.18721.peg.3455	VFG001265	Pseudomonas aeruginosa PAO1	fleN			100	100	100	1e-155
BLAT	Virulence Factor	VFDB	Pseudomonas aeruginosa pt3	fig|287.18722.peg.3269	VFG001265	Pseudomonas aeruginosa PAO1	fleN			100	100	100	1e-155
BLAT	Virulence Factor	VFDB	Pseudomonas aeruginosa s33	fig|287.18720.peg.4535	VFG014343	Pseudomonas aeruginosa PAO1	fleP	Two-component system sensor histidine kinase		100	100	100	8e-49
BLAT	Virulence Factor	VFDB	Pseudomonas aeruginosa p2b	fig|287.18723.peg.2011	VFG014343	Pseudomonas aeruginosa PAO1	fleP			100	100	100	8e-49
BLAT	Virulence Factor	VFDB	Pseudomonas aeruginosa p12a	fig|287.18721.peg.2312	VFG014343	Pseudomonas aeruginosa PAO1	fleP			100	100	100	8e-49
BLAT	Virulence Factor	VFDB	Pseudomonas aeruginosa pt3	fig|287.18722.peg.1515	VFG014343	Pseudomonas aeruginosa PAO1	fleP			100	100	100	8e-49
BLAT	Virulence Factor	VFDB	Pseudomonas aeruginosa sn99	fig|287.18719.peg.508	VFG001248	Pseudomonas aeruginosa PAO1	fleQ	Flagellar regulatory protein FleQ	Adherence,Motility	100	100	100	1e-283
BLAT	Virulence Factor	VFDB	Pseudomonas aeruginosa s33	fig|287.18720.peg.4536	VFG001248	Pseudomonas aeruginosa PAO1	fleQ			100	100	100	1e-283
BLAT	Virulence Factor	VFDB	Pseudomonas aeruginosa sr75	fig|287.18717.peg.2224	VFG001248	Pseudomonas aeruginosa PAO1	fleQ			100	100	100	1e-283
BLAT	Virulence Factor	VFDB	Pseudomonas aeruginosa sr101	fig|287.18718.peg.386	VFG001248	Pseudomonas aeruginosa PAO1	fleQ			100	100	100	1e-283
BLAT	Virulence Factor	VFDB	Pseudomonas aeruginosa p2b	fig|287.18723.peg.2012	VFG001248	Pseudomonas aeruginosa PAO1	fleQ			100	100	100	1e-283
BLAT	Virulence Factor	VFDB	Pseudomonas aeruginosa p12a	fig|287.18721.peg.2311	VFG001248	Pseudomonas aeruginosa PAO1	fleQ			100	100	100	1e-283
BLAT	Virulence Factor	VFDB	Pseudomonas aeruginosa pt3	fig|287.18722.peg.1514	VFG001248	Pseudomonas aeruginosa PAO1	fleQ			100	100	100	1e-283
BLAT	Virulence Factor	VFDB	Pseudomonas aeruginosa sn99	fig|287.18719.peg.506	VFG001249	Pseudomonas aeruginosa PAO1	fleR	Flagellar two-component response regulator FleR	Adherence,Motility	100	100	100	1e-269
BLAT	Virulence Factor	VFDB	Pseudomonas aeruginosa s33	fig|287.18720.peg.4538	VFG001249	Pseudomonas aeruginosa PAO1	fleR			100	100	100	1e-269
BLAT	Virulence Factor	VFDB	Pseudomonas aeruginosa sr75	fig|287.18717.peg.2226	VFG001249	Pseudomonas aeruginosa PAO1	fleR			100	100	99	1e-269
BLAT	Virulence Factor	VFDB	Pseudomonas aeruginosa sr101	fig|287.18718.peg.388	VFG001249	Pseudomonas aeruginosa PAO1	fleR			100	100	99	1e-269
BLAT	Virulence Factor	VFDB	Pseudomonas aeruginosa p2b	fig|287.18723.peg.2014	VFG001249	Pseudomonas aeruginosa PAO1	fleR			100	100	100	1e-269
BLAT	Virulence Factor	VFDB	Pseudomonas aeruginosa p12a	fig|287.18721.peg.2309	VFG001249	Pseudomonas aeruginosa PAO1	fleR			100	100	100	1e-269
BLAT	Virulence Factor	VFDB	Pseudomonas aeruginosa pt3	fig|287.18722.peg.1512	VFG001249	Pseudomonas aeruginosa PAO1	fleR			100	100	100	1e-269
BLAT	Virulence Factor	VFDB	Pseudomonas aeruginosa sn99	fig|287.18719.peg.507	VFG014369	Pseudomonas aeruginosa PAO1	fleS	Flagellar sensor histidine kinase FleS		100	100	100	1e-227
BLAT	Virulence Factor	VFDB	Pseudomonas aeruginosa s33	fig|287.18720.peg.4537	VFG014369	Pseudomonas aeruginosa PAO1	fleS			100	100	99	1e-224
BLAT	Virulence Factor	VFDB	Pseudomonas aeruginosa sr75	fig|287.18717.peg.2225	VFG014369	Pseudomonas aeruginosa PAO1	fleS			100	100	99	1e-225
BLAT	Virulence Factor	VFDB	Pseudomonas aeruginosa sr101	fig|287.18718.peg.387	VFG014369	Pseudomonas aeruginosa PAO1	fleS			100	100	99	1e-225
BLAT	Virulence Factor	VFDB	Pseudomonas aeruginosa p2b	fig|287.18723.peg.2013	VFG014369	Pseudomonas aeruginosa PAO1	fleS			100	100	99	1e-226
BLAT	Virulence Factor	VFDB	Pseudomonas aeruginosa p12a	fig|287.18721.peg.2310	VFG014369	Pseudomonas aeruginosa PAO1	fleS			100	100	99	1e-226
BLAT	Virulence Factor	VFDB	Pseudomonas aeruginosa pt3	fig|287.18722.peg.1513	VFG014369	Pseudomonas aeruginosa PAO1	fleS			100	100	100	1e-227
BLAT	Virulence Factor	VFDB	Pseudomonas aeruginosa sn99	fig|287.18719.peg.1194	VFG014642	Pseudomonas aeruginosa PAO1	flgA	Flagellar basal-body P-ring formation protein FlgA		100	100	100	1e-127
BLAT	Virulence Factor	VFDB	Pseudomonas aeruginosa s33	fig|287.18720.peg.1339	VFG014642	Pseudomonas aeruginosa PAO1	flgA			100	100	99	1e-126
BLAT	Virulence Factor	VFDB	Pseudomonas aeruginosa sr75	fig|287.18717.peg.580	VFG014642	Pseudomonas aeruginosa PAO1	flgA			100	100	100	1e-127
BLAT	Virulence Factor	VFDB	Pseudomonas aeruginosa sr101	fig|287.18718.peg.2871	VFG014642	Pseudomonas aeruginosa PAO1	flgA			100	100	100	1e-127
BLAT	Virulence Factor	VFDB	Pseudomonas aeruginosa p2b	fig|287.18723.peg.4530	VFG014642	Pseudomonas aeruginosa PAO1	flgA			100	100	100	1e-127
BLAT	Virulence Factor	VFDB	Pseudomonas aeruginosa p12a	fig|287.18721.peg.1777	VFG014642	Pseudomonas aeruginosa PAO1	flgA			100	100	100	1e-127
BLAT	Virulence Factor	VFDB	Pseudomonas aeruginosa pt3	fig|287.18722.peg.4490	VFG014642	Pseudomonas aeruginosa PAO1	flgA			100	100	100	1e-127
BLAT	Virulence Factor	VFDB	Pseudomonas aeruginosa sn99	fig|287.18719.peg.539	VFG014148	Pseudomonas aeruginosa PAO1	flgB	Flagellar basal-body rod protein FlgB		100	100	100	1e-70
BLAT	Virulence Factor	VFDB	Pseudomonas aeruginosa s33	fig|287.18720.peg.1520	VFG014148	Pseudomonas aeruginosa PAO1	flgB			100	100	100	1e-70
BLAT	Virulence Factor	VFDB	Pseudomonas aeruginosa sr75	fig|287.18717.peg.2193	VFG014148	Pseudomonas aeruginosa PAO1	flgB			100	100	100	1e-70
BLAT	Virulence Factor	VFDB	Pseudomonas aeruginosa sr101	fig|287.18718.peg.355	VFG014148	Pseudomonas aeruginosa PAO1	flgB			100	100	100	1e-70
BLAT	Virulence Factor	VFDB	Pseudomonas aeruginosa p2b	fig|287.18723.peg.1992	VFG014148	Pseudomonas aeruginosa PAO1	flgB			100	100	100	1e-70
BLAT	Virulence Factor	VFDB	Pseudomonas aeruginosa p12a	fig|287.18721.peg.2331	VFG014148	Pseudomonas aeruginosa PAO1	flgB			100	100	100	1e-70
BLAT	Virulence Factor	VFDB	Pseudomonas aeruginosa pt3	fig|287.18722.peg.1534	VFG014148	Pseudomonas aeruginosa PAO1	flgB			100	100	100	1e-70
BLAT	Virulence Factor	VFDB	Pseudomonas aeruginosa sn99	fig|287.18719.peg.538	VFG001236	Pseudomonas aeruginosa PAO1	flgC	Flagellar basal-body rod protein FlgC	Adherence,Motility	100	100	100	2e-76
BLAT	Virulence Factor	VFDB	Pseudomonas aeruginosa s33	fig|287.18720.peg.1519	VFG001236	Pseudomonas aeruginosa PAO1	flgC			100	100	100	2e-76
BLAT	Virulence Factor	VFDB	Pseudomonas aeruginosa sr75	fig|287.18717.peg.2194	VFG001236	Pseudomonas aeruginosa PAO1	flgC			100	100	100	2e-76
BLAT	Virulence Factor	VFDB	Pseudomonas aeruginosa sr101	fig|287.18718.peg.356	VFG001236	Pseudomonas aeruginosa PAO1	flgC			100	100	100	2e-76
BLAT	Virulence Factor	VFDB	Pseudomonas aeruginosa p2b	fig|287.18723.peg.1993	VFG001236	Pseudomonas aeruginosa PAO1	flgC			100	100	100	2e-76
BLAT	Virulence Factor	VFDB	Pseudomonas aeruginosa p12a	fig|287.18721.peg.2330	VFG001236	Pseudomonas aeruginosa PAO1	flgC			100	100	100	2e-76
BLAT	Virulence Factor	VFDB	Pseudomonas aeruginosa pt3	fig|287.18722.peg.1533	VFG001236	Pseudomonas aeruginosa PAO1	flgC			100	100	100	2e-76
BLAT	Virulence Factor	VFDB	Pseudomonas aeruginosa sn99	fig|287.18719.peg.537	VFG001237	Pseudomonas aeruginosa PAO1	flgD	Flagellar basal-body rod modification protein FlgD	Adherence,Motility	100	100	100	1e-129
BLAT	Virulence Factor	VFDB	Pseudomonas aeruginosa s33	fig|287.18720.peg.1518	VFG001237	Pseudomonas aeruginosa PAO1	flgD			100	100	100	1e-129
BLAT	Virulence Factor	VFDB	Pseudomonas aeruginosa sr75	fig|287.18717.peg.2195	VFG001237	Pseudomonas aeruginosa PAO1	flgD			100	100	100	1e-129
BLAT	Virulence Factor	VFDB	Pseudomonas aeruginosa sr101	fig|287.18718.peg.357	VFG001237	Pseudomonas aeruginosa PAO1	flgD			100	100	100	1e-129
BLAT	Virulence Factor	VFDB	Pseudomonas aeruginosa p2b	fig|287.18723.peg.1994	VFG001237	Pseudomonas aeruginosa PAO1	flgD			100	100	100	1e-129
BLAT	Virulence Factor	VFDB	Pseudomonas aeruginosa p12a	fig|287.18721.peg.2329	VFG001237	Pseudomonas aeruginosa PAO1	flgD			100	100	100	1e-129
BLAT	Virulence Factor	VFDB	Pseudomonas aeruginosa pt3	fig|287.18722.peg.1532	VFG001237	Pseudomonas aeruginosa PAO1	flgD			100	100	100	1e-129
BLAT	Virulence Factor	VFDB	Pseudomonas aeruginosa sn99	fig|287.18719.peg.536	VFG001238	Pseudomonas aeruginosa PAO1	flgE	Flagellar hook protein FlgE	Adherence,Motility	100	100	100	1e-270
BLAT	Virulence Factor	VFDB	Pseudomonas aeruginosa s33	fig|287.18720.peg.1517	VFG001238	Pseudomonas aeruginosa PAO1	flgE			100	100	100	1e-270
BLAT	Virulence Factor	VFDB	Pseudomonas aeruginosa sr75	fig|287.18717.peg.2196	VFG001238	Pseudomonas aeruginosa PAO1	flgE			100	100	100	1e-270
BLAT	Virulence Factor	VFDB	Pseudomonas aeruginosa sr101	fig|287.18718.peg.358	VFG001238	Pseudomonas aeruginosa PAO1	flgE			100	100	100	1e-270
BLAT	Virulence Factor	VFDB	Pseudomonas aeruginosa p2b	fig|287.18723.peg.1995	VFG001238	Pseudomonas aeruginosa PAO1	flgE			100	100	100	1e-270
BLAT	Virulence Factor	VFDB	Pseudomonas aeruginosa p12a	fig|287.18721.peg.2328	VFG001238	Pseudomonas aeruginosa PAO1	flgE			100	100	100	1e-270
BLAT	Virulence Factor	VFDB	Pseudomonas aeruginosa pt3	fig|287.18722.peg.1531	VFG001238	Pseudomonas aeruginosa PAO1	flgE			100	100	100	1e-270
BLAT	Virulence Factor	VFDB	Pseudomonas aeruginosa sn99	fig|287.18719.peg.535	VFG001239	Pseudomonas aeruginosa PAO1	flgF	Flagellar basal-body rod protein FlgF	Adherence,Motility	100	100	100	1e-138
BLAT	Virulence Factor	VFDB	Pseudomonas aeruginosa s33	fig|287.18720.peg.4520	VFG001239	Pseudomonas aeruginosa PAO1	flgF			100	100	100	1e-138
BLAT	Virulence Factor	VFDB	Pseudomonas aeruginosa sr75	fig|287.18717.peg.2197	VFG001239	Pseudomonas aeruginosa PAO1	flgF			100	100	100	1e-138
BLAT	Virulence Factor	VFDB	Pseudomonas aeruginosa sr101	fig|287.18718.peg.359	VFG001239	Pseudomonas aeruginosa PAO1	flgF			100	100	100	1e-138
BLAT	Virulence Factor	VFDB	Pseudomonas aeruginosa p2b	fig|287.18723.peg.1996	VFG001239	Pseudomonas aeruginosa PAO1	flgF			100	100	100	1e-138
BLAT	Virulence Factor	VFDB	Pseudomonas aeruginosa p12a	fig|287.18721.peg.2327	VFG001239	Pseudomonas aeruginosa PAO1	flgF			100	100	100	1e-138
BLAT	Virulence Factor	VFDB	Pseudomonas aeruginosa pt3	fig|287.18722.peg.1530	VFG001239	Pseudomonas aeruginosa PAO1	flgF			100	100	100	1e-138
BLAT	Virulence Factor	VFDB	Pseudomonas aeruginosa sn99	fig|287.18719.peg.534	VFG001240	Pseudomonas aeruginosa PAO1	flgG	Flagellar basal-body rod protein FlgG	Adherence,Motility	100	100	100	1e-146
BLAT	Virulence Factor	VFDB	Pseudomonas aeruginosa s33	fig|287.18720.peg.4521	VFG001240	Pseudomonas aeruginosa PAO1	flgG			100	100	100	1e-146
BLAT	Virulence Factor	VFDB	Pseudomonas aeruginosa sr75	fig|287.18717.peg.2198	VFG001240	Pseudomonas aeruginosa PAO1	flgG			100	100	100	1e-146
BLAT	Virulence Factor	VFDB	Pseudomonas aeruginosa sr101	fig|287.18718.peg.360	VFG001240	Pseudomonas aeruginosa PAO1	flgG			100	100	100	1e-146
BLAT	Virulence Factor	VFDB	Pseudomonas aeruginosa p2b	fig|287.18723.peg.1997	VFG001240	Pseudomonas aeruginosa PAO1	flgG			100	100	100	1e-146
BLAT	Virulence Factor	VFDB	Pseudomonas aeruginosa p12a	fig|287.18721.peg.2326	VFG001240	Pseudomonas aeruginosa PAO1	flgG			100	100	100	1e-146
BLAT	Virulence Factor	VFDB	Pseudomonas aeruginosa pt3	fig|287.18722.peg.1529	VFG001240	Pseudomonas aeruginosa PAO1	flgG			100	100	100	1e-146
BLAT	Virulence Factor	VFDB	Pseudomonas aeruginosa sn99	fig|287.18719.peg.533	VFG001241	Pseudomonas aeruginosa PAO1	flgH	Flagellar L-ring protein FlgH	Adherence,Motility	100	100	100	1e-131
BLAT	Virulence Factor	VFDB	Pseudomonas aeruginosa s33	fig|287.18720.peg.4522	VFG001241	Pseudomonas aeruginosa PAO1	flgH			100	100	100	1e-131
BLAT	Virulence Factor	VFDB	Pseudomonas aeruginosa sr75	fig|287.18717.peg.2199	VFG001241	Pseudomonas aeruginosa PAO1	flgH			100	100	100	1e-131
BLAT	Virulence Factor	VFDB	Pseudomonas aeruginosa sr101	fig|287.18718.peg.361	VFG001241	Pseudomonas aeruginosa PAO1	flgH			100	100	100	1e-131
BLAT	Virulence Factor	VFDB	Pseudomonas aeruginosa p2b	fig|287.18723.peg.1998	VFG001241	Pseudomonas aeruginosa PAO1	flgH			100	100	100	1e-131
BLAT	Virulence Factor	VFDB	Pseudomonas aeruginosa p12a	fig|287.18721.peg.2325	VFG001241	Pseudomonas aeruginosa PAO1	flgH			100	100	99	1e-130
BLAT	Virulence Factor	VFDB	Pseudomonas aeruginosa pt3	fig|287.18722.peg.1528	VFG001241	Pseudomonas aeruginosa PAO1	flgH			100	100	100	1e-131
BLAT	Virulence Factor	VFDB	Pseudomonas aeruginosa sn99	fig|287.18719.peg.532	VFG001242	Pseudomonas aeruginosa PAO1	flgI	Flagellar P-ring protein FlgI	Adherence,Motility	100	100	100	1e-206
BLAT	Virulence Factor	VFDB	Pseudomonas aeruginosa s33	fig|287.18720.peg.4523	VFG001242	Pseudomonas aeruginosa PAO1	flgI			100	100	100	1e-206
BLAT	Virulence Factor	VFDB	Pseudomonas aeruginosa sr75	fig|287.18717.peg.2200	VFG001242	Pseudomonas aeruginosa PAO1	flgI			100	100	100	1e-206
BLAT	Virulence Factor	VFDB	Pseudomonas aeruginosa sr101	fig|287.18718.peg.362	VFG001242	Pseudomonas aeruginosa PAO1	flgI			100	100	100	1e-206
BLAT	Virulence Factor	VFDB	Pseudomonas aeruginosa p2b	fig|287.18723.peg.1999	VFG001242	Pseudomonas aeruginosa PAO1	flgI			100	100	100	1e-206
BLAT	Virulence Factor	VFDB	Pseudomonas aeruginosa p12a	fig|287.18721.peg.2324	VFG001242	Pseudomonas aeruginosa PAO1	flgI			100	100	100	1e-206
BLAT	Virulence Factor	VFDB	Pseudomonas aeruginosa pt3	fig|287.18722.peg.1527	VFG001242	Pseudomonas aeruginosa PAO1	flgI			100	100	100	1e-206
BLAT	Virulence Factor	VFDB	Pseudomonas aeruginosa sn99	fig|287.18719.peg.531	VFG001243	Pseudomonas aeruginosa PAO1	flgJ	Flagellar protein FlgJ [peptidoglycan hydrolase]	Adherence,Motility	100	100	99	1e-228
BLAT	Virulence Factor	VFDB	Pseudomonas aeruginosa s33	fig|287.18720.peg.4524	VFG001243	Pseudomonas aeruginosa PAO1	flgJ			100	100	99	1e-228
BLAT	Virulence Factor	VFDB	Pseudomonas aeruginosa sr75	fig|287.18717.peg.2201	VFG001243	Pseudomonas aeruginosa PAO1	flgJ			100	100	99	1e-228
BLAT	Virulence Factor	VFDB	Pseudomonas aeruginosa sr101	fig|287.18718.peg.363	VFG001243	Pseudomonas aeruginosa PAO1	flgJ			100	100	99	1e-228
BLAT	Virulence Factor	VFDB	Pseudomonas aeruginosa p2b	fig|287.18723.peg.2000	VFG001243	Pseudomonas aeruginosa PAO1	flgJ			100	100	99	1e-228
BLAT	Virulence Factor	VFDB	Pseudomonas aeruginosa p12a	fig|287.18721.peg.2323	VFG001243	Pseudomonas aeruginosa PAO1	flgJ			100	100	99	1e-228
BLAT	Virulence Factor	VFDB	Pseudomonas aeruginosa pt3	fig|287.18722.peg.1526	VFG001243	Pseudomonas aeruginosa PAO1	flgJ			100	100	100	1e-229
BLAT	Virulence Factor	VFDB	Pseudomonas aeruginosa sn99	fig|287.18719.peg.530	VFG001244	Pseudomonas aeruginosa PAO1	flgK	Flagellar hook-associated protein FlgK	Adherence,Motility	100	100	87	0.0
BLAT	Virulence Factor	VFDB	Pseudomonas aeruginosa s33	fig|287.18720.peg.4525	VFG001244	Pseudomonas aeruginosa PAO1	flgK			100	100	99	0.0
BLAT	Virulence Factor	VFDB	Pseudomonas aeruginosa sr75	fig|287.18717.peg.2202	VFG001244	Pseudomonas aeruginosa PAO1	flgK			100	100	87	0.0
BLAT	Virulence Factor	VFDB	Pseudomonas aeruginosa sr101	fig|287.18718.peg.364	VFG001244	Pseudomonas aeruginosa PAO1	flgK			100	100	87	0.0
BLAT	Virulence Factor	VFDB	Pseudomonas aeruginosa p2b	fig|287.18723.peg.2001	VFG001244	Pseudomonas aeruginosa PAO1	flgK			100	100	99	0.0
BLAT	Virulence Factor	VFDB	Pseudomonas aeruginosa p12a	fig|287.18721.peg.2322	VFG001244	Pseudomonas aeruginosa PAO1	flgK			100	100	99	0.0
BLAT	Virulence Factor	VFDB	Pseudomonas aeruginosa pt3	fig|287.18722.peg.1525	VFG001244	Pseudomonas aeruginosa PAO1	flgK			100	100	100	0.0
BLAT	Virulence Factor	VFDB	Pseudomonas aeruginosa s33	fig|287.18720.peg.4526	VFG001245	Pseudomonas aeruginosa PAO1	flgL	Flagellar hook-associated protein FlgL	Adherence,Motility	100	100	99	1e-247
BLAT	Virulence Factor	VFDB	Pseudomonas aeruginosa p2b	fig|287.18723.peg.2002	VFG001245	Pseudomonas aeruginosa PAO1	flgL			100	100	99	1e-248
BLAT	Virulence Factor	VFDB	Pseudomonas aeruginosa p12a	fig|287.18721.peg.2321	VFG001245	Pseudomonas aeruginosa PAO1	flgL			100	100	99	1e-247
BLAT	Virulence Factor	VFDB	Pseudomonas aeruginosa pt3	fig|287.18722.peg.1524	VFG001245	Pseudomonas aeruginosa PAO1	flgL			100	100	100	1e-249
BLAT	Virulence Factor	VFDB	Pseudomonas aeruginosa sn99	fig|287.18719.peg.1193	VFG014655	Pseudomonas aeruginosa PAO1	flgM	Negative regulator of flagellin synthesis FlgM (anti-sigma28)		100	100	100	2e-53
BLAT	Virulence Factor	VFDB	Pseudomonas aeruginosa s33	fig|287.18720.peg.1338	VFG014655	Pseudomonas aeruginosa PAO1	flgM			100	100	100	2e-53
BLAT	Virulence Factor	VFDB	Pseudomonas aeruginosa sr75	fig|287.18717.peg.579	VFG014655	Pseudomonas aeruginosa PAO1	flgM			100	100	100	2e-53
BLAT	Virulence Factor	VFDB	Pseudomonas aeruginosa sr101	fig|287.18718.peg.2870	VFG014655	Pseudomonas aeruginosa PAO1	flgM			100	100	100	2e-53
BLAT	Virulence Factor	VFDB	Pseudomonas aeruginosa p2b	fig|287.18723.peg.4531	VFG014655	Pseudomonas aeruginosa PAO1	flgM			100	100	100	2e-53
BLAT	Virulence Factor	VFDB	Pseudomonas aeruginosa p12a	fig|287.18721.peg.1778	VFG014655	Pseudomonas aeruginosa PAO1	flgM			100	100	100	2e-53
BLAT	Virulence Factor	VFDB	Pseudomonas aeruginosa pt3	fig|287.18722.peg.4491	VFG014655	Pseudomonas aeruginosa PAO1	flgM			100	100	100	2e-53
BLAT	Virulence Factor	VFDB	Pseudomonas aeruginosa sn99	fig|287.18719.peg.1192	VFG014668	Pseudomonas aeruginosa PAO1	flgN	Flagellar biosynthesis protein FlgN		100	100	99	6e-81
BLAT	Virulence Factor	VFDB	Pseudomonas aeruginosa s33	fig|287.18720.peg.1337	VFG014668	Pseudomonas aeruginosa PAO1	flgN			100	100	99	6e-81
BLAT	Virulence Factor	VFDB	Pseudomonas aeruginosa sr75	fig|287.18717.peg.578	VFG014668	Pseudomonas aeruginosa PAO1	flgN			100	100	100	2e-81
BLAT	Virulence Factor	VFDB	Pseudomonas aeruginosa sr101	fig|287.18718.peg.2869	VFG014668	Pseudomonas aeruginosa PAO1	flgN			100	100	100	2e-81
BLAT	Virulence Factor	VFDB	Pseudomonas aeruginosa p2b	fig|287.18723.peg.4532	VFG014668	Pseudomonas aeruginosa PAO1	flgN			100	100	99	6e-81
BLAT	Virulence Factor	VFDB	Pseudomonas aeruginosa p12a	fig|287.18721.peg.1779	VFG014668	Pseudomonas aeruginosa PAO1	flgN			100	100	99	6e-81
BLAT	Virulence Factor	VFDB	Pseudomonas aeruginosa pt3	fig|287.18722.peg.4492	VFG014668	Pseudomonas aeruginosa PAO1	flgN			100	100	100	2e-81
BLAT	Virulence Factor	VFDB	Pseudomonas aeruginosa sn99	fig|287.18719.peg.3966	VFG001263	Pseudomonas aeruginosa PAO1	flhA	Flagellar biosynthesis protein FlhA	Adherence,Motility	100	100	100	0.0
BLAT	Virulence Factor	VFDB	Pseudomonas aeruginosa s33	fig|287.18720.peg.4458	VFG001263	Pseudomonas aeruginosa PAO1	flhA			100	100	100	0.0
BLAT	Virulence Factor	VFDB	Pseudomonas aeruginosa sr75	fig|287.18717.peg.5028	VFG001263	Pseudomonas aeruginosa PAO1	flhA			100	100	100	0.0
BLAT	Virulence Factor	VFDB	Pseudomonas aeruginosa sr101	fig|287.18718.peg.3077	VFG001263	Pseudomonas aeruginosa PAO1	flhA			100	100	100	0.0
BLAT	Virulence Factor	VFDB	Pseudomonas aeruginosa p2b	fig|287.18723.peg.3487	VFG001263	Pseudomonas aeruginosa PAO1	flhA			100	100	100	0.0
BLAT	Virulence Factor	VFDB	Pseudomonas aeruginosa p12a	fig|287.18721.peg.3457	VFG001263	Pseudomonas aeruginosa PAO1	flhA			100	100	99	0.0
BLAT	Virulence Factor	VFDB	Pseudomonas aeruginosa pt3	fig|287.18722.peg.3267	VFG001263	Pseudomonas aeruginosa PAO1	flhA			100	100	100	0.0
BLAT	Virulence Factor	VFDB	Pseudomonas aeruginosa sn99	fig|287.18719.peg.3969	VFG001262	Pseudomonas aeruginosa PAO1	flhB	Flagellar biosynthesis protein FlhB	Adherence,Motility	100	100	100	1e-212
BLAT	Virulence Factor	VFDB	Pseudomonas aeruginosa s33	fig|287.18720.peg.4455	VFG001262	Pseudomonas aeruginosa PAO1	flhB			100	100	100	1e-212
BLAT	Virulence Factor	VFDB	Pseudomonas aeruginosa sr75	fig|287.18717.peg.5025	VFG001262	Pseudomonas aeruginosa PAO1	flhB			100	100	100	1e-212
BLAT	Virulence Factor	VFDB	Pseudomonas aeruginosa sr101	fig|287.18718.peg.3080	VFG001262	Pseudomonas aeruginosa PAO1	flhB			100	100	100	1e-212
BLAT	Virulence Factor	VFDB	Pseudomonas aeruginosa p2b	fig|287.18723.peg.3484	VFG001262	Pseudomonas aeruginosa PAO1	flhB			100	100	100	1e-212
BLAT	Virulence Factor	VFDB	Pseudomonas aeruginosa p12a	fig|287.18721.peg.3460	VFG001262	Pseudomonas aeruginosa PAO1	flhB			100	100	100	1e-212
BLAT	Virulence Factor	VFDB	Pseudomonas aeruginosa pt3	fig|287.18722.peg.3264	VFG001262	Pseudomonas aeruginosa PAO1	flhB			100	100	100	1e-212
BLAT	Virulence Factor	VFDB	Pseudomonas aeruginosa sn99	fig|287.18719.peg.3965	VFG001264	Pseudomonas aeruginosa PAO1	flhF	Flagellar biosynthesis protein FlhF	Adherence,Motility	100	100	99	1e-239
BLAT	Virulence Factor	VFDB	Pseudomonas aeruginosa s33	fig|287.18720.peg.4459	VFG001264	Pseudomonas aeruginosa PAO1	flhF			100	100	99	1e-239
BLAT	Virulence Factor	VFDB	Pseudomonas aeruginosa sr75	fig|287.18717.peg.5029	VFG001264	Pseudomonas aeruginosa PAO1	flhF			100	100	98	1e-238
BLAT	Virulence Factor	VFDB	Pseudomonas aeruginosa sr101	fig|287.18718.peg.3076	VFG001264	Pseudomonas aeruginosa PAO1	flhF			100	100	98	1e-238
BLAT	Virulence Factor	VFDB	Pseudomonas aeruginosa p2b	fig|287.18723.peg.3488	VFG001264	Pseudomonas aeruginosa PAO1	flhF			100	100	99	1e-239
BLAT	Virulence Factor	VFDB	Pseudomonas aeruginosa p12a	fig|287.18721.peg.3456	VFG001264	Pseudomonas aeruginosa PAO1	flhF			100	100	99	1e-239
BLAT	Virulence Factor	VFDB	Pseudomonas aeruginosa pt3	fig|287.18722.peg.3268	VFG001264	Pseudomonas aeruginosa PAO1	flhF			100	100	100	1e-241
BLAT	Virulence Factor	VFDB	Pseudomonas aeruginosa sn99	fig|287.18719.peg.3963	VFG014629	Pseudomonas aeruginosa PAO1	fliA	RNA polymerase sigma factor for flagellar operon		96	100	99	1e-132
BLAT	Virulence Factor	VFDB	Pseudomonas aeruginosa s33	fig|287.18720.peg.4461	VFG014629	Pseudomonas aeruginosa PAO1	fliA			96	100	100	1e-132
BLAT	Virulence Factor	VFDB	Pseudomonas aeruginosa sr75	fig|287.18717.peg.5031	VFG014629	Pseudomonas aeruginosa PAO1	fliA			96	100	100	1e-132
BLAT	Virulence Factor	VFDB	Pseudomonas aeruginosa sr101	fig|287.18718.peg.3074	VFG014629	Pseudomonas aeruginosa PAO1	fliA			96	100	100	1e-132
BLAT	Virulence Factor	VFDB	Pseudomonas aeruginosa p2b	fig|287.18723.peg.3490	VFG014629	Pseudomonas aeruginosa PAO1	fliA			96	100	100	1e-132
BLAT	Virulence Factor	VFDB	Pseudomonas aeruginosa p12a	fig|287.18721.peg.3454	VFG014629	Pseudomonas aeruginosa PAO1	fliA			96	100	100	1e-132
BLAT	Virulence Factor	VFDB	Pseudomonas aeruginosa pt3	fig|287.18722.peg.3270	VFG014629	Pseudomonas aeruginosa PAO1	fliA			96	100	100	1e-132
BLAT	Virulence Factor	VFDB	Pseudomonas aeruginosa s33	fig|287.18720.peg.4531	VFG001246	Pseudomonas aeruginosa PAO1	fliC	Flagellin protein FlaB	Adherence,Motility	100	100	99	1e-266
BLAT	Virulence Factor	VFDB	Pseudomonas aeruginosa p2b	fig|287.18723.peg.2007	VFG001246	Pseudomonas aeruginosa PAO1	fliC			100	100	100	1e-266
BLAT	Virulence Factor	VFDB	Pseudomonas aeruginosa p12a	fig|287.18721.peg.2316	VFG001246	Pseudomonas aeruginosa PAO1	fliC			100	100	100	1e-266
BLAT	Virulence Factor	VFDB	Pseudomonas aeruginosa pt3	fig|287.18722.peg.1519	VFG001246	Pseudomonas aeruginosa PAO1	fliC			100	100	100	1e-266
BLAT	Virulence Factor	VFDB	Pseudomonas aeruginosa s33	fig|287.18720.peg.4533	VFG001247	Pseudomonas aeruginosa PAO1	fliD	Flagellar cap protein FliD	Adherence,Motility	100	100	100	1e-262
BLAT	Virulence Factor	VFDB	Pseudomonas aeruginosa p2b	fig|287.18723.peg.2009	VFG001247	Pseudomonas aeruginosa PAO1	fliD			100	100	100	1e-262
BLAT	Virulence Factor	VFDB	Pseudomonas aeruginosa p12a	fig|287.18721.peg.2314	VFG001247	Pseudomonas aeruginosa PAO1	fliD			100	100	100	1e-262
BLAT	Virulence Factor	VFDB	Pseudomonas aeruginosa pt3	fig|287.18722.peg.1517	VFG001247	Pseudomonas aeruginosa PAO1	fliD			100	100	100	1e-262
BLAT	Virulence Factor	VFDB	Pseudomonas aeruginosa sn99	fig|287.18719.peg.505	VFG001250	Pseudomonas aeruginosa PAO1	fliE	Flagellar hook-basal body complex protein FliE	Adherence,Motility	100	100	99	1e-52
BLAT	Virulence Factor	VFDB	Pseudomonas aeruginosa s33	fig|287.18720.peg.4539	VFG001250	Pseudomonas aeruginosa PAO1	fliE			100	100	99	1e-52
BLAT	Virulence Factor	VFDB	Pseudomonas aeruginosa sr75	fig|287.18717.peg.2227	VFG001250	Pseudomonas aeruginosa PAO1	fliE			100	100	99	1e-52
BLAT	Virulence Factor	VFDB	Pseudomonas aeruginosa sr101	fig|287.18718.peg.389	VFG001250	Pseudomonas aeruginosa PAO1	fliE			100	100	99	1e-52
BLAT	Virulence Factor	VFDB	Pseudomonas aeruginosa p2b	fig|287.18723.peg.2015	VFG001250	Pseudomonas aeruginosa PAO1	fliE			100	100	100	5e-53
BLAT	Virulence Factor	VFDB	Pseudomonas aeruginosa p12a	fig|287.18721.peg.2308	VFG001250	Pseudomonas aeruginosa PAO1	fliE			100	100	99	1e-52
BLAT	Virulence Factor	VFDB	Pseudomonas aeruginosa pt3	fig|287.18722.peg.1511	VFG001250	Pseudomonas aeruginosa PAO1	fliE			100	100	100	5e-53
BLAT	Virulence Factor	VFDB	Pseudomonas aeruginosa sn99	fig|287.18719.peg.504	VFG001251	Pseudomonas aeruginosa PAO1	fliF	Flagellar M-ring protein FliF	Adherence,Motility	100	100	99	0.0
BLAT	Virulence Factor	VFDB	Pseudomonas aeruginosa s33	fig|287.18720.peg.4540	VFG001251	Pseudomonas aeruginosa PAO1	fliF			100	100	100	0.0
BLAT	Virulence Factor	VFDB	Pseudomonas aeruginosa sr75	fig|287.18717.peg.2228	VFG001251	Pseudomonas aeruginosa PAO1	fliF			100	100	99	0.0
BLAT	Virulence Factor	VFDB	Pseudomonas aeruginosa sr101	fig|287.18718.peg.390	VFG001251	Pseudomonas aeruginosa PAO1	fliF			100	100	99	0.0
BLAT	Virulence Factor	VFDB	Pseudomonas aeruginosa p2b	fig|287.18723.peg.2016	VFG001251	Pseudomonas aeruginosa PAO1	fliF			100	100	100	0.0
BLAT	Virulence Factor	VFDB	Pseudomonas aeruginosa p12a	fig|287.18721.peg.2307	VFG001251	Pseudomonas aeruginosa PAO1	fliF			100	100	100	0.0
BLAT	Virulence Factor	VFDB	Pseudomonas aeruginosa pt3	fig|287.18722.peg.1510	VFG001251	Pseudomonas aeruginosa PAO1	fliF			100	100	100	0.0
BLAT	Virulence Factor	VFDB	Pseudomonas aeruginosa sn99	fig|287.18719.peg.503	VFG001252	Pseudomonas aeruginosa PAO1	fliG	Flagellar motor switch protein FliG	Adherence,Motility	100	100	100	1e-185
BLAT	Virulence Factor	VFDB	Pseudomonas aeruginosa s33	fig|287.18720.peg.4541	VFG001252	Pseudomonas aeruginosa PAO1	fliG			100	100	100	1e-185
BLAT	Virulence Factor	VFDB	Pseudomonas aeruginosa sr75	fig|287.18717.peg.2229	VFG001252	Pseudomonas aeruginosa PAO1	fliG			100	100	100	1e-185
BLAT	Virulence Factor	VFDB	Pseudomonas aeruginosa sr101	fig|287.18718.peg.391	VFG001252	Pseudomonas aeruginosa PAO1	fliG			100	100	100	1e-185
BLAT	Virulence Factor	VFDB	Pseudomonas aeruginosa p2b	fig|287.18723.peg.2017	VFG001252	Pseudomonas aeruginosa PAO1	fliG			100	100	100	1e-185
BLAT	Virulence Factor	VFDB	Pseudomonas aeruginosa p12a	fig|287.18721.peg.2306	VFG001252	Pseudomonas aeruginosa PAO1	fliG			100	100	100	1e-185
BLAT	Virulence Factor	VFDB	Pseudomonas aeruginosa pt3	fig|287.18722.peg.1509	VFG001252	Pseudomonas aeruginosa PAO1	fliG			100	100	100	1e-185
BLAT	Virulence Factor	VFDB	Pseudomonas aeruginosa sn99	fig|287.18719.peg.502	VFG001253	Pseudomonas aeruginosa PAO1	fliH	Flagellar assembly protein FliH	Adherence,Motility	100	100	100	1e-151
BLAT	Virulence Factor	VFDB	Pseudomonas aeruginosa s33	fig|287.18720.peg.4542	VFG001253	Pseudomonas aeruginosa PAO1	fliH			100	100	100	1e-151
BLAT	Virulence Factor	VFDB	Pseudomonas aeruginosa sr75	fig|287.18717.peg.2230	VFG001253	Pseudomonas aeruginosa PAO1	fliH			100	100	100	1e-151
BLAT	Virulence Factor	VFDB	Pseudomonas aeruginosa sr101	fig|287.18718.peg.392	VFG001253	Pseudomonas aeruginosa PAO1	fliH			100	100	100	1e-151
BLAT	Virulence Factor	VFDB	Pseudomonas aeruginosa p2b	fig|287.18723.peg.2018	VFG001253	Pseudomonas aeruginosa PAO1	fliH			100	100	99	1e-151
BLAT	Virulence Factor	VFDB	Pseudomonas aeruginosa p12a	fig|287.18721.peg.2305	VFG001253	Pseudomonas aeruginosa PAO1	fliH			100	100	100	1e-151
BLAT	Virulence Factor	VFDB	Pseudomonas aeruginosa pt3	fig|287.18722.peg.1508	VFG001253	Pseudomonas aeruginosa PAO1	fliH			100	100	100	1e-151
BLAT	Virulence Factor	VFDB	Pseudomonas aeruginosa sn99	fig|287.18719.peg.501	VFG001254	Pseudomonas aeruginosa PAO1	fliI	Flagellum-specific ATP synthase FliI	Adherence,Motility	100	100	100	1e-257
BLAT	Virulence Factor	VFDB	Pseudomonas aeruginosa s33	fig|287.18720.peg.4543	VFG001254	Pseudomonas aeruginosa PAO1	fliI			100	100	100	1e-257
BLAT	Virulence Factor	VFDB	Pseudomonas aeruginosa sr75	fig|287.18717.peg.2231	VFG001254	Pseudomonas aeruginosa PAO1	fliI			100	100	100	1e-257
BLAT	Virulence Factor	VFDB	Pseudomonas aeruginosa sr101	fig|287.18718.peg.393	VFG001254	Pseudomonas aeruginosa PAO1	fliI			100	100	100	1e-257
BLAT	Virulence Factor	VFDB	Pseudomonas aeruginosa p2b	fig|287.18723.peg.2019	VFG001254	Pseudomonas aeruginosa PAO1	fliI			100	100	100	1e-257
BLAT	Virulence Factor	VFDB	Pseudomonas aeruginosa p12a	fig|287.18721.peg.2304	VFG001254	Pseudomonas aeruginosa PAO1	fliI			100	100	100	1e-257
BLAT	Virulence Factor	VFDB	Pseudomonas aeruginosa pt3	fig|287.18722.peg.1507	VFG001254	Pseudomonas aeruginosa PAO1	fliI			100	100	100	1e-257
BLAT	Virulence Factor	VFDB	Pseudomonas aeruginosa sn99	fig|287.18719.peg.500	VFG001255	Pseudomonas aeruginosa PAO1	fliJ	Flagellar protein FliJ	Adherence,Motility	100	100	100	6e-79
BLAT	Virulence Factor	VFDB	Pseudomonas aeruginosa s33	fig|287.18720.peg.4544	VFG001255	Pseudomonas aeruginosa PAO1	fliJ			100	100	100	6e-79
BLAT	Virulence Factor	VFDB	Pseudomonas aeruginosa sr75	fig|287.18717.peg.2232	VFG001255	Pseudomonas aeruginosa PAO1	fliJ			100	100	100	6e-79
BLAT	Virulence Factor	VFDB	Pseudomonas aeruginosa sr101	fig|287.18718.peg.394	VFG001255	Pseudomonas aeruginosa PAO1	fliJ			100	100	100	6e-79
BLAT	Virulence Factor	VFDB	Pseudomonas aeruginosa p2b	fig|287.18723.peg.2020	VFG001255	Pseudomonas aeruginosa PAO1	fliJ			100	100	98	3e-77
BLAT	Virulence Factor	VFDB	Pseudomonas aeruginosa p12a	fig|287.18721.peg.2303	VFG001255	Pseudomonas aeruginosa PAO1	fliJ			100	100	100	6e-79
BLAT	Virulence Factor	VFDB	Pseudomonas aeruginosa pt3	fig|287.18722.peg.1506	VFG001255	Pseudomonas aeruginosa PAO1	fliJ			100	100	100	6e-79
BLAT	Virulence Factor	VFDB	Pseudomonas aeruginosa sn99	fig|287.18719.peg.3977	VFG014473	Pseudomonas aeruginosa PAO1	fliK	Flagellar hook-length control protein FliK		100	100	99	1e-242
BLAT	Virulence Factor	VFDB	Pseudomonas aeruginosa s33	fig|287.18720.peg.4447	VFG014473	Pseudomonas aeruginosa PAO1	fliK			100	100	99	1e-242
BLAT	Virulence Factor	VFDB	Pseudomonas aeruginosa sr75	fig|287.18717.peg.5017	VFG014473	Pseudomonas aeruginosa PAO1	fliK			100	100	99	1e-242
BLAT	Virulence Factor	VFDB	Pseudomonas aeruginosa sr101	fig|287.18718.peg.3088	VFG014473	Pseudomonas aeruginosa PAO1	fliK			100	100	99	1e-242
BLAT	Virulence Factor	VFDB	Pseudomonas aeruginosa p2b	fig|287.18723.peg.3476	VFG014473	Pseudomonas aeruginosa PAO1	fliK			100	100	99	1e-242
BLAT	Virulence Factor	VFDB	Pseudomonas aeruginosa p12a	fig|287.18721.peg.3468	VFG014473	Pseudomonas aeruginosa PAO1	fliK			100	100	99	1e-242
BLAT	Virulence Factor	VFDB	Pseudomonas aeruginosa pt3	fig|287.18722.peg.3256	VFG014473	Pseudomonas aeruginosa PAO1	fliK			100	100	100	1e-243
BLAT	Virulence Factor	VFDB	Pseudomonas aeruginosa sn99	fig|287.18719.peg.3976	VFG014486	Pseudomonas aeruginosa PAO1	fliL	Flagellar basal body-associated protein FliL		100	100	100	7e-91
BLAT	Virulence Factor	VFDB	Pseudomonas aeruginosa s33	fig|287.18720.peg.4448	VFG014486	Pseudomonas aeruginosa PAO1	fliL			100	100	100	7e-91
BLAT	Virulence Factor	VFDB	Pseudomonas aeruginosa sr75	fig|287.18717.peg.5018	VFG014486	Pseudomonas aeruginosa PAO1	fliL			100	100	100	7e-91
BLAT	Virulence Factor	VFDB	Pseudomonas aeruginosa sr101	fig|287.18718.peg.3087	VFG014486	Pseudomonas aeruginosa PAO1	fliL			100	100	100	7e-91
BLAT	Virulence Factor	VFDB	Pseudomonas aeruginosa p2b	fig|287.18723.peg.3477	VFG014486	Pseudomonas aeruginosa PAO1	fliL			100	100	100	7e-91
BLAT	Virulence Factor	VFDB	Pseudomonas aeruginosa p12a	fig|287.18721.peg.3467	VFG014486	Pseudomonas aeruginosa PAO1	fliL			100	100	100	7e-91
BLAT	Virulence Factor	VFDB	Pseudomonas aeruginosa pt3	fig|287.18722.peg.3257	VFG014486	Pseudomonas aeruginosa PAO1	fliL			100	100	100	7e-91
BLAT	Virulence Factor	VFDB	Pseudomonas aeruginosa sn99	fig|287.18719.peg.3975	VFG001256	Pseudomonas aeruginosa PAO1	fliM	Flagellar motor switch protein FliM	Adherence,Motility	100	100	100	1e-183
BLAT	Virulence Factor	VFDB	Pseudomonas aeruginosa s33	fig|287.18720.peg.4449	VFG001256	Pseudomonas aeruginosa PAO1	fliM			100	100	100	1e-183
BLAT	Virulence Factor	VFDB	Pseudomonas aeruginosa sr75	fig|287.18717.peg.5019	VFG001256	Pseudomonas aeruginosa PAO1	fliM			100	100	100	1e-183
BLAT	Virulence Factor	VFDB	Pseudomonas aeruginosa sr101	fig|287.18718.peg.3086	VFG001256	Pseudomonas aeruginosa PAO1	fliM			100	100	100	1e-183
BLAT	Virulence Factor	VFDB	Pseudomonas aeruginosa p2b	fig|287.18723.peg.3478	VFG001256	Pseudomonas aeruginosa PAO1	fliM			100	100	100	1e-183
BLAT	Virulence Factor	VFDB	Pseudomonas aeruginosa p12a	fig|287.18721.peg.3466	VFG001256	Pseudomonas aeruginosa PAO1	fliM			100	100	100	1e-183
BLAT	Virulence Factor	VFDB	Pseudomonas aeruginosa pt3	fig|287.18722.peg.3258	VFG001256	Pseudomonas aeruginosa PAO1	fliM			100	100	100	1e-183
BLAT	Virulence Factor	VFDB	Pseudomonas aeruginosa sn99	fig|287.18719.peg.3974	VFG001257	Pseudomonas aeruginosa PAO1	fliN	Flagellar motor switch protein FliN	Adherence,Motility	100	100	100	1e-82
BLAT	Virulence Factor	VFDB	Pseudomonas aeruginosa s33	fig|287.18720.peg.4450	VFG001257	Pseudomonas aeruginosa PAO1	fliN			100	100	99	9e-82
BLAT	Virulence Factor	VFDB	Pseudomonas aeruginosa sr75	fig|287.18717.peg.5020	VFG001257	Pseudomonas aeruginosa PAO1	fliN			100	100	99	9e-82
BLAT	Virulence Factor	VFDB	Pseudomonas aeruginosa sr101	fig|287.18718.peg.3085	VFG001257	Pseudomonas aeruginosa PAO1	fliN			100	100	99	9e-82
BLAT	Virulence Factor	VFDB	Pseudomonas aeruginosa p2b	fig|287.18723.peg.3479	VFG001257	Pseudomonas aeruginosa PAO1	fliN			100	100	100	1e-82
BLAT	Virulence Factor	VFDB	Pseudomonas aeruginosa p12a	fig|287.18721.peg.3465	VFG001257	Pseudomonas aeruginosa PAO1	fliN			100	100	100	1e-82
BLAT	Virulence Factor	VFDB	Pseudomonas aeruginosa pt3	fig|287.18722.peg.3259	VFG001257	Pseudomonas aeruginosa PAO1	fliN			100	100	100	1e-82
BLAT	Virulence Factor	VFDB	Pseudomonas aeruginosa sn99	fig|287.18719.peg.3973	VFG001258	Pseudomonas aeruginosa PAO1	fliO	Flagellar biosynthesis protein FliO	Adherence,Motility	100	100	99	5e-79
BLAT	Virulence Factor	VFDB	Pseudomonas aeruginosa s33	fig|287.18720.peg.4451	VFG001258	Pseudomonas aeruginosa PAO1	fliO			100	100	100	2e-79
BLAT	Virulence Factor	VFDB	Pseudomonas aeruginosa sr75	fig|287.18717.peg.5021	VFG001258	Pseudomonas aeruginosa PAO1	fliO			100	100	100	2e-79
BLAT	Virulence Factor	VFDB	Pseudomonas aeruginosa sr101	fig|287.18718.peg.3084	VFG001258	Pseudomonas aeruginosa PAO1	fliO			100	100	100	2e-79
BLAT	Virulence Factor	VFDB	Pseudomonas aeruginosa p2b	fig|287.18723.peg.3480	VFG001258	Pseudomonas aeruginosa PAO1	fliO			100	100	99	5e-79
BLAT	Virulence Factor	VFDB	Pseudomonas aeruginosa p12a	fig|287.18721.peg.3464	VFG001258	Pseudomonas aeruginosa PAO1	fliO			100	100	100	2e-79
BLAT	Virulence Factor	VFDB	Pseudomonas aeruginosa pt3	fig|287.18722.peg.3260	VFG001258	Pseudomonas aeruginosa PAO1	fliO			100	100	100	2e-79
BLAT	Virulence Factor	VFDB	Pseudomonas aeruginosa sn99	fig|287.18719.peg.3972	VFG001259	Pseudomonas aeruginosa PAO1	fliP	Flagellar biosynthesis protein FliP	Adherence,Motility	100	100	100	1e-136
BLAT	Virulence Factor	VFDB	Pseudomonas aeruginosa s33	fig|287.18720.peg.4452	VFG001259	Pseudomonas aeruginosa PAO1	fliP			100	100	100	1e-136
BLAT	Virulence Factor	VFDB	Pseudomonas aeruginosa sr75	fig|287.18717.peg.5022	VFG001259	Pseudomonas aeruginosa PAO1	fliP			100	100	100	1e-136
BLAT	Virulence Factor	VFDB	Pseudomonas aeruginosa sr101	fig|287.18718.peg.3083	VFG001259	Pseudomonas aeruginosa PAO1	fliP			100	100	100	1e-136
BLAT	Virulence Factor	VFDB	Pseudomonas aeruginosa p2b	fig|287.18723.peg.3481	VFG001259	Pseudomonas aeruginosa PAO1	fliP			100	100	100	1e-136
BLAT	Virulence Factor	VFDB	Pseudomonas aeruginosa p12a	fig|287.18721.peg.3463	VFG001259	Pseudomonas aeruginosa PAO1	fliP			100	100	100	1e-136
BLAT	Virulence Factor	VFDB	Pseudomonas aeruginosa pt3	fig|287.18722.peg.3261	VFG001259	Pseudomonas aeruginosa PAO1	fliP			100	100	100	1e-136
BLAT	Virulence Factor	VFDB	Pseudomonas aeruginosa sn99	fig|287.18719.peg.3971	VFG001260	Pseudomonas aeruginosa PAO1	fliQ	Flagellar biosynthesis protein FliQ	Adherence,Motility	100	100	100	4e-42
BLAT	Virulence Factor	VFDB	Pseudomonas aeruginosa s33	fig|287.18720.peg.4453	VFG001260	Pseudomonas aeruginosa PAO1	fliQ			100	100	100	4e-42
BLAT	Virulence Factor	VFDB	Pseudomonas aeruginosa sr75	fig|287.18717.peg.5023	VFG001260	Pseudomonas aeruginosa PAO1	fliQ			100	100	100	4e-42
BLAT	Virulence Factor	VFDB	Pseudomonas aeruginosa sr101	fig|287.18718.peg.3082	VFG001260	Pseudomonas aeruginosa PAO1	fliQ			100	100	100	4e-42
BLAT	Virulence Factor	VFDB	Pseudomonas aeruginosa p2b	fig|287.18723.peg.3482	VFG001260	Pseudomonas aeruginosa PAO1	fliQ			100	100	100	4e-42
BLAT	Virulence Factor	VFDB	Pseudomonas aeruginosa p12a	fig|287.18721.peg.3462	VFG001260	Pseudomonas aeruginosa PAO1	fliQ			100	100	100	4e-42
BLAT	Virulence Factor	VFDB	Pseudomonas aeruginosa pt3	fig|287.18722.peg.3262	VFG001260	Pseudomonas aeruginosa PAO1	fliQ			100	100	100	4e-42
BLAT	Virulence Factor	VFDB	Pseudomonas aeruginosa sn99	fig|287.18719.peg.3970	VFG001261	Pseudomonas aeruginosa PAO1	fliR	Flagellar biosynthesis protein FliR	Adherence,Motility	100	100	99	1e-139
BLAT	Virulence Factor	VFDB	Pseudomonas aeruginosa s33	fig|287.18720.peg.4454	VFG001261	Pseudomonas aeruginosa PAO1	fliR			100	100	100	1e-140
BLAT	Virulence Factor	VFDB	Pseudomonas aeruginosa sr75	fig|287.18717.peg.5024	VFG001261	Pseudomonas aeruginosa PAO1	fliR			100	100	99	1e-139
BLAT	Virulence Factor	VFDB	Pseudomonas aeruginosa sr101	fig|287.18718.peg.3081	VFG001261	Pseudomonas aeruginosa PAO1	fliR			100	100	99	1e-139
BLAT	Virulence Factor	VFDB	Pseudomonas aeruginosa p2b	fig|287.18723.peg.3483	VFG001261	Pseudomonas aeruginosa PAO1	fliR			100	100	99	1e-139
BLAT	Virulence Factor	VFDB	Pseudomonas aeruginosa p12a	fig|287.18721.peg.3461	VFG001261	Pseudomonas aeruginosa PAO1	fliR			100	100	99	1e-139
BLAT	Virulence Factor	VFDB	Pseudomonas aeruginosa pt3	fig|287.18722.peg.3263	VFG001261	Pseudomonas aeruginosa PAO1	fliR			100	100	100	1e-140
BLAT	Virulence Factor	VFDB	Pseudomonas aeruginosa s33	fig|287.18720.peg.4534	VFG014330	Pseudomonas aeruginosa PAO1	fliS	Flagellar biosynthesis protein FliS		100	100	100	2e-64
BLAT	Virulence Factor	VFDB	Pseudomonas aeruginosa p2b	fig|287.18723.peg.2010	VFG014330	Pseudomonas aeruginosa PAO1	fliS			100	100	100	2e-64
BLAT	Virulence Factor	VFDB	Pseudomonas aeruginosa p12a	fig|287.18721.peg.2313	VFG014330	Pseudomonas aeruginosa PAO1	fliS			100	100	100	2e-64
BLAT	Virulence Factor	VFDB	Pseudomonas aeruginosa pt3	fig|287.18722.peg.1516	VFG014330	Pseudomonas aeruginosa PAO1	fliS			100	100	100	2e-64
BLAT	Virulence Factor	VFDB	Pseudomonas aeruginosa sn99	fig|287.18719.peg.5262	VFG000164	Pseudomonas aeruginosa PAO1	fptA	Outer membrane receptor for ferric-pyochelin FptA @ Outer membrane receptor for ferric siderophore	Iron uptake,Siderophore	100	100	99	0.0
BLAT	Virulence Factor	VFDB	Pseudomonas aeruginosa s33	fig|287.18720.peg.5478	VFG000164	Pseudomonas aeruginosa PAO1	fptA			100	100	100	0.0
BLAT	Virulence Factor	VFDB	Pseudomonas aeruginosa sr75	fig|287.18717.peg.5287	VFG000164	Pseudomonas aeruginosa PAO1	fptA			100	100	99	0.0
BLAT	Virulence Factor	VFDB	Pseudomonas aeruginosa sr101	fig|287.18718.peg.5030	VFG000164	Pseudomonas aeruginosa PAO1	fptA			100	100	99	0.0
BLAT	Virulence Factor	VFDB	Pseudomonas aeruginosa p2b	fig|287.18723.peg.5345	VFG000164	Pseudomonas aeruginosa PAO1	fptA			100	100	99	0.0
BLAT	Virulence Factor	VFDB	Pseudomonas aeruginosa p12a	fig|287.18721.peg.5923	VFG000164	Pseudomonas aeruginosa PAO1	fptA			100	100	100	0.0
BLAT	Virulence Factor	VFDB	Pseudomonas aeruginosa pt3	fig|287.18722.peg.5203	VFG000164	Pseudomonas aeruginosa PAO1	fptA			100	100	100	0.0
BLAT	Virulence Factor	VFDB	Pseudomonas aeruginosa sn99	fig|287.18719.peg.4904	VFG000163	Pseudomonas aeruginosa PAO1	fpvA	Outer membrane ferripyoverdine receptor FpvA, TonB-dependent @ Ferric siderophore receptor, TonB dependent	Iron uptake,Siderophore,Pigment	98	100	100	0.0
BLAT	Virulence Factor	VFDB	Pseudomonas aeruginosa sr75	fig|287.18717.peg.4919	VFG000163	Pseudomonas aeruginosa PAO1	fpvA			98	100	100	0.0
BLAT	Virulence Factor	VFDB	Pseudomonas aeruginosa sr101	fig|287.18718.peg.4733	VFG000163	Pseudomonas aeruginosa PAO1	fpvA			98	100	100	0.0
BLAT	Virulence Factor	VFDB	Pseudomonas aeruginosa pt3	fig|287.18722.peg.5023	VFG000163	Pseudomonas aeruginosa PAO1	fpvA			98	100	100	0.0
BLAT	Virulence Factor	VFDB	Pseudomonas aeruginosa sn99	fig|287.18719.peg.3428	VFG002071	Pseudomonas aeruginosa PAO1	hcp1	T6SS component Hcp	Secretion system,Type VI secretion system	100	100	100	3e-90
BLAT	Virulence Factor	VFDB	Pseudomonas aeruginosa s33	fig|287.18720.peg.4053	VFG002071	Pseudomonas aeruginosa PAO1	hcp1			100	100	100	3e-90
BLAT	Virulence Factor	VFDB	Pseudomonas aeruginosa sr75	fig|287.18717.peg.5824	VFG002071	Pseudomonas aeruginosa PAO1	hcp1			100	100	100	3e-90
BLAT	Virulence Factor	VFDB	Pseudomonas aeruginosa sr101	fig|287.18718.peg.4547	VFG002071	Pseudomonas aeruginosa PAO1	hcp1			100	100	100	3e-90
BLAT	Virulence Factor	VFDB	Pseudomonas aeruginosa p2b	fig|287.18723.peg.3781	VFG002071	Pseudomonas aeruginosa PAO1	hcp1			100	100	100	3e-90
BLAT	Virulence Factor	VFDB	Pseudomonas aeruginosa p12a	fig|287.18721.peg.2902	VFG002071	Pseudomonas aeruginosa PAO1	hcp1			100	100	100	3e-90
BLAT	Virulence Factor	VFDB	Pseudomonas aeruginosa pt3	fig|287.18722.peg.2813	VFG002071	Pseudomonas aeruginosa PAO1	hcp1			100	100	100	3e-90
BLAT	Virulence Factor	VFDB	Pseudomonas aeruginosa sn99	fig|287.18719.peg.3431	VFG002068	Pseudomonas aeruginosa PAO1	hsiA1	T6SS component TssA (ImpA)	Secretion system,Type VI secretion system	100	100	99	1e-192
BLAT	Virulence Factor	VFDB	Pseudomonas aeruginosa s33	fig|287.18720.peg.4056	VFG002068	Pseudomonas aeruginosa PAO1	hsiA1			100	100	99	1e-191
BLAT	Virulence Factor	VFDB	Pseudomonas aeruginosa sr75	fig|287.18717.peg.5827	VFG002068	Pseudomonas aeruginosa PAO1	hsiA1			100	100	98	1e-191
BLAT	Virulence Factor	VFDB	Pseudomonas aeruginosa sr101	fig|287.18718.peg.4544	VFG002068	Pseudomonas aeruginosa PAO1	hsiA1			100	100	98	1e-191
BLAT	Virulence Factor	VFDB	Pseudomonas aeruginosa p2b	fig|287.18723.peg.3784	VFG002068	Pseudomonas aeruginosa PAO1	hsiA1			100	100	98	1e-190
BLAT	Virulence Factor	VFDB	Pseudomonas aeruginosa p12a	fig|287.18721.peg.2905	VFG002068	Pseudomonas aeruginosa PAO1	hsiA1			100	100	99	1e-192
BLAT	Virulence Factor	VFDB	Pseudomonas aeruginosa pt3	fig|287.18722.peg.2816	VFG002068	Pseudomonas aeruginosa PAO1	hsiA1			100	100	100	1e-193
BLAT	Virulence Factor	VFDB	Pseudomonas aeruginosa sn99	fig|287.18719.peg.3430	VFG002069	Pseudomonas aeruginosa PAO1	hsiB1/vipA	T6SS component TssB (ImpB/VipA)	Secretion system,Type VI secretion system	100	100	100	1e-91
BLAT	Virulence Factor	VFDB	Pseudomonas aeruginosa s33	fig|287.18720.peg.4055	VFG002069	Pseudomonas aeruginosa PAO1	hsiB1/vipA			100	100	100	1e-91
BLAT	Virulence Factor	VFDB	Pseudomonas aeruginosa sr75	fig|287.18717.peg.5826	VFG002069	Pseudomonas aeruginosa PAO1	hsiB1/vipA			100	100	100	1e-91
BLAT	Virulence Factor	VFDB	Pseudomonas aeruginosa sr101	fig|287.18718.peg.4545	VFG002069	Pseudomonas aeruginosa PAO1	hsiB1/vipA			100	100	100	1e-91
BLAT	Virulence Factor	VFDB	Pseudomonas aeruginosa p2b	fig|287.18723.peg.3783	VFG002069	Pseudomonas aeruginosa PAO1	hsiB1/vipA			100	100	100	1e-91
BLAT	Virulence Factor	VFDB	Pseudomonas aeruginosa p12a	fig|287.18721.peg.2904	VFG002069	Pseudomonas aeruginosa PAO1	hsiB1/vipA			100	100	100	1e-91
BLAT	Virulence Factor	VFDB	Pseudomonas aeruginosa pt3	fig|287.18722.peg.2815	VFG002069	Pseudomonas aeruginosa PAO1	hsiB1/vipA			100	100	100	1e-91
BLAT	Virulence Factor	VFDB	Pseudomonas aeruginosa sn99	fig|287.18719.peg.3429	VFG002070	Pseudomonas aeruginosa PAO1	hsiC1/vipB	T6SS component TssC (ImpC/VipB)	Secretion system,Type VI secretion system	100	100	100	1e-296
BLAT	Virulence Factor	VFDB	Pseudomonas aeruginosa s33	fig|287.18720.peg.4054	VFG002070	Pseudomonas aeruginosa PAO1	hsiC1/vipB			100	100	99	1e-296
BLAT	Virulence Factor	VFDB	Pseudomonas aeruginosa sr75	fig|287.18717.peg.5825	VFG002070	Pseudomonas aeruginosa PAO1	hsiC1/vipB			100	100	99	1e-296
BLAT	Virulence Factor	VFDB	Pseudomonas aeruginosa sr101	fig|287.18718.peg.4546	VFG002070	Pseudomonas aeruginosa PAO1	hsiC1/vipB			100	100	99	1e-296
BLAT	Virulence Factor	VFDB	Pseudomonas aeruginosa p2b	fig|287.18723.peg.3782	VFG002070	Pseudomonas aeruginosa PAO1	hsiC1/vipB			100	100	99	1e-296
BLAT	Virulence Factor	VFDB	Pseudomonas aeruginosa p12a	fig|287.18721.peg.2903	VFG002070	Pseudomonas aeruginosa PAO1	hsiC1/vipB			100	100	99	1e-296
BLAT	Virulence Factor	VFDB	Pseudomonas aeruginosa pt3	fig|287.18722.peg.2814	VFG002070	Pseudomonas aeruginosa PAO1	hsiC1/vipB			100	100	100	1e-296
BLAT	Virulence Factor	VFDB	Pseudomonas aeruginosa sn99	fig|287.18719.peg.3427	VFG002072	Pseudomonas aeruginosa PAO1	hsiE1	T6SS associated component TagJ (ImpE)	Secretion system,Type VI secretion system	92	100	100	1e-146
BLAT	Virulence Factor	VFDB	Pseudomonas aeruginosa s33	fig|287.18720.peg.4052	VFG002072	Pseudomonas aeruginosa PAO1	hsiE1			92	100	100	1e-146
BLAT	Virulence Factor	VFDB	Pseudomonas aeruginosa sr75	fig|287.18717.peg.5823	VFG002072	Pseudomonas aeruginosa PAO1	hsiE1			92	100	99	1e-145
BLAT	Virulence Factor	VFDB	Pseudomonas aeruginosa sr101	fig|287.18718.peg.4548	VFG002072	Pseudomonas aeruginosa PAO1	hsiE1			92	100	99	1e-145
BLAT	Virulence Factor	VFDB	Pseudomonas aeruginosa p2b	fig|287.18723.peg.3780	VFG002072	Pseudomonas aeruginosa PAO1	hsiE1			92	100	100	1e-146
BLAT	Virulence Factor	VFDB	Pseudomonas aeruginosa p12a	fig|287.18721.peg.2901	VFG002072	Pseudomonas aeruginosa PAO1	hsiE1			92	100	100	1e-146
BLAT	Virulence Factor	VFDB	Pseudomonas aeruginosa pt3	fig|287.18722.peg.2812	VFG002072	Pseudomonas aeruginosa PAO1	hsiE1			92	100	100	1e-146
BLAT	Virulence Factor	VFDB	Pseudomonas aeruginosa sn99	fig|287.18719.peg.3426	VFG002073	Pseudomonas aeruginosa PAO1	hsiF1	T6SS lysozyme-like component TssE	Secretion system,Type VI secretion system	100	100	100	7e-91
BLAT	Virulence Factor	VFDB	Pseudomonas aeruginosa s33	fig|287.18720.peg.4051	VFG002073	Pseudomonas aeruginosa PAO1	hsiF1			100	100	100	7e-91
BLAT	Virulence Factor	VFDB	Pseudomonas aeruginosa sr75	fig|287.18717.peg.5822	VFG002073	Pseudomonas aeruginosa PAO1	hsiF1			100	100	100	7e-91
BLAT	Virulence Factor	VFDB	Pseudomonas aeruginosa sr101	fig|287.18718.peg.4549	VFG002073	Pseudomonas aeruginosa PAO1	hsiF1			100	100	100	7e-91
BLAT	Virulence Factor	VFDB	Pseudomonas aeruginosa p2b	fig|287.18723.peg.3779	VFG002073	Pseudomonas aeruginosa PAO1	hsiF1			100	100	100	7e-91
BLAT	Virulence Factor	VFDB	Pseudomonas aeruginosa p12a	fig|287.18721.peg.2900	VFG002073	Pseudomonas aeruginosa PAO1	hsiF1			100	100	100	7e-91
BLAT	Virulence Factor	VFDB	Pseudomonas aeruginosa pt3	fig|287.18722.peg.2811	VFG002073	Pseudomonas aeruginosa PAO1	hsiF1			100	100	100	7e-91
BLAT	Virulence Factor	VFDB	Pseudomonas aeruginosa sn99	fig|287.18719.peg.3425	VFG002074	Pseudomonas aeruginosa PAO1	hsiG1	T6SS component TssF (ImpG/VasA)	Secretion system,Type VI secretion system	100	100	99	0.0
BLAT	Virulence Factor	VFDB	Pseudomonas aeruginosa s33	fig|287.18720.peg.4050	VFG002074	Pseudomonas aeruginosa PAO1	hsiG1			100	100	99	0.0
BLAT	Virulence Factor	VFDB	Pseudomonas aeruginosa sr75	fig|287.18717.peg.5821	VFG002074	Pseudomonas aeruginosa PAO1	hsiG1			100	100	99	0.0
BLAT	Virulence Factor	VFDB	Pseudomonas aeruginosa sr101	fig|287.18718.peg.4550	VFG002074	Pseudomonas aeruginosa PAO1	hsiG1			100	100	99	0.0
BLAT	Virulence Factor	VFDB	Pseudomonas aeruginosa p2b	fig|287.18723.peg.3778	VFG002074	Pseudomonas aeruginosa PAO1	hsiG1			100	100	99	0.0
BLAT	Virulence Factor	VFDB	Pseudomonas aeruginosa p12a	fig|287.18721.peg.2899	VFG002074	Pseudomonas aeruginosa PAO1	hsiG1			100	100	99	0.0
BLAT	Virulence Factor	VFDB	Pseudomonas aeruginosa pt3	fig|287.18722.peg.2810	VFG002074	Pseudomonas aeruginosa PAO1	hsiG1			100	100	100	0.0
BLAT	Virulence Factor	VFDB	Pseudomonas aeruginosa sn99	fig|287.18719.peg.3424	VFG002075	Pseudomonas aeruginosa PAO1	hsiH1	T6SS component TssG (ImpH/VasB)	Secretion system,Type VI secretion system	100	100	100	1e-211
BLAT	Virulence Factor	VFDB	Pseudomonas aeruginosa s33	fig|287.18720.peg.4049	VFG002075	Pseudomonas aeruginosa PAO1	hsiH1			100	100	100	1e-211
BLAT	Virulence Factor	VFDB	Pseudomonas aeruginosa sr75	fig|287.18717.peg.5820	VFG002075	Pseudomonas aeruginosa PAO1	hsiH1			100	100	100	1e-211
BLAT	Virulence Factor	VFDB	Pseudomonas aeruginosa sr101	fig|287.18718.peg.4551	VFG002075	Pseudomonas aeruginosa PAO1	hsiH1			100	100	100	1e-211
BLAT	Virulence Factor	VFDB	Pseudomonas aeruginosa p2b	fig|287.18723.peg.3777	VFG002075	Pseudomonas aeruginosa PAO1	hsiH1			100	100	100	1e-211
BLAT	Virulence Factor	VFDB	Pseudomonas aeruginosa p12a	fig|287.18721.peg.2898	VFG002075	Pseudomonas aeruginosa PAO1	hsiH1			100	100	100	1e-211
BLAT	Virulence Factor	VFDB	Pseudomonas aeruginosa pt3	fig|287.18722.peg.2809	VFG002075	Pseudomonas aeruginosa PAO1	hsiH1			100	100	100	1e-211
BLAT	Virulence Factor	VFDB	Pseudomonas aeruginosa sn99	fig|287.18719.peg.5614	VFG002065	Pseudomonas aeruginosa PAO1	hsiJ1	T6SS component TssK (ImpJ/VasE)	Secretion system,Type VI secretion system	100	100	100	1e-258
BLAT	Virulence Factor	VFDB	Pseudomonas aeruginosa s33	fig|287.18720.peg.5766	VFG002065	Pseudomonas aeruginosa PAO1	hsiJ1			100	100	100	1e-258
BLAT	Virulence Factor	VFDB	Pseudomonas aeruginosa sr75	fig|287.18717.peg.5652	VFG002065	Pseudomonas aeruginosa PAO1	hsiJ1			100	100	100	1e-258
BLAT	Virulence Factor	VFDB	Pseudomonas aeruginosa sr101	fig|287.18718.peg.5438	VFG002065	Pseudomonas aeruginosa PAO1	hsiJ1			100	100	100	1e-258
BLAT	Virulence Factor	VFDB	Pseudomonas aeruginosa p2b	fig|287.18723.peg.2747	VFG002065	Pseudomonas aeruginosa PAO1	hsiJ1			100	100	100	1e-258
BLAT	Virulence Factor	VFDB	Pseudomonas aeruginosa p12a	fig|287.18721.peg.2908	VFG002065	Pseudomonas aeruginosa PAO1	hsiJ1			100	100	100	1e-258
BLAT	Virulence Factor	VFDB	Pseudomonas aeruginosa pt3	fig|287.18722.peg.2820	VFG002065	Pseudomonas aeruginosa PAO1	hsiJ1			100	100	100	1e-258
BLAT	Virulence Factor	VFDB	Pseudomonas aeruginosa sn99	fig|287.18719.peg.5616	VFG002063	Pseudomonas aeruginosa PAO1	icmF1/tssM1	T6SS component TssM (IcmF/VasK)	Secretion system,Type VI secretion system	100	93	100	0.0
BLAT	Virulence Factor	VFDB	Pseudomonas aeruginosa s33	fig|287.18720.peg.5768	VFG002063	Pseudomonas aeruginosa PAO1	icmF1/tssM1			100	93	99	0.0
BLAT	Virulence Factor	VFDB	Pseudomonas aeruginosa sr75	fig|287.18717.peg.5650	VFG002063	Pseudomonas aeruginosa PAO1	icmF1/tssM1			100	93	99	0.0
BLAT	Virulence Factor	VFDB	Pseudomonas aeruginosa sr101	fig|287.18718.peg.5436	VFG002063	Pseudomonas aeruginosa PAO1	icmF1/tssM1			100	93	99	0.0
BLAT	Virulence Factor	VFDB	Pseudomonas aeruginosa p2b	fig|287.18723.peg.2749	VFG002063	Pseudomonas aeruginosa PAO1	icmF1/tssM1			100	93	99	0.0
BLAT	Virulence Factor	VFDB	Pseudomonas aeruginosa p12a	fig|287.18721.peg.2910	VFG002063	Pseudomonas aeruginosa PAO1	icmF1/tssM1			100	93	99	0.0
BLAT	Virulence Factor	VFDB	Pseudomonas aeruginosa pt3	fig|287.18722.peg.2822	VFG002063	Pseudomonas aeruginosa PAO1	icmF1/tssM1			100	93	100	0.0
BLAT	Virulence Factor	VFDB	Pseudomonas aeruginosa sn99	fig|287.18719.peg.1401	VFG000145	Pseudomonas aeruginosa PAO1	lasA	LasA protease precursor	Protease,Serine protease	100	100	98	1e-245
BLAT	Virulence Factor	VFDB	Pseudomonas aeruginosa s33	fig|287.18720.peg.3293	VFG000145	Pseudomonas aeruginosa PAO1	lasA			100	100	99	1e-247
BLAT	Virulence Factor	VFDB	Pseudomonas aeruginosa sr75	fig|287.18717.peg.3812	VFG000145	Pseudomonas aeruginosa PAO1	lasA			100	100	99	1e-246
BLAT	Virulence Factor	VFDB	Pseudomonas aeruginosa sr101	fig|287.18718.peg.819	VFG000145	Pseudomonas aeruginosa PAO1	lasA			100	100	99	1e-246
BLAT	Virulence Factor	VFDB	Pseudomonas aeruginosa p2b	fig|287.18723.peg.5379	VFG000145	Pseudomonas aeruginosa PAO1	lasA			100	100	99	1e-247
BLAT	Virulence Factor	VFDB	Pseudomonas aeruginosa p12a	fig|287.18721.peg.5399	VFG000145	Pseudomonas aeruginosa PAO1	lasA			100	100	99	1e-247
BLAT	Virulence Factor	VFDB	Pseudomonas aeruginosa pt3	fig|287.18722.peg.2896	VFG000145	Pseudomonas aeruginosa PAO1	lasA			100	100	100	1e-248
BLAT	Virulence Factor	VFDB	Pseudomonas aeruginosa sn99	fig|287.18719.peg.208	VFG000146	Pseudomonas aeruginosa PAO1	lasB	Vibriolysin, extracellular zinc protease (EC 3.4.24.25) @ Pseudolysin, extracellular zinc protease (EC 3.4.24.26)	Protease,Zinc metalloproteinase	100	100	100	1e-296
BLAT	Virulence Factor	VFDB	Pseudomonas aeruginosa s33	fig|287.18720.peg.509	VFG000146	Pseudomonas aeruginosa PAO1	lasB			100	100	100	1e-296
BLAT	Virulence Factor	VFDB	Pseudomonas aeruginosa sr75	fig|287.18717.peg.217	VFG000146	Pseudomonas aeruginosa PAO1	lasB			100	100	99	1e-296
BLAT	Virulence Factor	VFDB	Pseudomonas aeruginosa sr101	fig|287.18718.peg.1400	VFG000146	Pseudomonas aeruginosa PAO1	lasB			100	100	99	1e-296
BLAT	Virulence Factor	VFDB	Pseudomonas aeruginosa p2b	fig|287.18723.peg.987	VFG000146	Pseudomonas aeruginosa PAO1	lasB			100	100	99	1e-296
BLAT	Virulence Factor	VFDB	Pseudomonas aeruginosa p12a	fig|287.18721.peg.217	VFG000146	Pseudomonas aeruginosa PAO1	lasB			100	100	99	1e-296
BLAT	Virulence Factor	VFDB	Pseudomonas aeruginosa pt3	fig|287.18722.peg.243	VFG000146	Pseudomonas aeruginosa PAO1	lasB			100	100	100	1e-296
BLAT	Virulence Factor	VFDB	Pseudomonas aeruginosa sn99	fig|287.18719.peg.3988	VFG000154	Pseudomonas aeruginosa PAO1	lasI	N-(3-oxododecanoyl)-L-homoserine lactone synthase @ N-acyl-L-homoserine lactone synthase, LuxI family (EC 2.3.1.184)	Regulation,Quorum sensing system	100	100	100	1e-112
BLAT	Virulence Factor	VFDB	Pseudomonas aeruginosa s33	fig|287.18720.peg.4436	VFG000154	Pseudomonas aeruginosa PAO1	lasI			100	100	100	1e-112
BLAT	Virulence Factor	VFDB	Pseudomonas aeruginosa sr75	fig|287.18717.peg.5006	VFG000154	Pseudomonas aeruginosa PAO1	lasI			100	100	100	1e-112
BLAT	Virulence Factor	VFDB	Pseudomonas aeruginosa sr101	fig|287.18718.peg.3099	VFG000154	Pseudomonas aeruginosa PAO1	lasI			100	100	100	1e-112
BLAT	Virulence Factor	VFDB	Pseudomonas aeruginosa p2b	fig|287.18723.peg.3465	VFG000154	Pseudomonas aeruginosa PAO1	lasI			100	100	100	1e-112
BLAT	Virulence Factor	VFDB	Pseudomonas aeruginosa p12a	fig|287.18721.peg.3479	VFG000154	Pseudomonas aeruginosa PAO1	lasI			100	100	100	1e-112
BLAT	Virulence Factor	VFDB	Pseudomonas aeruginosa pt3	fig|287.18722.peg.3245	VFG000154	Pseudomonas aeruginosa PAO1	lasI			100	100	100	1e-112
BLAT	Virulence Factor	VFDB	Pseudomonas aeruginosa sn99	fig|287.18719.peg.5613	VFG002066	Pseudomonas aeruginosa PAO1	lip1	T6SS secretion lipoprotein TssJ (VasD)	Secretion system,Type VI secretion system	100	100	99	2e-82
BLAT	Virulence Factor	VFDB	Pseudomonas aeruginosa s33	fig|287.18720.peg.5765	VFG002066	Pseudomonas aeruginosa PAO1	lip1			100	100	100	2e-83
BLAT	Virulence Factor	VFDB	Pseudomonas aeruginosa sr75	fig|287.18717.peg.5653	VFG002066	Pseudomonas aeruginosa PAO1	lip1			100	100	100	2e-83
BLAT	Virulence Factor	VFDB	Pseudomonas aeruginosa sr101	fig|287.18718.peg.5439	VFG002066	Pseudomonas aeruginosa PAO1	lip1			100	100	100	2e-83
BLAT	Virulence Factor	VFDB	Pseudomonas aeruginosa p2b	fig|287.18723.peg.2746	VFG002066	Pseudomonas aeruginosa PAO1	lip1			100	100	100	2e-83
BLAT	Virulence Factor	VFDB	Pseudomonas aeruginosa p12a	fig|287.18721.peg.2907	VFG002066	Pseudomonas aeruginosa PAO1	lip1			100	100	100	2e-83
BLAT	Virulence Factor	VFDB	Pseudomonas aeruginosa pt3	fig|287.18722.peg.2819	VFG002066	Pseudomonas aeruginosa PAO1	lip1			100	100	100	2e-83
BLAT	Virulence Factor	VFDB	Pseudomonas aeruginosa sn99	fig|287.18719.peg.4948	VFG044088	Pseudomonas aeruginosa PAO1	mbtH-like	MbtH-like NRPS chaperone		100	100	100	4e-37
BLAT	Virulence Factor	VFDB	Pseudomonas aeruginosa s33	fig|287.18720.peg.2134	VFG044088	Pseudomonas aeruginosa PAO1	mbtH-like			100	100	100	4e-37
BLAT	Virulence Factor	VFDB	Pseudomonas aeruginosa sr75	fig|287.18717.peg.5126	VFG044088	Pseudomonas aeruginosa PAO1	mbtH-like			100	100	100	4e-37
BLAT	Virulence Factor	VFDB	Pseudomonas aeruginosa sr101	fig|287.18718.peg.5013	VFG044088	Pseudomonas aeruginosa PAO1	mbtH-like			100	100	100	4e-37
BLAT	Virulence Factor	VFDB	Pseudomonas aeruginosa p2b	fig|287.18723.peg.5132	VFG044088	Pseudomonas aeruginosa PAO1	mbtH-like			100	100	100	4e-37
BLAT	Virulence Factor	VFDB	Pseudomonas aeruginosa p12a	fig|287.18721.peg.5515	VFG044088	Pseudomonas aeruginosa PAO1	mbtH-like			100	100	100	4e-37
BLAT	Virulence Factor	VFDB	Pseudomonas aeruginosa pt3	fig|287.18722.peg.5131	VFG044088	Pseudomonas aeruginosa PAO1	mbtH-like			100	100	100	4e-37
BLAT	Virulence Factor	VFDB	Pseudomonas aeruginosa sn99	fig|287.18719.peg.2935	VFG014694	Pseudomonas aeruginosa PAO1	motA	Flagellar motor rotation protein MotA		100	100	98	1e-155
BLAT	Virulence Factor	VFDB	Pseudomonas aeruginosa s33	fig|287.18720.peg.2993	VFG014694	Pseudomonas aeruginosa PAO1	motA			100	100	100	1e-157
BLAT	Virulence Factor	VFDB	Pseudomonas aeruginosa sr75	fig|287.18717.peg.1027	VFG014694	Pseudomonas aeruginosa PAO1	motA			100	100	100	1e-157
BLAT	Virulence Factor	VFDB	Pseudomonas aeruginosa sr101	fig|287.18718.peg.1670	VFG014694	Pseudomonas aeruginosa PAO1	motA			100	100	100	1e-157
BLAT	Virulence Factor	VFDB	Pseudomonas aeruginosa p2b	fig|287.18723.peg.266	VFG014694	Pseudomonas aeruginosa PAO1	motA			100	100	98	1e-155
BLAT	Virulence Factor	VFDB	Pseudomonas aeruginosa p12a	fig|287.18721.peg.3711	VFG014694	Pseudomonas aeruginosa PAO1	motA			100	100	99	1e-156
BLAT	Virulence Factor	VFDB	Pseudomonas aeruginosa pt3	fig|287.18722.peg.2470	VFG014694	Pseudomonas aeruginosa PAO1	motA			100	100	100	1e-157
BLAT	Virulence Factor	VFDB	Pseudomonas aeruginosa sn99	fig|287.18719.peg.2936	VFG014681	Pseudomonas aeruginosa PAO1	motB	Flagellar motor rotation protein MotB		100	100	100	1e-200
BLAT	Virulence Factor	VFDB	Pseudomonas aeruginosa s33	fig|287.18720.peg.2992	VFG014681	Pseudomonas aeruginosa PAO1	motB			100	100	100	1e-200
BLAT	Virulence Factor	VFDB	Pseudomonas aeruginosa sr75	fig|287.18717.peg.1026	VFG014681	Pseudomonas aeruginosa PAO1	motB			100	100	100	1e-200
BLAT	Virulence Factor	VFDB	Pseudomonas aeruginosa sr101	fig|287.18718.peg.1671	VFG014681	Pseudomonas aeruginosa PAO1	motB			100	100	100	1e-200
BLAT	Virulence Factor	VFDB	Pseudomonas aeruginosa p2b	fig|287.18723.peg.265	VFG014681	Pseudomonas aeruginosa PAO1	motB			100	100	100	1e-200
BLAT	Virulence Factor	VFDB	Pseudomonas aeruginosa p12a	fig|287.18721.peg.3710	VFG014681	Pseudomonas aeruginosa PAO1	motB			100	100	100	1e-200
BLAT	Virulence Factor	VFDB	Pseudomonas aeruginosa pt3	fig|287.18722.peg.2471	VFG014681	Pseudomonas aeruginosa PAO1	motB			100	100	100	1e-200
BLAT	Virulence Factor	VFDB	Pseudomonas aeruginosa sn99	fig|287.18719.peg.3958	VFG014707	Pseudomonas aeruginosa PAO1	motC	Flagellar motor rotation protein MotA		100	100	99	1e-134
BLAT	Virulence Factor	VFDB	Pseudomonas aeruginosa s33	fig|287.18720.peg.4466	VFG014707	Pseudomonas aeruginosa PAO1	motC			100	100	100	1e-134
BLAT	Virulence Factor	VFDB	Pseudomonas aeruginosa sr75	fig|287.18717.peg.5036	VFG014707	Pseudomonas aeruginosa PAO1	motC			100	100	99	1e-134
BLAT	Virulence Factor	VFDB	Pseudomonas aeruginosa sr101	fig|287.18718.peg.3069	VFG014707	Pseudomonas aeruginosa PAO1	motC			100	100	99	1e-134
BLAT	Virulence Factor	VFDB	Pseudomonas aeruginosa p2b	fig|287.18723.peg.3495	VFG014707	Pseudomonas aeruginosa PAO1	motC			100	100	100	1e-134
BLAT	Virulence Factor	VFDB	Pseudomonas aeruginosa p12a	fig|287.18721.peg.3449	VFG014707	Pseudomonas aeruginosa PAO1	motC			100	100	100	1e-134
BLAT	Virulence Factor	VFDB	Pseudomonas aeruginosa pt3	fig|287.18722.peg.3275	VFG014707	Pseudomonas aeruginosa PAO1	motC			100	100	100	1e-134
BLAT	Virulence Factor	VFDB	Pseudomonas aeruginosa sn99	fig|287.18719.peg.3957	VFG014720	Pseudomonas aeruginosa PAO1	motD	Flagellar motor rotation protein MotB		100	100	100	1e-168
BLAT	Virulence Factor	VFDB	Pseudomonas aeruginosa s33	fig|287.18720.peg.4467	VFG014720	Pseudomonas aeruginosa PAO1	motD			100	100	100	1e-168
BLAT	Virulence Factor	VFDB	Pseudomonas aeruginosa sr75	fig|287.18717.peg.5037	VFG014720	Pseudomonas aeruginosa PAO1	motD			100	100	99	1e-167
BLAT	Virulence Factor	VFDB	Pseudomonas aeruginosa sr101	fig|287.18718.peg.3068	VFG014720	Pseudomonas aeruginosa PAO1	motD			100	100	99	1e-167
BLAT	Virulence Factor	VFDB	Pseudomonas aeruginosa p2b	fig|287.18723.peg.3496	VFG014720	Pseudomonas aeruginosa PAO1	motD			100	100	100	1e-168
BLAT	Virulence Factor	VFDB	Pseudomonas aeruginosa p12a	fig|287.18721.peg.3448	VFG014720	Pseudomonas aeruginosa PAO1	motD			100	100	100	1e-168
BLAT	Virulence Factor	VFDB	Pseudomonas aeruginosa pt3	fig|287.18722.peg.3276	VFG014720	Pseudomonas aeruginosa PAO1	motD			100	100	100	1e-168
BLAT	Virulence Factor	VFDB	Pseudomonas aeruginosa sn99	fig|287.18719.peg.409	VFG014733	Pseudomonas aeruginosa PAO1	motY	Putative outer membrane protein		100	100	100	1e-183
BLAT	Virulence Factor	VFDB	Pseudomonas aeruginosa s33	fig|287.18720.peg.4700	VFG014733	Pseudomonas aeruginosa PAO1	motY			100	100	100	1e-183
BLAT	Virulence Factor	VFDB	Pseudomonas aeruginosa sr75	fig|287.18717.peg.422	VFG014733	Pseudomonas aeruginosa PAO1	motY			100	100	100	1e-183
BLAT	Virulence Factor	VFDB	Pseudomonas aeruginosa sr101	fig|287.18718.peg.5350	VFG014733	Pseudomonas aeruginosa PAO1	motY			99	96	100	1e-183
BLAT	Virulence Factor	VFDB	Pseudomonas aeruginosa p2b	fig|287.18723.peg.740	VFG014733	Pseudomonas aeruginosa PAO1	motY			100	100	99	1e-183
BLAT	Virulence Factor	VFDB	Pseudomonas aeruginosa p12a	fig|287.18721.peg.422	VFG014733	Pseudomonas aeruginosa PAO1	motY			100	100	100	1e-183
BLAT	Virulence Factor	VFDB	Pseudomonas aeruginosa pt3	fig|287.18722.peg.41	VFG014733	Pseudomonas aeruginosa PAO1	motY			100	100	100	1e-183
BLAT	Virulence Factor	VFDB	Pseudomonas aeruginosa sn99	fig|287.18719.peg.3667	VFG000134	Pseudomonas aeruginosa PAO1	mucA	Sigma factor RpoE negative regulatory protein RseA	Antiphagocytosis,Serum resistance	100	100	100	1e-105
BLAT	Virulence Factor	VFDB	Pseudomonas aeruginosa s33	fig|287.18720.peg.4927	VFG000134	Pseudomonas aeruginosa PAO1	mucA			100	100	98	1e-103
BLAT	Virulence Factor	VFDB	Pseudomonas aeruginosa sr75	fig|287.18717.peg.1875	VFG000134	Pseudomonas aeruginosa PAO1	mucA			100	100	100	1e-105
BLAT	Virulence Factor	VFDB	Pseudomonas aeruginosa sr101	fig|287.18718.peg.39	VFG000134	Pseudomonas aeruginosa PAO1	mucA			100	100	100	1e-105
BLAT	Virulence Factor	VFDB	Pseudomonas aeruginosa p2b	fig|287.18723.peg.1677	VFG000134	Pseudomonas aeruginosa PAO1	mucA			100	100	100	1e-105
BLAT	Virulence Factor	VFDB	Pseudomonas aeruginosa p12a	fig|287.18721.peg.562	VFG000134	Pseudomonas aeruginosa PAO1	mucA			100	100	100	1e-105
BLAT	Virulence Factor	VFDB	Pseudomonas aeruginosa pt3	fig|287.18722.peg.2129	VFG000134	Pseudomonas aeruginosa PAO1	mucA			100	100	100	1e-105
BLAT	Virulence Factor	VFDB	Pseudomonas aeruginosa sn99	fig|287.18719.peg.3666	VFG000135	Pseudomonas aeruginosa PAO1	mucB	Sigma factor RpoE negative regulatory protein RseB precursor	Antiphagocytosis,Serum resistance	100	100	100	1e-182
BLAT	Virulence Factor	VFDB	Pseudomonas aeruginosa s33	fig|287.18720.peg.4926	VFG000135	Pseudomonas aeruginosa PAO1	mucB			100	100	100	1e-182
BLAT	Virulence Factor	VFDB	Pseudomonas aeruginosa sr75	fig|287.18717.peg.1876	VFG000135	Pseudomonas aeruginosa PAO1	mucB			100	100	100	1e-182
BLAT	Virulence Factor	VFDB	Pseudomonas aeruginosa sr101	fig|287.18718.peg.40	VFG000135	Pseudomonas aeruginosa PAO1	mucB			100	100	100	1e-182
BLAT	Virulence Factor	VFDB	Pseudomonas aeruginosa p2b	fig|287.18723.peg.1678	VFG000135	Pseudomonas aeruginosa PAO1	mucB			100	100	100	1e-182
BLAT	Virulence Factor	VFDB	Pseudomonas aeruginosa p12a	fig|287.18721.peg.563	VFG000135	Pseudomonas aeruginosa PAO1	mucB			100	100	100	1e-182
BLAT	Virulence Factor	VFDB	Pseudomonas aeruginosa pt3	fig|287.18722.peg.2128	VFG000135	Pseudomonas aeruginosa PAO1	mucB			100	100	100	1e-182
BLAT	Virulence Factor	VFDB	Pseudomonas aeruginosa sn99	fig|287.18719.peg.3665	VFG000136	Pseudomonas aeruginosa PAO1	mucC	Sigma factor RpoE regulatory protein RseC	Antiphagocytosis,Serum resistance	100	100	100	5e-79
BLAT	Virulence Factor	VFDB	Pseudomonas aeruginosa s33	fig|287.18720.peg.4925	VFG000136	Pseudomonas aeruginosa PAO1	mucC			100	100	100	5e-79
BLAT	Virulence Factor	VFDB	Pseudomonas aeruginosa sr75	fig|287.18717.peg.1877	VFG000136	Pseudomonas aeruginosa PAO1	mucC			100	100	100	5e-79
BLAT	Virulence Factor	VFDB	Pseudomonas aeruginosa sr101	fig|287.18718.peg.41	VFG000136	Pseudomonas aeruginosa PAO1	mucC			100	100	100	5e-79
BLAT	Virulence Factor	VFDB	Pseudomonas aeruginosa p2b	fig|287.18723.peg.1679	VFG000136	Pseudomonas aeruginosa PAO1	mucC			100	100	99	1e-78
BLAT	Virulence Factor	VFDB	Pseudomonas aeruginosa p12a	fig|287.18721.peg.564	VFG000136	Pseudomonas aeruginosa PAO1	mucC			100	100	99	1e-78
BLAT	Virulence Factor	VFDB	Pseudomonas aeruginosa pt3	fig|287.18722.peg.2127	VFG000136	Pseudomonas aeruginosa PAO1	mucC			100	100	100	5e-79
BLAT	Virulence Factor	VFDB	Pseudomonas aeruginosa sn99	fig|287.18719.peg.3664	VFG014950	Pseudomonas aeruginosa PAO1	mucD	HtrA protease/chaperone protein		100	100	100	1e-269
BLAT	Virulence Factor	VFDB	Pseudomonas aeruginosa s33	fig|287.18720.peg.4924	VFG014950	Pseudomonas aeruginosa PAO1	mucD			100	100	99	1e-268
BLAT	Virulence Factor	VFDB	Pseudomonas aeruginosa sr75	fig|287.18717.peg.1878	VFG014950	Pseudomonas aeruginosa PAO1	mucD			100	100	99	1e-268
BLAT	Virulence Factor	VFDB	Pseudomonas aeruginosa sr101	fig|287.18718.peg.42	VFG014950	Pseudomonas aeruginosa PAO1	mucD			100	100	99	1e-268
BLAT	Virulence Factor	VFDB	Pseudomonas aeruginosa p2b	fig|287.18723.peg.1680	VFG014950	Pseudomonas aeruginosa PAO1	mucD			100	100	99	1e-268
BLAT	Virulence Factor	VFDB	Pseudomonas aeruginosa p12a	fig|287.18721.peg.565	VFG014950	Pseudomonas aeruginosa PAO1	mucD			100	100	99	1e-268
BLAT	Virulence Factor	VFDB	Pseudomonas aeruginosa pt3	fig|287.18722.peg.2126	VFG014950	Pseudomonas aeruginosa PAO1	mucD			100	100	100	1e-269
BLAT	Virulence Factor	VFDB	Pseudomonas aeruginosa sn99	fig|287.18719.peg.4133	VFG014997	Pseudomonas aeruginosa PAO1	mucE	hypothetical protein		100	100	100	8e-45
BLAT	Virulence Factor	VFDB	Pseudomonas aeruginosa s33	fig|287.18720.peg.4765	VFG014997	Pseudomonas aeruginosa PAO1	mucE			100	100	100	8e-45
BLAT	Virulence Factor	VFDB	Pseudomonas aeruginosa sr75	fig|287.18717.peg.4542	VFG014997	Pseudomonas aeruginosa PAO1	mucE			100	100	100	8e-45
BLAT	Virulence Factor	VFDB	Pseudomonas aeruginosa sr101	fig|287.18718.peg.4232	VFG014997	Pseudomonas aeruginosa PAO1	mucE			100	100	100	8e-45
BLAT	Virulence Factor	VFDB	Pseudomonas aeruginosa p2b	fig|287.18723.peg.3978	VFG014997	Pseudomonas aeruginosa PAO1	mucE			100	100	100	8e-45
BLAT	Virulence Factor	VFDB	Pseudomonas aeruginosa p12a	fig|287.18721.peg.4442	VFG014997	Pseudomonas aeruginosa PAO1	mucE			100	100	100	8e-45
BLAT	Virulence Factor	VFDB	Pseudomonas aeruginosa pt3	fig|287.18722.peg.3944	VFG014997	Pseudomonas aeruginosa PAO1	mucE			100	100	100	8e-45
BLAT	Virulence Factor	VFDB	Pseudomonas aeruginosa sn99	fig|287.18719.peg.283	VFG015000	Pseudomonas aeruginosa PAO1	mucP	Intramembrane protease RasP/YluC, implicated in cell division based on FtsL cleavage		100	100	99	1e-258
BLAT	Virulence Factor	VFDB	Pseudomonas aeruginosa s33	fig|287.18720.peg.433	VFG015000	Pseudomonas aeruginosa PAO1	mucP			100	100	100	1e-259
BLAT	Virulence Factor	VFDB	Pseudomonas aeruginosa sr75	fig|287.18717.peg.292	VFG015000	Pseudomonas aeruginosa PAO1	mucP			100	100	99	1e-258
BLAT	Virulence Factor	VFDB	Pseudomonas aeruginosa sr101	fig|287.18718.peg.1475	VFG015000	Pseudomonas aeruginosa PAO1	mucP			100	100	99	1e-258
BLAT	Virulence Factor	VFDB	Pseudomonas aeruginosa p2b	fig|287.18723.peg.912	VFG015000	Pseudomonas aeruginosa PAO1	mucP			100	100	100	1e-259
BLAT	Virulence Factor	VFDB	Pseudomonas aeruginosa p12a	fig|287.18721.peg.292	VFG015000	Pseudomonas aeruginosa PAO1	mucP			100	100	99	1e-257
BLAT	Virulence Factor	VFDB	Pseudomonas aeruginosa pt3	fig|287.18722.peg.168	VFG015000	Pseudomonas aeruginosa PAO1	mucP			100	100	100	1e-259
BLAT	Virulence Factor	VFDB	Pseudomonas aeruginosa sn99	fig|287.18719.peg.5272	VFG000171	Pseudomonas aeruginosa PAO1	pchA	Isochorismate synthase (EC 5.4.4.2) @ Isochorismate synthase (EC 5.4.4.2) [pyochelin] siderophore @ Isochorismate synthase (EC 5.4.4.2) of siderophore biosynthesis	Iron uptake,Siderophore	100	100	100	1e-283
BLAT	Virulence Factor	VFDB	Pseudomonas aeruginosa s33	fig|287.18720.peg.5488	VFG000171	Pseudomonas aeruginosa PAO1	pchA			100	100	100	1e-283
BLAT	Virulence Factor	VFDB	Pseudomonas aeruginosa sr75	fig|287.18717.peg.5297	VFG000171	Pseudomonas aeruginosa PAO1	pchA			100	100	99	1e-283
BLAT	Virulence Factor	VFDB	Pseudomonas aeruginosa sr101	fig|287.18718.peg.5040	VFG000171	Pseudomonas aeruginosa PAO1	pchA			100	100	99	1e-283
BLAT	Virulence Factor	VFDB	Pseudomonas aeruginosa p2b	fig|287.18723.peg.5335	VFG000171	Pseudomonas aeruginosa PAO1	pchA			100	100	99	1e-283
BLAT	Virulence Factor	VFDB	Pseudomonas aeruginosa p12a	fig|287.18721.peg.5933	VFG000171	Pseudomonas aeruginosa PAO1	pchA			100	100	99	1e-282
BLAT	Virulence Factor	VFDB	Pseudomonas aeruginosa pt3	fig|287.18722.peg.5193	VFG000171	Pseudomonas aeruginosa PAO1	pchA			100	100	100	1e-283
BLAT	Virulence Factor	VFDB	Pseudomonas aeruginosa sn99	fig|287.18719.peg.5271	VFG000170	Pseudomonas aeruginosa PAO1	pchB	Isochorismate pyruvate-lyase (EC 4.2.99.21) [pyochelin] siderophore @ Isochorismate pyruvate-lyase (EC 4.2.99.21) of siderophore biosynthesis	Iron uptake,Siderophore	100	100	100	1e-52
BLAT	Virulence Factor	VFDB	Pseudomonas aeruginosa s33	fig|287.18720.peg.5487	VFG000170	Pseudomonas aeruginosa PAO1	pchB			100	100	99	3e-51
BLAT	Virulence Factor	VFDB	Pseudomonas aeruginosa sr75	fig|287.18717.peg.5296	VFG000170	Pseudomonas aeruginosa PAO1	pchB			100	100	100	1e-52
BLAT	Virulence Factor	VFDB	Pseudomonas aeruginosa sr101	fig|287.18718.peg.5039	VFG000170	Pseudomonas aeruginosa PAO1	pchB			100	100	100	1e-52
BLAT	Virulence Factor	VFDB	Pseudomonas aeruginosa p2b	fig|287.18723.peg.5336	VFG000170	Pseudomonas aeruginosa PAO1	pchB			100	100	100	1e-52
BLAT	Virulence Factor	VFDB	Pseudomonas aeruginosa p12a	fig|287.18721.peg.5932	VFG000170	Pseudomonas aeruginosa PAO1	pchB			100	100	100	1e-52
BLAT	Virulence Factor	VFDB	Pseudomonas aeruginosa pt3	fig|287.18722.peg.5194	VFG000170	Pseudomonas aeruginosa PAO1	pchB			100	100	100	1e-52
BLAT	Virulence Factor	VFDB	Pseudomonas aeruginosa sn99	fig|287.18719.peg.5270	VFG000169	Pseudomonas aeruginosa PAO1	pchC	Pyochelin biosynthetic protein PchC, predicted thioesterase @ Thioesterase in siderophore biosynthesis gene cluster	Iron uptake,Siderophore	100	100	99	1e-142
BLAT	Virulence Factor	VFDB	Pseudomonas aeruginosa s33	fig|287.18720.peg.5486	VFG000169	Pseudomonas aeruginosa PAO1	pchC			100	100	99	1e-142
BLAT	Virulence Factor	VFDB	Pseudomonas aeruginosa sr75	fig|287.18717.peg.5295	VFG000169	Pseudomonas aeruginosa PAO1	pchC			100	100	100	1e-142
BLAT	Virulence Factor	VFDB	Pseudomonas aeruginosa sr101	fig|287.18718.peg.5038	VFG000169	Pseudomonas aeruginosa PAO1	pchC			100	100	100	1e-142
BLAT	Virulence Factor	VFDB	Pseudomonas aeruginosa p2b	fig|287.18723.peg.5337	VFG000169	Pseudomonas aeruginosa PAO1	pchC			100	100	99	1e-142
BLAT	Virulence Factor	VFDB	Pseudomonas aeruginosa p12a	fig|287.18721.peg.5931	VFG000169	Pseudomonas aeruginosa PAO1	pchC			100	100	99	1e-142
BLAT	Virulence Factor	VFDB	Pseudomonas aeruginosa pt3	fig|287.18722.peg.5195	VFG000169	Pseudomonas aeruginosa PAO1	pchC			100	100	100	1e-142
BLAT	Virulence Factor	VFDB	Pseudomonas aeruginosa sn99	fig|287.18719.peg.5269	VFG000168	Pseudomonas aeruginosa PAO1	pchD	2,3-dihydroxybenzoate-AMP ligase (EC 2.7.7.58) [pyochelin] siderophore @ 2,3-dihydroxybenzoate-AMP ligase (EC 2.7.7.58) of siderophore biosynthesis	Iron uptake,Siderophore	100	100	99	0.0
BLAT	Virulence Factor	VFDB	Pseudomonas aeruginosa s33	fig|287.18720.peg.5485	VFG000168	Pseudomonas aeruginosa PAO1	pchD			100	100	99	0.0
BLAT	Virulence Factor	VFDB	Pseudomonas aeruginosa sr75	fig|287.18717.peg.5294	VFG000168	Pseudomonas aeruginosa PAO1	pchD			100	100	99	0.0
BLAT	Virulence Factor	VFDB	Pseudomonas aeruginosa sr101	fig|287.18718.peg.5037	VFG000168	Pseudomonas aeruginosa PAO1	pchD			100	100	99	0.0
BLAT	Virulence Factor	VFDB	Pseudomonas aeruginosa p2b	fig|287.18723.peg.5338	VFG000168	Pseudomonas aeruginosa PAO1	pchD			100	100	99	0.0
BLAT	Virulence Factor	VFDB	Pseudomonas aeruginosa p12a	fig|287.18721.peg.5930	VFG000168	Pseudomonas aeruginosa PAO1	pchD			100	100	99	0.0
BLAT	Virulence Factor	VFDB	Pseudomonas aeruginosa pt3	fig|287.18722.peg.5196	VFG000168	Pseudomonas aeruginosa PAO1	pchD			100	100	100	0.0
BLAT	Virulence Factor	VFDB	Pseudomonas aeruginosa sn99	fig|287.18719.peg.5267	VFG000166	Pseudomonas aeruginosa PAO1	pchE	Dihydroaeruginoate synthetase PchE, non-ribosomal peptide synthetase modules @ Siderophore biosynthesis non-ribosomal peptide synthetase modules	Iron uptake,Siderophore	100	100	99	0.0
BLAT	Virulence Factor	VFDB	Pseudomonas aeruginosa s33	fig|287.18720.peg.5483	VFG000166	Pseudomonas aeruginosa PAO1	pchE			100	100	99	0.0
BLAT	Virulence Factor	VFDB	Pseudomonas aeruginosa sr75	fig|287.18717.peg.5292	VFG000166	Pseudomonas aeruginosa PAO1	pchE			100	100	99	0.0
BLAT	Virulence Factor	VFDB	Pseudomonas aeruginosa sr101	fig|287.18718.peg.5035	VFG000166	Pseudomonas aeruginosa PAO1	pchE			100	100	99	0.0
BLAT	Virulence Factor	VFDB	Pseudomonas aeruginosa p2b	fig|287.18723.peg.5340	VFG000166	Pseudomonas aeruginosa PAO1	pchE			100	100	99	0.0
BLAT	Virulence Factor	VFDB	Pseudomonas aeruginosa p12a	fig|287.18721.peg.5928	VFG000166	Pseudomonas aeruginosa PAO1	pchE			100	100	99	0.0
BLAT	Virulence Factor	VFDB	Pseudomonas aeruginosa pt3	fig|287.18722.peg.5198	VFG000166	Pseudomonas aeruginosa PAO1	pchE			100	100	100	0.0
BLAT	Virulence Factor	VFDB	Pseudomonas aeruginosa sn99	fig|287.18719.peg.5266	VFG000165	Pseudomonas aeruginosa PAO1	pchF	Pyochelin synthetase PchF, non-ribosomal peptide synthetase module @ Siderophore biosynthesis non-ribosomal peptide synthetase modules	Iron uptake,Siderophore	100	100	99	0.0
BLAT	Virulence Factor	VFDB	Pseudomonas aeruginosa s33	fig|287.18720.peg.5482	VFG000165	Pseudomonas aeruginosa PAO1	pchF			100	100	98	0.0
BLAT	Virulence Factor	VFDB	Pseudomonas aeruginosa sr75	fig|287.18717.peg.5291	VFG000165	Pseudomonas aeruginosa PAO1	pchF			100	100	99	0.0
BLAT	Virulence Factor	VFDB	Pseudomonas aeruginosa sr101	fig|287.18718.peg.5034	VFG000165	Pseudomonas aeruginosa PAO1	pchF			100	100	99	0.0
BLAT	Virulence Factor	VFDB	Pseudomonas aeruginosa p2b	fig|287.18723.peg.5341	VFG000165	Pseudomonas aeruginosa PAO1	pchF			100	100	99	0.0
BLAT	Virulence Factor	VFDB	Pseudomonas aeruginosa p12a	fig|287.18721.peg.5927	VFG000165	Pseudomonas aeruginosa PAO1	pchF			100	100	99	0.0
BLAT	Virulence Factor	VFDB	Pseudomonas aeruginosa pt3	fig|287.18722.peg.5199	VFG000165	Pseudomonas aeruginosa PAO1	pchF			100	100	100	0.0
BLAT	Virulence Factor	VFDB	Pseudomonas aeruginosa sn99	fig|287.18719.peg.5265	VFG001268	Pseudomonas aeruginosa PAO1	pchG	Pyochelin biosynthetic protein PchG, oxidoreductase (NAD-binding) @ Thiazolinyl imide reductase in siderophore biosynthesis gene cluster	Iron uptake,Siderophore	100	100	99	1e-197
BLAT	Virulence Factor	VFDB	Pseudomonas aeruginosa s33	fig|287.18720.peg.5481	VFG001268	Pseudomonas aeruginosa PAO1	pchG			100	100	98	1e-197
BLAT	Virulence Factor	VFDB	Pseudomonas aeruginosa sr75	fig|287.18717.peg.5290	VFG001268	Pseudomonas aeruginosa PAO1	pchG			100	100	99	1e-197
BLAT	Virulence Factor	VFDB	Pseudomonas aeruginosa sr101	fig|287.18718.peg.5033	VFG001268	Pseudomonas aeruginosa PAO1	pchG			100	100	99	1e-197
BLAT	Virulence Factor	VFDB	Pseudomonas aeruginosa p2b	fig|287.18723.peg.5342	VFG001268	Pseudomonas aeruginosa PAO1	pchG			100	100	99	1e-198
BLAT	Virulence Factor	VFDB	Pseudomonas aeruginosa p12a	fig|287.18721.peg.5926	VFG001268	Pseudomonas aeruginosa PAO1	pchG			100	100	99	1e-198
BLAT	Virulence Factor	VFDB	Pseudomonas aeruginosa pt3	fig|287.18722.peg.5200	VFG001268	Pseudomonas aeruginosa PAO1	pchG			100	100	100	1e-199
BLAT	Virulence Factor	VFDB	Pseudomonas aeruginosa sn99	fig|287.18719.peg.5264	VFG001267	Pseudomonas aeruginosa PAO1	pchH	ABC efflux pump, fused inner membrane and ATPase subunits in pyochelin gene cluster @ Putative ABC iron siderophore transporter, fused permease and ATPase domains	Iron uptake,Siderophore	100	100	99	0.0
BLAT	Virulence Factor	VFDB	Pseudomonas aeruginosa s33	fig|287.18720.peg.5480	VFG001267	Pseudomonas aeruginosa PAO1	pchH			100	100	99	0.0
BLAT	Virulence Factor	VFDB	Pseudomonas aeruginosa sr75	fig|287.18717.peg.5289	VFG001267	Pseudomonas aeruginosa PAO1	pchH			100	100	99	0.0
BLAT	Virulence Factor	VFDB	Pseudomonas aeruginosa sr101	fig|287.18718.peg.5032	VFG001267	Pseudomonas aeruginosa PAO1	pchH			100	100	99	0.0
BLAT	Virulence Factor	VFDB	Pseudomonas aeruginosa p2b	fig|287.18723.peg.5343	VFG001267	Pseudomonas aeruginosa PAO1	pchH			100	100	99	0.0
BLAT	Virulence Factor	VFDB	Pseudomonas aeruginosa p12a	fig|287.18721.peg.5925	VFG001267	Pseudomonas aeruginosa PAO1	pchH			100	100	99	0.0
BLAT	Virulence Factor	VFDB	Pseudomonas aeruginosa pt3	fig|287.18722.peg.5201	VFG001267	Pseudomonas aeruginosa PAO1	pchH			100	100	100	0.0
BLAT	Virulence Factor	VFDB	Pseudomonas aeruginosa sn99	fig|287.18719.peg.5263	VFG001266	Pseudomonas aeruginosa PAO1	pchI	ABC efflux pump, fused inner membrane and ATPase subunits in pyochelin gene cluster @ Putative ABC iron siderophore transporter, fused permease and ATPase domains	Iron uptake,Siderophore	100	100	99	0.0
BLAT	Virulence Factor	VFDB	Pseudomonas aeruginosa s33	fig|287.18720.peg.5479	VFG001266	Pseudomonas aeruginosa PAO1	pchI			100	100	98	0.0
BLAT	Virulence Factor	VFDB	Pseudomonas aeruginosa sr75	fig|287.18717.peg.5288	VFG001266	Pseudomonas aeruginosa PAO1	pchI			100	100	99	0.0
BLAT	Virulence Factor	VFDB	Pseudomonas aeruginosa sr101	fig|287.18718.peg.5031	VFG001266	Pseudomonas aeruginosa PAO1	pchI			100	100	99	0.0
BLAT	Virulence Factor	VFDB	Pseudomonas aeruginosa p2b	fig|287.18723.peg.5344	VFG001266	Pseudomonas aeruginosa PAO1	pchI			99	99	99	0.0
BLAT	Virulence Factor	VFDB	Pseudomonas aeruginosa p12a	fig|287.18721.peg.5924	VFG001266	Pseudomonas aeruginosa PAO1	pchI			100	100	98	0.0
BLAT	Virulence Factor	VFDB	Pseudomonas aeruginosa pt3	fig|287.18722.peg.5202	VFG001266	Pseudomonas aeruginosa PAO1	pchI			100	100	100	0.0
BLAT	Virulence Factor	VFDB	Pseudomonas aeruginosa sn99	fig|287.18719.peg.5268	VFG000167	Pseudomonas aeruginosa PAO1	pchR	Transcriptional regulator PchR	Iron uptake,Siderophore	100	100	100	1e-171
BLAT	Virulence Factor	VFDB	Pseudomonas aeruginosa s33	fig|287.18720.peg.5484	VFG000167	Pseudomonas aeruginosa PAO1	pchR			100	100	100	1e-171
BLAT	Virulence Factor	VFDB	Pseudomonas aeruginosa sr75	fig|287.18717.peg.5293	VFG000167	Pseudomonas aeruginosa PAO1	pchR			100	100	100	1e-171
BLAT	Virulence Factor	VFDB	Pseudomonas aeruginosa sr101	fig|287.18718.peg.5036	VFG000167	Pseudomonas aeruginosa PAO1	pchR			100	100	100	1e-171
BLAT	Virulence Factor	VFDB	Pseudomonas aeruginosa p2b	fig|287.18723.peg.5339	VFG000167	Pseudomonas aeruginosa PAO1	pchR			100	100	100	1e-171
BLAT	Virulence Factor	VFDB	Pseudomonas aeruginosa p12a	fig|287.18721.peg.5929	VFG000167	Pseudomonas aeruginosa PAO1	pchR			100	100	100	1e-171
BLAT	Virulence Factor	VFDB	Pseudomonas aeruginosa pt3	fig|287.18722.peg.5197	VFG000167	Pseudomonas aeruginosa PAO1	pchR			100	100	100	1e-171
BLAT	Virulence Factor	VFDB	Pseudomonas aeruginosa sn99	fig|287.18719.peg.1584	VFG000194	Pseudomonas aeruginosa PAO1	pcr1	Type III secretion outermembrane negative regulator of secretion (TyeA)	Secretion system,Type III secretion system	100	100	100	7e-46
BLAT	Virulence Factor	VFDB	Pseudomonas aeruginosa s33	fig|287.18720.peg.3476	VFG000194	Pseudomonas aeruginosa PAO1	pcr1			100	100	100	7e-46
BLAT	Virulence Factor	VFDB	Pseudomonas aeruginosa sr75	fig|287.18717.peg.3999	VFG000194	Pseudomonas aeruginosa PAO1	pcr1			100	100	100	7e-46
BLAT	Virulence Factor	VFDB	Pseudomonas aeruginosa sr101	fig|287.18718.peg.633	VFG000194	Pseudomonas aeruginosa PAO1	pcr1			100	100	100	7e-46
BLAT	Virulence Factor	VFDB	Pseudomonas aeruginosa p2b	fig|287.18723.peg.2263	VFG000194	Pseudomonas aeruginosa PAO1	pcr1			100	100	100	7e-46
BLAT	Virulence Factor	VFDB	Pseudomonas aeruginosa p12a	fig|287.18721.peg.2977	VFG000194	Pseudomonas aeruginosa PAO1	pcr1			100	100	98	6e-45
BLAT	Virulence Factor	VFDB	Pseudomonas aeruginosa pt3	fig|287.18722.peg.3081	VFG000194	Pseudomonas aeruginosa PAO1	pcr1			100	100	100	7e-46
BLAT	Virulence Factor	VFDB	Pseudomonas aeruginosa sn99	fig|287.18719.peg.1583	VFG000195	Pseudomonas aeruginosa PAO1	pcr2	Type III secretion chaperone SycN	Secretion system,Type III secretion system	100	100	99	2e-65
BLAT	Virulence Factor	VFDB	Pseudomonas aeruginosa s33	fig|287.18720.peg.3475	VFG000195	Pseudomonas aeruginosa PAO1	pcr2			100	100	99	2e-65
BLAT	Virulence Factor	VFDB	Pseudomonas aeruginosa sr75	fig|287.18717.peg.3998	VFG000195	Pseudomonas aeruginosa PAO1	pcr2			100	100	99	2e-65
BLAT	Virulence Factor	VFDB	Pseudomonas aeruginosa sr101	fig|287.18718.peg.634	VFG000195	Pseudomonas aeruginosa PAO1	pcr2			100	100	99	2e-65
BLAT	Virulence Factor	VFDB	Pseudomonas aeruginosa p2b	fig|287.18723.peg.2264	VFG000195	Pseudomonas aeruginosa PAO1	pcr2			100	100	99	2e-65
BLAT	Virulence Factor	VFDB	Pseudomonas aeruginosa p12a	fig|287.18721.peg.2978	VFG000195	Pseudomonas aeruginosa PAO1	pcr2			100	100	99	2e-65
BLAT	Virulence Factor	VFDB	Pseudomonas aeruginosa pt3	fig|287.18722.peg.3080	VFG000195	Pseudomonas aeruginosa PAO1	pcr2			100	100	100	8e-66
BLAT	Virulence Factor	VFDB	Pseudomonas aeruginosa sn99	fig|287.18719.peg.1582	VFG000196	Pseudomonas aeruginosa PAO1	pcr3	Type III secretion protein SctX	Secretion system,Type III secretion system	100	100	100	4e-65
BLAT	Virulence Factor	VFDB	Pseudomonas aeruginosa s33	fig|287.18720.peg.3474	VFG000196	Pseudomonas aeruginosa PAO1	pcr3			100	100	98	6e-64
BLAT	Virulence Factor	VFDB	Pseudomonas aeruginosa sr75	fig|287.18717.peg.3997	VFG000196	Pseudomonas aeruginosa PAO1	pcr3			100	100	100	4e-65
BLAT	Virulence Factor	VFDB	Pseudomonas aeruginosa sr101	fig|287.18718.peg.635	VFG000196	Pseudomonas aeruginosa PAO1	pcr3			100	100	100	4e-65
BLAT	Virulence Factor	VFDB	Pseudomonas aeruginosa p2b	fig|287.18723.peg.2265	VFG000196	Pseudomonas aeruginosa PAO1	pcr3			100	100	100	4e-65
BLAT	Virulence Factor	VFDB	Pseudomonas aeruginosa p12a	fig|287.18721.peg.2979	VFG000196	Pseudomonas aeruginosa PAO1	pcr3			100	100	100	4e-65
BLAT	Virulence Factor	VFDB	Pseudomonas aeruginosa pt3	fig|287.18722.peg.3079	VFG000196	Pseudomonas aeruginosa PAO1	pcr3			100	100	100	4e-65
BLAT	Virulence Factor	VFDB	Pseudomonas aeruginosa sn99	fig|287.18719.peg.1581	VFG000197	Pseudomonas aeruginosa PAO1	pcr4	Chaperone protein YscY (Yop proteins translocation protein Y)	Secretion system,Type III secretion system	100	100	100	7e-56
BLAT	Virulence Factor	VFDB	Pseudomonas aeruginosa s33	fig|287.18720.peg.3473	VFG000197	Pseudomonas aeruginosa PAO1	pcr4			100	100	100	7e-56
BLAT	Virulence Factor	VFDB	Pseudomonas aeruginosa sr75	fig|287.18717.peg.3996	VFG000197	Pseudomonas aeruginosa PAO1	pcr4			100	100	99	5e-55
BLAT	Virulence Factor	VFDB	Pseudomonas aeruginosa sr101	fig|287.18718.peg.636	VFG000197	Pseudomonas aeruginosa PAO1	pcr4			100	100	99	5e-55
BLAT	Virulence Factor	VFDB	Pseudomonas aeruginosa p2b	fig|287.18723.peg.2266	VFG000197	Pseudomonas aeruginosa PAO1	pcr4			100	100	99	5e-55
BLAT	Virulence Factor	VFDB	Pseudomonas aeruginosa p12a	fig|287.18721.peg.2980	VFG000197	Pseudomonas aeruginosa PAO1	pcr4			100	100	100	7e-56
BLAT	Virulence Factor	VFDB	Pseudomonas aeruginosa pt3	fig|287.18722.peg.3078	VFG000197	Pseudomonas aeruginosa PAO1	pcr4			100	100	100	7e-56
BLAT	Virulence Factor	VFDB	Pseudomonas aeruginosa sn99	fig|287.18719.peg.1580	VFG000198	Pseudomonas aeruginosa PAO1	pcrD	Type III secretion inner membrane channel protein (LcrD,HrcV,EscV,SsaV)	Secretion system,Type III secretion system	100	100	99	0.0
BLAT	Virulence Factor	VFDB	Pseudomonas aeruginosa s33	fig|287.18720.peg.3472	VFG000198	Pseudomonas aeruginosa PAO1	pcrD			100	100	99	0.0
BLAT	Virulence Factor	VFDB	Pseudomonas aeruginosa sr75	fig|287.18717.peg.3995	VFG000198	Pseudomonas aeruginosa PAO1	pcrD			100	100	100	0.0
BLAT	Virulence Factor	VFDB	Pseudomonas aeruginosa sr101	fig|287.18718.peg.637	VFG000198	Pseudomonas aeruginosa PAO1	pcrD			100	100	100	0.0
BLAT	Virulence Factor	VFDB	Pseudomonas aeruginosa p2b	fig|287.18723.peg.2267	VFG000198	Pseudomonas aeruginosa PAO1	pcrD			100	100	100	0.0
BLAT	Virulence Factor	VFDB	Pseudomonas aeruginosa p12a	fig|287.18721.peg.2981	VFG000198	Pseudomonas aeruginosa PAO1	pcrD			100	100	99	0.0
BLAT	Virulence Factor	VFDB	Pseudomonas aeruginosa pt3	fig|287.18722.peg.3077	VFG000198	Pseudomonas aeruginosa PAO1	pcrD			100	100	100	0.0
BLAT	Virulence Factor	VFDB	Pseudomonas aeruginosa sn99	fig|287.18719.peg.1578	VFG000200	Pseudomonas aeruginosa PAO1	pcrG	Type III secretion cytoplasmic plug protein (LcrG)	Secretion system,Type III secretion system	100	100	100	1e-48
BLAT	Virulence Factor	VFDB	Pseudomonas aeruginosa s33	fig|287.18720.peg.3470	VFG000200	Pseudomonas aeruginosa PAO1	pcrG			100	100	100	1e-48
BLAT	Virulence Factor	VFDB	Pseudomonas aeruginosa sr75	fig|287.18717.peg.3993	VFG000200	Pseudomonas aeruginosa PAO1	pcrG			100	100	98	9e-48
BLAT	Virulence Factor	VFDB	Pseudomonas aeruginosa sr101	fig|287.18718.peg.639	VFG000200	Pseudomonas aeruginosa PAO1	pcrG			100	100	98	9e-48
BLAT	Virulence Factor	VFDB	Pseudomonas aeruginosa p2b	fig|287.18723.peg.2269	VFG000200	Pseudomonas aeruginosa PAO1	pcrG			100	100	98	4e-48
BLAT	Virulence Factor	VFDB	Pseudomonas aeruginosa p12a	fig|287.18721.peg.2983	VFG000200	Pseudomonas aeruginosa PAO1	pcrG			100	100	100	1e-48
BLAT	Virulence Factor	VFDB	Pseudomonas aeruginosa pt3	fig|287.18722.peg.3075	VFG000200	Pseudomonas aeruginosa PAO1	pcrG			100	100	100	1e-48
BLAT	Virulence Factor	VFDB	Pseudomonas aeruginosa sn99	fig|287.18719.peg.1576	VFG000202	Pseudomonas aeruginosa PAO1	pcrH	Type III secretion chaperone protein for YopD (SycD)	Secretion system,Type III secretion system	98	98	98	3e-90
BLAT	Virulence Factor	VFDB	Pseudomonas aeruginosa s33	fig|287.18720.peg.3468	VFG000202	Pseudomonas aeruginosa PAO1	pcrH			98	98	99	9e-91
BLAT	Virulence Factor	VFDB	Pseudomonas aeruginosa sr75	fig|287.18717.peg.3991	VFG000202	Pseudomonas aeruginosa PAO1	pcrH			98	98	98	3e-90
BLAT	Virulence Factor	VFDB	Pseudomonas aeruginosa sr101	fig|287.18718.peg.641	VFG000202	Pseudomonas aeruginosa PAO1	pcrH			98	98	98	3e-90
BLAT	Virulence Factor	VFDB	Pseudomonas aeruginosa p2b	fig|287.18723.peg.2271	VFG000202	Pseudomonas aeruginosa PAO1	pcrH			98	98	98	3e-90
BLAT	Virulence Factor	VFDB	Pseudomonas aeruginosa p12a	fig|287.18721.peg.2985	VFG000202	Pseudomonas aeruginosa PAO1	pcrH			98	98	98	2e-90
BLAT	Virulence Factor	VFDB	Pseudomonas aeruginosa pt3	fig|287.18722.peg.3073	VFG000202	Pseudomonas aeruginosa PAO1	pcrH			100	100	100	5e-93
BLAT	Virulence Factor	VFDB	Pseudomonas aeruginosa sn99	fig|287.18719.peg.1579	VFG000199	Pseudomonas aeruginosa PAO1	pcrR	Type III secretion low calcium response protein (LcrR)	Secretion system,Type III secretion system	100	100	100	5e-81
BLAT	Virulence Factor	VFDB	Pseudomonas aeruginosa s33	fig|287.18720.peg.3471	VFG000199	Pseudomonas aeruginosa PAO1	pcrR			100	100	100	5e-81
BLAT	Virulence Factor	VFDB	Pseudomonas aeruginosa sr75	fig|287.18717.peg.3994	VFG000199	Pseudomonas aeruginosa PAO1	pcrR			100	100	100	5e-81
BLAT	Virulence Factor	VFDB	Pseudomonas aeruginosa sr101	fig|287.18718.peg.638	VFG000199	Pseudomonas aeruginosa PAO1	pcrR			100	100	100	5e-81
BLAT	Virulence Factor	VFDB	Pseudomonas aeruginosa p2b	fig|287.18723.peg.2268	VFG000199	Pseudomonas aeruginosa PAO1	pcrR			100	100	100	5e-81
BLAT	Virulence Factor	VFDB	Pseudomonas aeruginosa p12a	fig|287.18721.peg.2982	VFG000199	Pseudomonas aeruginosa PAO1	pcrR			100	100	100	5e-81
BLAT	Virulence Factor	VFDB	Pseudomonas aeruginosa pt3	fig|287.18722.peg.3076	VFG000199	Pseudomonas aeruginosa PAO1	pcrR			100	100	100	5e-81
BLAT	Virulence Factor	VFDB	Pseudomonas aeruginosa sn99	fig|287.18719.peg.1577	VFG000201	Pseudomonas aeruginosa PAO1	pcrV	Type III secretion cytoplasmic LcrG inhibitor (LcrV,secretion and targeting control protein, V antigen)	Secretion system,Type III secretion system	100	100	99	1e-162
BLAT	Virulence Factor	VFDB	Pseudomonas aeruginosa s33	fig|287.18720.peg.3469	VFG000201	Pseudomonas aeruginosa PAO1	pcrV			100	100	100	1e-163
BLAT	Virulence Factor	VFDB	Pseudomonas aeruginosa sr75	fig|287.18717.peg.3992	VFG000201	Pseudomonas aeruginosa PAO1	pcrV			100	100	100	1e-163
BLAT	Virulence Factor	VFDB	Pseudomonas aeruginosa sr101	fig|287.18718.peg.640	VFG000201	Pseudomonas aeruginosa PAO1	pcrV			100	100	100	1e-163
BLAT	Virulence Factor	VFDB	Pseudomonas aeruginosa p2b	fig|287.18723.peg.2270	VFG000201	Pseudomonas aeruginosa PAO1	pcrV			100	100	100	1e-163
BLAT	Virulence Factor	VFDB	Pseudomonas aeruginosa p12a	fig|287.18721.peg.2984	VFG000201	Pseudomonas aeruginosa PAO1	pcrV			100	100	98	1e-161
BLAT	Virulence Factor	VFDB	Pseudomonas aeruginosa pt3	fig|287.18722.peg.3074	VFG000201	Pseudomonas aeruginosa PAO1	pcrV			100	100	100	1e-163
BLAT	Virulence Factor	VFDB	Pseudomonas aeruginosa sn99	fig|287.18719.peg.5889	VFG015503	Pseudomonas aeruginosa PAO1	phzA1	Phenazine biosynthesis protein PhzA		41	100	100	6e-39
BLAT	Virulence Factor	VFDB	Pseudomonas aeruginosa sn99	fig|287.18719.peg.5125	VFG015503	Pseudomonas aeruginosa PAO1	phzA1			37	100	100	3e-28
BLAT	Virulence Factor	VFDB	Pseudomonas aeruginosa s33	fig|287.18720.peg.5339	VFG015503	Pseudomonas aeruginosa PAO1	phzA1			17	100	100	1e-08
BLAT	Virulence Factor	VFDB	Pseudomonas aeruginosa s33	fig|287.18720.peg.5815	VFG015503	Pseudomonas aeruginosa PAO1	phzA1			30	100	100	4e-22
BLAT	Virulence Factor	VFDB	Pseudomonas aeruginosa s33	fig|287.18720.peg.5817	VFG015503	Pseudomonas aeruginosa PAO1	phzA1			29	97	97	4e-21
BLAT	Virulence Factor	VFDB	Pseudomonas aeruginosa s33	fig|287.18720.peg.5835	VFG015503	Pseudomonas aeruginosa PAO1	phzA1			51	100	100	3e-48
BLAT	Virulence Factor	VFDB	Pseudomonas aeruginosa sr75	fig|287.18717.peg.5139	VFG015503	Pseudomonas aeruginosa PAO1	phzA1			37	100	100	5e-29
BLAT	Virulence Factor	VFDB	Pseudomonas aeruginosa sr75	fig|287.18717.peg.5875	VFG015503	Pseudomonas aeruginosa PAO1	phzA1			30	100	100	4e-22
BLAT	Virulence Factor	VFDB	Pseudomonas aeruginosa sr75	fig|287.18717.peg.5904	VFG015503	Pseudomonas aeruginosa PAO1	phzA1			32	100	100	8e-28
BLAT	Virulence Factor	VFDB	Pseudomonas aeruginosa sr75	fig|287.18717.peg.5879	VFG015503	Pseudomonas aeruginosa PAO1	phzA1			29	97	97	4e-21
BLAT	Virulence Factor	VFDB	Pseudomonas aeruginosa sr101	fig|287.18718.peg.5863	VFG015503	Pseudomonas aeruginosa PAO1	phzA1			30	100	100	4e-22
BLAT	Virulence Factor	VFDB	Pseudomonas aeruginosa sr101	fig|287.18718.peg.5865	VFG015503	Pseudomonas aeruginosa PAO1	phzA1			29	97	97	4e-21
BLAT	Virulence Factor	VFDB	Pseudomonas aeruginosa sr101	fig|287.18718.peg.5826	VFG015503	Pseudomonas aeruginosa PAO1	phzA1			37	100	100	5e-29
BLAT	Virulence Factor	VFDB	Pseudomonas aeruginosa sr101	fig|287.18718.peg.5886	VFG015503	Pseudomonas aeruginosa PAO1	phzA1			32	100	100	8e-28
BLAT	Virulence Factor	VFDB	Pseudomonas aeruginosa p2b	fig|287.18723.peg.5936	VFG015503	Pseudomonas aeruginosa PAO1	phzA1			59	100	100	1e-57
BLAT	Virulence Factor	VFDB	Pseudomonas aeruginosa p2b	fig|287.18723.peg.3786	VFG015503	Pseudomonas aeruginosa PAO1	phzA1			22	100	100	1e-12
BLAT	Virulence Factor	VFDB	Pseudomonas aeruginosa p12a	fig|287.18721.peg.6092	VFG015503	Pseudomonas aeruginosa PAO1	phzA1			51	100	100	3e-48
BLAT	Virulence Factor	VFDB	Pseudomonas aeruginosa p12a	fig|287.18721.peg.5893	VFG015503	Pseudomonas aeruginosa PAO1	phzA1			17	100	96	5e-08
BLAT	Virulence Factor	VFDB	Pseudomonas aeruginosa p12a	fig|287.18721.peg.6064	VFG015503	Pseudomonas aeruginosa PAO1	phzA1			30	100	100	4e-22
BLAT	Virulence Factor	VFDB	Pseudomonas aeruginosa p12a	fig|287.18721.peg.6068	VFG015503	Pseudomonas aeruginosa PAO1	phzA1			29	97	97	4e-21
BLAT	Virulence Factor	VFDB	Pseudomonas aeruginosa pt3	fig|287.18722.peg.5849	VFG015503	Pseudomonas aeruginosa PAO1	phzA1			64	100	100	1e-61
BLAT	Virulence Factor	VFDB	Pseudomonas aeruginosa pt3	fig|287.18722.peg.3763	VFG015503	Pseudomonas aeruginosa PAO1	phzA1			17	100	100	1e-08
BLAT	Virulence Factor	VFDB	Pseudomonas aeruginosa sn99	fig|287.18719.peg.5868	VFG015506	Pseudomonas aeruginosa PAO1	phzB1	Phenazine biosynthesis protein PhzB		96	96	93	5e-87
BLAT	Virulence Factor	VFDB	Pseudomonas aeruginosa sn99	fig|287.18719.peg.5867	VFG015506	Pseudomonas aeruginosa PAO1	phzB1			100	100	99	2e-97
BLAT	Virulence Factor	VFDB	Pseudomonas aeruginosa s33	fig|287.18720.peg.5818	VFG015506	Pseudomonas aeruginosa PAO1	phzB1			96	96	93	5e-87
BLAT	Virulence Factor	VFDB	Pseudomonas aeruginosa s33	fig|287.18720.peg.5816	VFG015506	Pseudomonas aeruginosa PAO1	phzB1			100	100	100	1e-97
BLAT	Virulence Factor	VFDB	Pseudomonas aeruginosa sr75	fig|287.18717.peg.5876	VFG015506	Pseudomonas aeruginosa PAO1	phzB1			100	100	98	7e-97
BLAT	Virulence Factor	VFDB	Pseudomonas aeruginosa sr75	fig|287.18717.peg.5878	VFG015506	Pseudomonas aeruginosa PAO1	phzB1			96	96	93	5e-87
BLAT	Virulence Factor	VFDB	Pseudomonas aeruginosa sr101	fig|287.18718.peg.5866	VFG015506	Pseudomonas aeruginosa PAO1	phzB1			96	96	93	5e-87
BLAT	Virulence Factor	VFDB	Pseudomonas aeruginosa sr101	fig|287.18718.peg.5862	VFG015506	Pseudomonas aeruginosa PAO1	phzB1			100	100	98	7e-97
BLAT	Virulence Factor	VFDB	Pseudomonas aeruginosa p2b	fig|287.18723.peg.5884	VFG015506	Pseudomonas aeruginosa PAO1	phzB1			51	100	98	1e-46
BLAT	Virulence Factor	VFDB	Pseudomonas aeruginosa p2b	fig|287.18723.peg.5932	VFG015506	Pseudomonas aeruginosa PAO1	phzB1			48	100	100	7e-42
BLAT	Virulence Factor	VFDB	Pseudomonas aeruginosa p2b	fig|287.18723.peg.5930	VFG015506	Pseudomonas aeruginosa PAO1	phzB1			45	92	91	2e-33
BLAT	Virulence Factor	VFDB	Pseudomonas aeruginosa p12a	fig|287.18721.peg.6063	VFG015506	Pseudomonas aeruginosa PAO1	phzB1			100	100	99	2e-97
BLAT	Virulence Factor	VFDB	Pseudomonas aeruginosa p12a	fig|287.18721.peg.6067	VFG015506	Pseudomonas aeruginosa PAO1	phzB1			96	96	93	5e-87
BLAT	Virulence Factor	VFDB	Pseudomonas aeruginosa pt3	fig|287.18722.peg.5832	VFG015506	Pseudomonas aeruginosa PAO1	phzB1			87	95	92	4e-78
BLAT	Virulence Factor	VFDB	Pseudomonas aeruginosa pt3	fig|287.18722.peg.5833	VFG015506	Pseudomonas aeruginosa PAO1	phzB1			90	100	100	8e-89
BLAT	Virulence Factor	VFDB	Pseudomonas aeruginosa sn99	fig|287.18719.peg.5839	VFG015509	Pseudomonas aeruginosa PAO1	phzC1	2-keto-3-deoxy-D-arabino-heptulosonate-7-phosphate synthase II PhzC (EC 2.5.1.54)		100	100	100	1e-238
BLAT	Virulence Factor	VFDB	Pseudomonas aeruginosa s33	fig|287.18720.peg.5802	VFG015509	Pseudomonas aeruginosa PAO1	phzC1			100	100	100	1e-238
BLAT	Virulence Factor	VFDB	Pseudomonas aeruginosa sr75	fig|287.18717.peg.5841	VFG015509	Pseudomonas aeruginosa PAO1	phzC1			99	100	99	1e-236
BLAT	Virulence Factor	VFDB	Pseudomonas aeruginosa sr101	fig|287.18718.peg.5827	VFG015509	Pseudomonas aeruginosa PAO1	phzC1			99	100	99	1e-236
BLAT	Virulence Factor	VFDB	Pseudomonas aeruginosa p2b	fig|287.18723.peg.5885	VFG015509	Pseudomonas aeruginosa PAO1	phzC1			100	100	100	1e-238
BLAT	Virulence Factor	VFDB	Pseudomonas aeruginosa p12a	fig|287.18721.peg.6035	VFG015509	Pseudomonas aeruginosa PAO1	phzC1			100	100	99	1e-237
BLAT	Virulence Factor	VFDB	Pseudomonas aeruginosa pt3	fig|287.18722.peg.5797	VFG015509	Pseudomonas aeruginosa PAO1	phzC1			100	100	100	1e-238
BLAT	Virulence Factor	VFDB	Pseudomonas aeruginosa sn99	fig|287.18719.peg.5838	VFG015512	Pseudomonas aeruginosa PAO1	phzD1	2-amino-2-deoxy-isochorismate hydrolase PhzD (EC 3.-.-.-)		100	100	100	1e-118
BLAT	Virulence Factor	VFDB	Pseudomonas aeruginosa s33	fig|287.18720.peg.5801	VFG015512	Pseudomonas aeruginosa PAO1	phzD1			100	100	100	1e-118
BLAT	Virulence Factor	VFDB	Pseudomonas aeruginosa sr75	fig|287.18717.peg.5842	VFG015512	Pseudomonas aeruginosa PAO1	phzD1			100	100	100	1e-118
BLAT	Virulence Factor	VFDB	Pseudomonas aeruginosa sr101	fig|287.18718.peg.5828	VFG015512	Pseudomonas aeruginosa PAO1	phzD1			100	100	100	1e-118
BLAT	Virulence Factor	VFDB	Pseudomonas aeruginosa p2b	fig|287.18723.peg.5886	VFG015512	Pseudomonas aeruginosa PAO1	phzD1			100	100	100	1e-118
BLAT	Virulence Factor	VFDB	Pseudomonas aeruginosa p12a	fig|287.18721.peg.6034	VFG015512	Pseudomonas aeruginosa PAO1	phzD1			100	100	100	1e-118
BLAT	Virulence Factor	VFDB	Pseudomonas aeruginosa pt3	fig|287.18722.peg.5798	VFG015512	Pseudomonas aeruginosa PAO1	phzD1			100	100	100	1e-118
BLAT	Virulence Factor	VFDB	Pseudomonas aeruginosa sn99	fig|287.18719.peg.5837	VFG015515	Pseudomonas aeruginosa PAO1	phzE1	2-Amino-2-deoxy-isochorismate synthase (EC 2.6.1.86) PhzE		100	100	100	0.0
BLAT	Virulence Factor	VFDB	Pseudomonas aeruginosa s33	fig|287.18720.peg.5800	VFG015515	Pseudomonas aeruginosa PAO1	phzE1			100	100	100	0.0
BLAT	Virulence Factor	VFDB	Pseudomonas aeruginosa sr75	fig|287.18717.peg.5843	VFG015515	Pseudomonas aeruginosa PAO1	phzE1			100	100	99	0.0
BLAT	Virulence Factor	VFDB	Pseudomonas aeruginosa sr101	fig|287.18718.peg.5829	VFG015515	Pseudomonas aeruginosa PAO1	phzE1			100	100	99	0.0
BLAT	Virulence Factor	VFDB	Pseudomonas aeruginosa p2b	fig|287.18723.peg.5887	VFG015515	Pseudomonas aeruginosa PAO1	phzE1			100	100	99	0.0
BLAT	Virulence Factor	VFDB	Pseudomonas aeruginosa p12a	fig|287.18721.peg.6033	VFG015515	Pseudomonas aeruginosa PAO1	phzE1			100	100	100	0.0
BLAT	Virulence Factor	VFDB	Pseudomonas aeruginosa pt3	fig|287.18722.peg.5799	VFG015515	Pseudomonas aeruginosa PAO1	phzE1			100	100	100	0.0
BLAT	Virulence Factor	VFDB	Pseudomonas aeruginosa sn99	fig|287.18719.peg.5836	VFG015518	Pseudomonas aeruginosa PAO1	phzF1	Trans-2,3-dihydro-3-hydroxyanthranilate isomerase (EC 5.3.3.17)		100	100	100	1e-161
BLAT	Virulence Factor	VFDB	Pseudomonas aeruginosa s33	fig|287.18720.peg.5799	VFG015518	Pseudomonas aeruginosa PAO1	phzF1			93	100	100	1e-150
BLAT	Virulence Factor	VFDB	Pseudomonas aeruginosa sr75	fig|287.18717.peg.5844	VFG015518	Pseudomonas aeruginosa PAO1	phzF1			100	100	99	1e-160
BLAT	Virulence Factor	VFDB	Pseudomonas aeruginosa sr101	fig|287.18718.peg.5830	VFG015518	Pseudomonas aeruginosa PAO1	phzF1			100	100	99	1e-160
BLAT	Virulence Factor	VFDB	Pseudomonas aeruginosa p2b	fig|287.18723.peg.5888	VFG015518	Pseudomonas aeruginosa PAO1	phzF1			100	100	100	1e-161
BLAT	Virulence Factor	VFDB	Pseudomonas aeruginosa p12a	fig|287.18721.peg.6032	VFG015518	Pseudomonas aeruginosa PAO1	phzF1			100	100	100	1e-161
BLAT	Virulence Factor	VFDB	Pseudomonas aeruginosa pt3	fig|287.18722.peg.5800	VFG015518	Pseudomonas aeruginosa PAO1	phzF1			100	100	100	1e-161
BLAT	Virulence Factor	VFDB	Pseudomonas aeruginosa sn99	fig|287.18719.peg.5835	VFG015521	Pseudomonas aeruginosa PAO1	phzG1	Pyridoxamine 5'-phosphate oxidase PhzG (EC 1.4.3.5)		100	99	100	1e-124
BLAT	Virulence Factor	VFDB	Pseudomonas aeruginosa s33	fig|287.18720.peg.5832	VFG015521	Pseudomonas aeruginosa PAO1	phzG1			33	98	98	1e-33
BLAT	Virulence Factor	VFDB	Pseudomonas aeruginosa s33	fig|287.18720.peg.5833	VFG015521	Pseudomonas aeruginosa PAO1	phzG1			33	100	100	4e-34
BLAT	Virulence Factor	VFDB	Pseudomonas aeruginosa s33	fig|287.18720.peg.5826	VFG015521	Pseudomonas aeruginosa PAO1	phzG1			66	100	99	4e-81
BLAT	Virulence Factor	VFDB	Pseudomonas aeruginosa sr75	fig|287.18717.peg.5845	VFG015521	Pseudomonas aeruginosa PAO1	phzG1			100	99	100	1e-124
BLAT	Virulence Factor	VFDB	Pseudomonas aeruginosa sr101	fig|287.18718.peg.5831	VFG015521	Pseudomonas aeruginosa PAO1	phzG1			100	99	100	1e-124
BLAT	Virulence Factor	VFDB	Pseudomonas aeruginosa p2b	fig|287.18723.peg.5889	VFG015521	Pseudomonas aeruginosa PAO1	phzG1			100	100	99	1e-123
BLAT	Virulence Factor	VFDB	Pseudomonas aeruginosa p12a	fig|287.18721.peg.6031	VFG015521	Pseudomonas aeruginosa PAO1	phzG1			100	100	99	1e-123
BLAT	Virulence Factor	VFDB	Pseudomonas aeruginosa pt3	fig|287.18722.peg.5801	VFG015521	Pseudomonas aeruginosa PAO1	phzG1			100	100	100	1e-124
BLAT	Virulence Factor	VFDB	Pseudomonas aeruginosa sn99	fig|287.18719.peg.5641	VFG015551	Pseudomonas aeruginosa PAO1	phzH	Phenazine modifying protein PhzH / Asparagine synthetase [glutamine-hydrolyzing] (EC 6.3.5.4)		100	100	99	0.0
BLAT	Virulence Factor	VFDB	Pseudomonas aeruginosa s33	fig|287.18720.peg.933	VFG015551	Pseudomonas aeruginosa PAO1	phzH			100	100	99	0.0
BLAT	Virulence Factor	VFDB	Pseudomonas aeruginosa sr75	fig|287.18717.peg.5625	VFG015551	Pseudomonas aeruginosa PAO1	phzH			100	100	99	0.0
BLAT	Virulence Factor	VFDB	Pseudomonas aeruginosa sr101	fig|287.18718.peg.5411	VFG015551	Pseudomonas aeruginosa PAO1	phzH			100	100	99	0.0
BLAT	Virulence Factor	VFDB	Pseudomonas aeruginosa p2b	fig|287.18723.peg.2774	VFG015551	Pseudomonas aeruginosa PAO1	phzH			100	100	99	0.0
BLAT	Virulence Factor	VFDB	Pseudomonas aeruginosa p12a	fig|287.18721.peg.2937	VFG015551	Pseudomonas aeruginosa PAO1	phzH			100	100	99	0.0
BLAT	Virulence Factor	VFDB	Pseudomonas aeruginosa pt3	fig|287.18722.peg.2850	VFG015551	Pseudomonas aeruginosa PAO1	phzH			100	100	100	0.0
BLAT	Virulence Factor	VFDB	Pseudomonas aeruginosa sn99	fig|287.18719.peg.5126	VFG000172	Pseudomonas aeruginosa PAO1	phzM	Phenazine-specific methyltransferase PhzM	Pigment,Antimicrobial activity	100	100	100	1e-190
BLAT	Virulence Factor	VFDB	Pseudomonas aeruginosa s33	fig|287.18720.peg.5340	VFG000172	Pseudomonas aeruginosa PAO1	phzM			100	100	100	1e-190
BLAT	Virulence Factor	VFDB	Pseudomonas aeruginosa sr75	fig|287.18717.peg.5140	VFG000172	Pseudomonas aeruginosa PAO1	phzM			100	100	99	1e-189
BLAT	Virulence Factor	VFDB	Pseudomonas aeruginosa sr101	fig|287.18718.peg.5825	VFG000172	Pseudomonas aeruginosa PAO1	phzM			100	100	99	1e-189
BLAT	Virulence Factor	VFDB	Pseudomonas aeruginosa p2b	fig|287.18723.peg.3787	VFG000172	Pseudomonas aeruginosa PAO1	phzM			100	100	100	1e-190
BLAT	Virulence Factor	VFDB	Pseudomonas aeruginosa p12a	fig|287.18721.peg.5894	VFG000172	Pseudomonas aeruginosa PAO1	phzM			100	100	99	1e-189
BLAT	Virulence Factor	VFDB	Pseudomonas aeruginosa pt3	fig|287.18722.peg.3764	VFG000172	Pseudomonas aeruginosa PAO1	phzM			100	100	100	1e-190
BLAT	Virulence Factor	VFDB	Pseudomonas aeruginosa sn99	fig|287.18719.peg.5258	VFG000173	Pseudomonas aeruginosa PAO1	phzS	FAD-dependent monooxygenase PhzS	Pigment,Antimicrobial activity	100	100	99	1e-233
BLAT	Virulence Factor	VFDB	Pseudomonas aeruginosa s33	fig|287.18720.peg.5474	VFG000173	Pseudomonas aeruginosa PAO1	phzS			100	100	99	1e-234
BLAT	Virulence Factor	VFDB	Pseudomonas aeruginosa sr75	fig|287.18717.peg.5283	VFG000173	Pseudomonas aeruginosa PAO1	phzS			100	100	99	1e-234
BLAT	Virulence Factor	VFDB	Pseudomonas aeruginosa sr101	fig|287.18718.peg.5026	VFG000173	Pseudomonas aeruginosa PAO1	phzS			100	100	99	1e-234
BLAT	Virulence Factor	VFDB	Pseudomonas aeruginosa p2b	fig|287.18723.peg.5349	VFG000173	Pseudomonas aeruginosa PAO1	phzS			100	100	99	1e-233
BLAT	Virulence Factor	VFDB	Pseudomonas aeruginosa p12a	fig|287.18721.peg.5919	VFG000173	Pseudomonas aeruginosa PAO1	phzS			100	100	99	1e-232
BLAT	Virulence Factor	VFDB	Pseudomonas aeruginosa pt3	fig|287.18722.peg.5207	VFG000173	Pseudomonas aeruginosa PAO1	phzS			100	100	100	1e-235
BLAT	Virulence Factor	VFDB	Pseudomonas aeruginosa pt3	fig|287.18722.peg.1196	VFG000111	Pseudomonas aeruginosa PAO1	pilA	Type IV pilin PilA	Adherence,Twitching motility	100	100	100	2e-78
BLAT	Virulence Factor	VFDB	Pseudomonas aeruginosa pt3	fig|287.18722.peg.1197	VFG000112	Pseudomonas aeruginosa PAO1	pilB	Type IV fimbrial assembly, ATPase PilB	Adherence,Twitching motility	100	100	100	0.0
BLAT	Virulence Factor	VFDB	Pseudomonas aeruginosa s33	fig|287.18720.peg.106	VFG000113	Pseudomonas aeruginosa PAO1	pilC	Type IV fimbrial assembly protein PilC	Adherence,Twitching motility	99	92	86	1e-184
BLAT	Virulence Factor	VFDB	Pseudomonas aeruginosa pt3	fig|287.18722.peg.1198	VFG000113	Pseudomonas aeruginosa PAO1	pilC			100	92	100	1e-208
BLAT	Virulence Factor	VFDB	Pseudomonas aeruginosa sn99	fig|287.18719.peg.4302	VFG001212	Pseudomonas aeruginosa PAO1	pilE	Type IV pilus biogenesis protein PilE	Adherence,Twitching motility	100	100	100	9e-76
BLAT	Virulence Factor	VFDB	Pseudomonas aeruginosa sr75	fig|287.18717.peg.2733	VFG001212	Pseudomonas aeruginosa PAO1	pilE			100	100	100	9e-76
BLAT	Virulence Factor	VFDB	Pseudomonas aeruginosa sr101	fig|287.18718.peg.976	VFG001212	Pseudomonas aeruginosa PAO1	pilE			100	100	100	9e-76
BLAT	Virulence Factor	VFDB	Pseudomonas aeruginosa p2b	fig|287.18723.peg.2492	VFG001212	Pseudomonas aeruginosa PAO1	pilE			100	100	100	9e-76
BLAT	Virulence Factor	VFDB	Pseudomonas aeruginosa p12a	fig|287.18721.peg.1152	VFG001212	Pseudomonas aeruginosa PAO1	pilE			100	100	100	9e-76
BLAT	Virulence Factor	VFDB	Pseudomonas aeruginosa pt3	fig|287.18722.peg.1228	VFG001212	Pseudomonas aeruginosa PAO1	pilE			100	100	100	9e-76
BLAT	Virulence Factor	VFDB	Pseudomonas aeruginosa sn99	fig|287.18719.peg.120	VFG001217	Pseudomonas aeruginosa PAO1	pilF	Type IV pilus biogenesis protein PilF	Adherence,Twitching motility	100	100	99	1e-139
BLAT	Virulence Factor	VFDB	Pseudomonas aeruginosa s33	fig|287.18720.peg.599	VFG001217	Pseudomonas aeruginosa PAO1	pilF			100	100	99	1e-139
BLAT	Virulence Factor	VFDB	Pseudomonas aeruginosa sr75	fig|287.18717.peg.123	VFG001217	Pseudomonas aeruginosa PAO1	pilF			100	100	99	1e-139
BLAT	Virulence Factor	VFDB	Pseudomonas aeruginosa sr101	fig|287.18718.peg.1307	VFG001217	Pseudomonas aeruginosa PAO1	pilF			100	100	99	1e-139
BLAT	Virulence Factor	VFDB	Pseudomonas aeruginosa p2b	fig|287.18723.peg.1079	VFG001217	Pseudomonas aeruginosa PAO1	pilF			100	100	99	1e-139
BLAT	Virulence Factor	VFDB	Pseudomonas aeruginosa p12a	fig|287.18721.peg.129	VFG001217	Pseudomonas aeruginosa PAO1	pilF			100	100	99	1e-139
BLAT	Virulence Factor	VFDB	Pseudomonas aeruginosa pt3	fig|287.18722.peg.330	VFG001217	Pseudomonas aeruginosa PAO1	pilF			100	100	100	1e-140
BLAT	Virulence Factor	VFDB	Pseudomonas aeruginosa sn99	fig|287.18719.peg.3227	VFG001225	Pseudomonas aeruginosa PAO1	pilG	twitching motility protein PilG	Adherence,Twitching motility	100	100	100	4e-71
BLAT	Virulence Factor	VFDB	Pseudomonas aeruginosa s33	fig|287.18720.peg.2272	VFG001225	Pseudomonas aeruginosa PAO1	pilG			100	100	100	4e-71
BLAT	Virulence Factor	VFDB	Pseudomonas aeruginosa sr75	fig|287.18717.peg.2540	VFG001225	Pseudomonas aeruginosa PAO1	pilG			100	100	100	4e-71
BLAT	Virulence Factor	VFDB	Pseudomonas aeruginosa sr101	fig|287.18718.peg.3969	VFG001225	Pseudomonas aeruginosa PAO1	pilG			100	100	100	4e-71
BLAT	Virulence Factor	VFDB	Pseudomonas aeruginosa p2b	fig|287.18723.peg.3069	VFG001225	Pseudomonas aeruginosa PAO1	pilG			100	100	100	4e-71
BLAT	Virulence Factor	VFDB	Pseudomonas aeruginosa p12a	fig|287.18721.peg.1482	VFG001225	Pseudomonas aeruginosa PAO1	pilG			100	100	100	4e-71
BLAT	Virulence Factor	VFDB	Pseudomonas aeruginosa pt3	fig|287.18722.peg.4245	VFG001225	Pseudomonas aeruginosa PAO1	pilG			100	100	100	4e-71
BLAT	Virulence Factor	VFDB	Pseudomonas aeruginosa sn99	fig|287.18719.peg.3226	VFG001226	Pseudomonas aeruginosa PAO1	pilH	twitching motility protein PilH	Adherence,Twitching motility	100	100	100	7e-63
BLAT	Virulence Factor	VFDB	Pseudomonas aeruginosa s33	fig|287.18720.peg.2273	VFG001226	Pseudomonas aeruginosa PAO1	pilH			100	100	100	7e-63
BLAT	Virulence Factor	VFDB	Pseudomonas aeruginosa sr75	fig|287.18717.peg.2539	VFG001226	Pseudomonas aeruginosa PAO1	pilH			100	100	100	7e-63
BLAT	Virulence Factor	VFDB	Pseudomonas aeruginosa sr101	fig|287.18718.peg.3970	VFG001226	Pseudomonas aeruginosa PAO1	pilH			100	100	100	7e-63
BLAT	Virulence Factor	VFDB	Pseudomonas aeruginosa p2b	fig|287.18723.peg.3070	VFG001226	Pseudomonas aeruginosa PAO1	pilH			100	100	100	7e-63
BLAT	Virulence Factor	VFDB	Pseudomonas aeruginosa p12a	fig|287.18721.peg.1481	VFG001226	Pseudomonas aeruginosa PAO1	pilH			100	100	100	7e-63
BLAT	Virulence Factor	VFDB	Pseudomonas aeruginosa pt3	fig|287.18722.peg.4246	VFG001226	Pseudomonas aeruginosa PAO1	pilH			100	100	100	7e-63
BLAT	Virulence Factor	VFDB	Pseudomonas aeruginosa sn99	fig|287.18719.peg.3225	VFG001227	Pseudomonas aeruginosa PAO1	pilI	type IV pili signal transduction protein PilI	Adherence,Twitching motility	100	100	100	1e-101
BLAT	Virulence Factor	VFDB	Pseudomonas aeruginosa s33	fig|287.18720.peg.2274	VFG001227	Pseudomonas aeruginosa PAO1	pilI			100	100	100	1e-101
BLAT	Virulence Factor	VFDB	Pseudomonas aeruginosa sr75	fig|287.18717.peg.2538	VFG001227	Pseudomonas aeruginosa PAO1	pilI			100	100	100	1e-101
BLAT	Virulence Factor	VFDB	Pseudomonas aeruginosa sr101	fig|287.18718.peg.3971	VFG001227	Pseudomonas aeruginosa PAO1	pilI			100	100	100	1e-101
BLAT	Virulence Factor	VFDB	Pseudomonas aeruginosa p2b	fig|287.18723.peg.3071	VFG001227	Pseudomonas aeruginosa PAO1	pilI			100	100	100	1e-101
BLAT	Virulence Factor	VFDB	Pseudomonas aeruginosa p12a	fig|287.18721.peg.1480	VFG001227	Pseudomonas aeruginosa PAO1	pilI			100	100	100	1e-101
BLAT	Virulence Factor	VFDB	Pseudomonas aeruginosa pt3	fig|287.18722.peg.4247	VFG001227	Pseudomonas aeruginosa PAO1	pilI			100	100	100	1e-101
BLAT	Virulence Factor	VFDB	Pseudomonas aeruginosa sn99	fig|287.18719.peg.3224	VFG001228	Pseudomonas aeruginosa PAO1	pilJ	twitching motility protein PilJ	Adherence,Twitching motility	100	100	99	0.0
BLAT	Virulence Factor	VFDB	Pseudomonas aeruginosa s33	fig|287.18720.peg.2275	VFG001228	Pseudomonas aeruginosa PAO1	pilJ			100	100	99	0.0
BLAT	Virulence Factor	VFDB	Pseudomonas aeruginosa sr75	fig|287.18717.peg.2537	VFG001228	Pseudomonas aeruginosa PAO1	pilJ			100	100	100	0.0
BLAT	Virulence Factor	VFDB	Pseudomonas aeruginosa sr101	fig|287.18718.peg.3972	VFG001228	Pseudomonas aeruginosa PAO1	pilJ			100	100	100	0.0
BLAT	Virulence Factor	VFDB	Pseudomonas aeruginosa p2b	fig|287.18723.peg.3072	VFG001228	Pseudomonas aeruginosa PAO1	pilJ			100	100	99	0.0
BLAT	Virulence Factor	VFDB	Pseudomonas aeruginosa p12a	fig|287.18721.peg.1479	VFG001228	Pseudomonas aeruginosa PAO1	pilJ			100	100	100	0.0
BLAT	Virulence Factor	VFDB	Pseudomonas aeruginosa pt3	fig|287.18722.peg.4248	VFG001228	Pseudomonas aeruginosa PAO1	pilJ			100	100	100	0.0
BLAT	Virulence Factor	VFDB	Pseudomonas aeruginosa sn99	fig|287.18719.peg.3223	VFG001229	Pseudomonas aeruginosa PAO1	pilK	Chemotaxis protein methyltransferase CheR (EC 2.1.1.80)	Adherence,Twitching motility	100	100	99	1e-169
BLAT	Virulence Factor	VFDB	Pseudomonas aeruginosa s33	fig|287.18720.peg.2276	VFG001229	Pseudomonas aeruginosa PAO1	pilK			100	100	100	1e-170
BLAT	Virulence Factor	VFDB	Pseudomonas aeruginosa sr75	fig|287.18717.peg.2536	VFG001229	Pseudomonas aeruginosa PAO1	pilK			100	100	100	1e-170
BLAT	Virulence Factor	VFDB	Pseudomonas aeruginosa sr101	fig|287.18718.peg.3973	VFG001229	Pseudomonas aeruginosa PAO1	pilK			100	100	100	1e-170
BLAT	Virulence Factor	VFDB	Pseudomonas aeruginosa p2b	fig|287.18723.peg.3073	VFG001229	Pseudomonas aeruginosa PAO1	pilK			100	100	100	1e-170
BLAT	Virulence Factor	VFDB	Pseudomonas aeruginosa p12a	fig|287.18721.peg.1478	VFG001229	Pseudomonas aeruginosa PAO1	pilK			100	100	100	1e-170
BLAT	Virulence Factor	VFDB	Pseudomonas aeruginosa pt3	fig|287.18722.peg.4249	VFG001229	Pseudomonas aeruginosa PAO1	pilK			100	100	100	1e-170
BLAT	Virulence Factor	VFDB	Pseudomonas aeruginosa sn99	fig|287.18719.peg.831	VFG001222	Pseudomonas aeruginosa PAO1	pilM	Type IV pilus biogenesis protein PilM	Adherence,Twitching motility	100	100	100	1e-194
BLAT	Virulence Factor	VFDB	Pseudomonas aeruginosa s33	fig|287.18720.peg.1193	VFG001222	Pseudomonas aeruginosa PAO1	pilM			100	100	100	1e-194
BLAT	Virulence Factor	VFDB	Pseudomonas aeruginosa sr75	fig|287.18717.peg.1124	VFG001222	Pseudomonas aeruginosa PAO1	pilM			100	100	100	1e-194
BLAT	Virulence Factor	VFDB	Pseudomonas aeruginosa sr101	fig|287.18718.peg.2724	VFG001222	Pseudomonas aeruginosa PAO1	pilM			100	100	100	1e-194
BLAT	Virulence Factor	VFDB	Pseudomonas aeruginosa p2b	fig|287.18723.peg.362	VFG001222	Pseudomonas aeruginosa PAO1	pilM			100	100	100	1e-194
BLAT	Virulence Factor	VFDB	Pseudomonas aeruginosa p12a	fig|287.18721.peg.1932	VFG001222	Pseudomonas aeruginosa PAO1	pilM			100	100	100	1e-194
BLAT	Virulence Factor	VFDB	Pseudomonas aeruginosa pt3	fig|287.18722.peg.4606	VFG001222	Pseudomonas aeruginosa PAO1	pilM			100	100	100	1e-194
BLAT	Virulence Factor	VFDB	Pseudomonas aeruginosa sn99	fig|287.18719.peg.830	VFG001221	Pseudomonas aeruginosa PAO1	pilN	Type IV pilus biogenesis protein PilN	Adherence,Twitching motility	100	100	100	1e-106
BLAT	Virulence Factor	VFDB	Pseudomonas aeruginosa s33	fig|287.18720.peg.1194	VFG001221	Pseudomonas aeruginosa PAO1	pilN			100	100	94	2e-100
BLAT	Virulence Factor	VFDB	Pseudomonas aeruginosa sr75	fig|287.18717.peg.1123	VFG001221	Pseudomonas aeruginosa PAO1	pilN			100	100	100	1e-106
BLAT	Virulence Factor	VFDB	Pseudomonas aeruginosa sr101	fig|287.18718.peg.2725	VFG001221	Pseudomonas aeruginosa PAO1	pilN			100	100	100	1e-106
BLAT	Virulence Factor	VFDB	Pseudomonas aeruginosa p2b	fig|287.18723.peg.361	VFG001221	Pseudomonas aeruginosa PAO1	pilN			100	100	100	1e-106
BLAT	Virulence Factor	VFDB	Pseudomonas aeruginosa p12a	fig|287.18721.peg.1931	VFG001221	Pseudomonas aeruginosa PAO1	pilN			100	100	100	1e-106
BLAT	Virulence Factor	VFDB	Pseudomonas aeruginosa pt3	fig|287.18722.peg.4605	VFG001221	Pseudomonas aeruginosa PAO1	pilN			100	100	100	1e-106
BLAT	Virulence Factor	VFDB	Pseudomonas aeruginosa sn99	fig|287.18719.peg.829	VFG001220	Pseudomonas aeruginosa PAO1	pilO	Type IV pilus biogenesis protein PilO	Adherence,Twitching motility	100	100	100	1e-111
BLAT	Virulence Factor	VFDB	Pseudomonas aeruginosa s33	fig|287.18720.peg.1195	VFG001220	Pseudomonas aeruginosa PAO1	pilO			100	100	94	1e-106
BLAT	Virulence Factor	VFDB	Pseudomonas aeruginosa sr75	fig|287.18717.peg.1122	VFG001220	Pseudomonas aeruginosa PAO1	pilO			100	100	100	1e-111
BLAT	Virulence Factor	VFDB	Pseudomonas aeruginosa sr101	fig|287.18718.peg.2726	VFG001220	Pseudomonas aeruginosa PAO1	pilO			100	100	100	1e-111
BLAT	Virulence Factor	VFDB	Pseudomonas aeruginosa p2b	fig|287.18723.peg.360	VFG001220	Pseudomonas aeruginosa PAO1	pilO			100	100	100	1e-111
BLAT	Virulence Factor	VFDB	Pseudomonas aeruginosa p12a	fig|287.18721.peg.1930	VFG001220	Pseudomonas aeruginosa PAO1	pilO			100	100	100	1e-111
BLAT	Virulence Factor	VFDB	Pseudomonas aeruginosa pt3	fig|287.18722.peg.4604	VFG001220	Pseudomonas aeruginosa PAO1	pilO			100	100	100	1e-111
BLAT	Virulence Factor	VFDB	Pseudomonas aeruginosa sn99	fig|287.18719.peg.828	VFG001219	Pseudomonas aeruginosa PAO1	pilP	Type IV pilus biogenesis protein PilP	Adherence,Twitching motility	100	100	100	2e-95
BLAT	Virulence Factor	VFDB	Pseudomonas aeruginosa s33	fig|287.18720.peg.1196	VFG001219	Pseudomonas aeruginosa PAO1	pilP			100	100	93	1e-89
BLAT	Virulence Factor	VFDB	Pseudomonas aeruginosa sr75	fig|287.18717.peg.1121	VFG001219	Pseudomonas aeruginosa PAO1	pilP			100	100	100	2e-95
BLAT	Virulence Factor	VFDB	Pseudomonas aeruginosa sr101	fig|287.18718.peg.2727	VFG001219	Pseudomonas aeruginosa PAO1	pilP			100	100	100	2e-95
BLAT	Virulence Factor	VFDB	Pseudomonas aeruginosa p2b	fig|287.18723.peg.359	VFG001219	Pseudomonas aeruginosa PAO1	pilP			100	100	100	2e-95
BLAT	Virulence Factor	VFDB	Pseudomonas aeruginosa p12a	fig|287.18721.peg.1929	VFG001219	Pseudomonas aeruginosa PAO1	pilP			100	100	100	2e-95
BLAT	Virulence Factor	VFDB	Pseudomonas aeruginosa pt3	fig|287.18722.peg.4603	VFG001219	Pseudomonas aeruginosa PAO1	pilP			100	100	100	2e-95
[truncated: 606 more rows]
