# Supplementary material for: Genomic Differences Associated with Resistance and Virulence in Pseudomonas aeruginosa Isolates from Clinical and Environmental Sites
Source: Microorganisms. 2024 May 30;12(6):1116. doi: 10.3390/microorganisms12061116 (PMC11205572; doi:10.3390/microorganisms12061116)
Supplement: Supplementary file 1 [file microorganisms-12-01116-s001.zip › Supplementary material S2. Resistance.xlsx]

## Sheet: ENVIRONMENTAL ISOLATES. PATRIC
Supplementary material S2. Resistance genes found in environmental isolates of P. aeruginosa
Evidence	Property	Source	Genome Name	BRC ID	Gene	Product	Function	Classification	PubMed
K-mer Search	Antibiotic Resistance	PATRIC	Pseudomonas aeruginosa pt3	fig|287.18722.peg.4992	Alr	Alanine racemase (EC 5.1.1.1)	Alanine racemase (EC 5.1.1.1)	antibiotic target in susceptible species	19748470;24303782
K-mer Search	Antibiotic Resistance	PATRIC	Pseudomonas aeruginosa p12a	fig|287.18721.peg.3687	Alr
K-mer Search	Antibiotic Resistance	PATRIC	Pseudomonas aeruginosa p2b	fig|287.18723.peg.4953	Alr
K-mer Search	Antibiotic Resistance	PATRIC	Pseudomonas aeruginosa sr101	fig|287.18718.peg.1694	Alr
K-mer Search	Antibiotic Resistance	PATRIC	Pseudomonas aeruginosa sr75	fig|287.18717.peg.1003	Alr
K-mer Search	Antibiotic Resistance	PATRIC	Pseudomonas aeruginosa s33	fig|287.18720.peg.2969	Alr
K-mer Search	Antibiotic Resistance	PATRIC	Pseudomonas aeruginosa sn99	fig|287.18719.peg.4574	Alr
K-mer Search	Antibiotic Resistance	PATRIC	Pseudomonas aeruginosa pt3	fig|287.18722.peg.3855	APH(3')-II/APH(3')-XV	Aminoglycoside 3'-phosphotransferase (EC 2.7.1.95) => APH(3')-II/APH(3')-XV	Aminoglycoside 3'-phosphotransferase (EC 2.7.1.95) => APH(3')-II/APH(3')-XV	antibiotic inactivation enzyme	6295884;10984043;17088477
K-mer Search	Antibiotic Resistance	PATRIC	Pseudomonas aeruginosa p12a	fig|287.18721.peg.4359	APH(3')-II/APH(3')-XV
K-mer Search	Antibiotic Resistance	PATRIC	Pseudomonas aeruginosa p2b	fig|287.18723.peg.3878	APH(3')-II/APH(3')-XV
K-mer Search	Antibiotic Resistance	PATRIC	Pseudomonas aeruginosa sr101	fig|287.18718.peg.4322	APH(3')-II/APH(3')-XV
K-mer Search	Antibiotic Resistance	PATRIC	Pseudomonas aeruginosa sr75	fig|287.18717.peg.4452	APH(3')-II/APH(3')-XV
K-mer Search	Antibiotic Resistance	PATRIC	Pseudomonas aeruginosa s33	fig|287.18720.peg.4855	APH(3')-II/APH(3')-XV
K-mer Search	Antibiotic Resistance	PATRIC	Pseudomonas aeruginosa sn99	fig|287.18719.peg.4041	APH(3')-II/APH(3')-XV
K-mer Search	Antibiotic Resistance	PATRIC	Pseudomonas aeruginosa pt3	fig|287.18722.peg.5248	CatB family	Chloramphenicol O-acetyltransferase (EC 2.3.1.28) => CatB family	Chloramphenicol O-acetyltransferase (EC 2.3.1.28) => CatB family	antibiotic inactivation enzyme	2013403
K-mer Search	Antibiotic Resistance	PATRIC	Pseudomonas aeruginosa p12a	fig|287.18721.peg.517	CatB family
K-mer Search	Antibiotic Resistance	PATRIC	Pseudomonas aeruginosa p2b	fig|287.18723.peg.5509	CatB family
K-mer Search	Antibiotic Resistance	PATRIC	Pseudomonas aeruginosa sr101	fig|287.18718.peg.5104	CatB family
K-mer Search	Antibiotic Resistance	PATRIC	Pseudomonas aeruginosa sr75	fig|287.18717.peg.5386	CatB family
K-mer Search	Antibiotic Resistance	PATRIC	Pseudomonas aeruginosa s33	fig|287.18720.peg.5578	CatB family
K-mer Search	Antibiotic Resistance	PATRIC	Pseudomonas aeruginosa sn99	fig|287.18719.peg.3712	CatB family
K-mer Search	Antibiotic Resistance	PATRIC	Pseudomonas aeruginosa pt3	fig|287.18722.peg.3772	Ddl	D-alanine--D-alanine ligase (EC 6.3.2.4)	D-alanine--D-alanine ligase (EC 6.3.2.4)	antibiotic target in susceptible species	24303782;24033232
K-mer Search	Antibiotic Resistance	PATRIC	Pseudomonas aeruginosa p12a	fig|287.18721.peg.1000	Ddl
K-mer Search	Antibiotic Resistance	PATRIC	Pseudomonas aeruginosa p2b	fig|287.18723.peg.3795	Ddl
K-mer Search	Antibiotic Resistance	PATRIC	Pseudomonas aeruginosa sr101	fig|287.18718.peg.1126	Ddl
K-mer Search	Antibiotic Resistance	PATRIC	Pseudomonas aeruginosa sr75	fig|287.18717.peg.5148	Ddl
K-mer Search	Antibiotic Resistance	PATRIC	Pseudomonas aeruginosa s33	fig|287.18720.peg.5348	Ddl
K-mer Search	Antibiotic Resistance	PATRIC	Pseudomonas aeruginosa s33	fig|287.18720.peg.225	Ddl
K-mer Search	Antibiotic Resistance	PATRIC	Pseudomonas aeruginosa sn99	fig|287.18719.peg.5134	Ddl
K-mer Search	Antibiotic Resistance	PATRIC	Pseudomonas aeruginosa pt3	fig|287.18722.peg.169	dxr	1-deoxy-D-xylulose 5-phosphate reductoisomerase (EC 1.1.1.267)	1-deoxy-D-xylulose 5-phosphate reductoisomerase (EC 1.1.1.267)	antibiotic target in susceptible species	16321944
K-mer Search	Antibiotic Resistance	PATRIC	Pseudomonas aeruginosa p12a	fig|287.18721.peg.291	dxr
K-mer Search	Antibiotic Resistance	PATRIC	Pseudomonas aeruginosa p2b	fig|287.18723.peg.913	dxr
K-mer Search	Antibiotic Resistance	PATRIC	Pseudomonas aeruginosa sr101	fig|287.18718.peg.1474	dxr
K-mer Search	Antibiotic Resistance	PATRIC	Pseudomonas aeruginosa sr75	fig|287.18717.peg.291	dxr
K-mer Search	Antibiotic Resistance	PATRIC	Pseudomonas aeruginosa s33	fig|287.18720.peg.434	dxr
K-mer Search	Antibiotic Resistance	PATRIC	Pseudomonas aeruginosa sn99	fig|287.18719.peg.282	dxr
K-mer Search	Antibiotic Resistance	PATRIC	Pseudomonas aeruginosa pt3	fig|287.18722.peg.5158	EF-G	Translation elongation factor G	Translation elongation factor G	antibiotic target in susceptible species	17980694
K-mer Search	Antibiotic Resistance	PATRIC	Pseudomonas aeruginosa p12a	fig|287.18721.peg.3928	EF-G
K-mer Search	Antibiotic Resistance	PATRIC	Pseudomonas aeruginosa p2b	fig|287.18723.peg.5300	EF-G
K-mer Search	Antibiotic Resistance	PATRIC	Pseudomonas aeruginosa sr101	fig|287.18718.peg.5075	EF-G
K-mer Search	Antibiotic Resistance	PATRIC	Pseudomonas aeruginosa sr75	fig|287.18717.peg.5332	EF-G
K-mer Search	Antibiotic Resistance	PATRIC	Pseudomonas aeruginosa s33	fig|287.18720.peg.5523	EF-G
K-mer Search	Antibiotic Resistance	PATRIC	Pseudomonas aeruginosa sn99	fig|287.18719.peg.5572	EF-G
K-mer Search	Antibiotic Resistance	PATRIC	Pseudomonas aeruginosa pt3	fig|287.18722.peg.5147	EF-Tu	Translation elongation factor Tu	Translation elongation factor Tu	antibiotic target in susceptible species	364475;9678602
K-mer Search	Antibiotic Resistance	PATRIC	Pseudomonas aeruginosa p12a	fig|287.18721.peg.5845	EF-Tu
K-mer Search	Antibiotic Resistance	PATRIC	Pseudomonas aeruginosa p2b	fig|287.18723.peg.5289	EF-Tu
K-mer Search	Antibiotic Resistance	PATRIC	Pseudomonas aeruginosa sr101	fig|287.18718.peg.5086	EF-Tu
K-mer Search	Antibiotic Resistance	PATRIC	Pseudomonas aeruginosa sr75	fig|287.18717.peg.5343	EF-Tu
K-mer Search	Antibiotic Resistance	PATRIC	Pseudomonas aeruginosa s33	fig|287.18720.peg.5522	EF-Tu
K-mer Search	Antibiotic Resistance	PATRIC	Pseudomonas aeruginosa sn99	fig|287.18719.peg.5306	EF-Tu
K-mer Search	Antibiotic Resistance	PATRIC	Pseudomonas aeruginosa pt3	fig|287.18722.peg.4309	EmrAB-OMF	Outer membrane factor (OMF) lipoprotein associated wth EmrAB-OMF efflux system	Outer membrane factor (OMF) lipoprotein associated wth EmrAB-OMF efflux system	efflux pump conferring antibiotic resistance
K-mer Search	Antibiotic Resistance	PATRIC	Pseudomonas aeruginosa p12a	fig|287.18721.peg.2048	EmrAB-OMF
K-mer Search	Antibiotic Resistance	PATRIC	Pseudomonas aeruginosa p2b	fig|287.18723.peg.477	EmrAB-OMF
K-mer Search	Antibiotic Resistance	PATRIC	Pseudomonas aeruginosa sr101	fig|287.18718.peg.2605	EmrAB-OMF
K-mer Search	Antibiotic Resistance	PATRIC	Pseudomonas aeruginosa sr75	fig|287.18717.peg.1243	EmrAB-OMF
K-mer Search	Antibiotic Resistance	PATRIC	Pseudomonas aeruginosa s33	fig|287.18720.peg.1076	EmrAB-OMF
K-mer Search	Antibiotic Resistance	PATRIC	Pseudomonas aeruginosa sn99	fig|287.18719.peg.948	EmrAB-OMF
K-mer Search	Antibiotic Resistance	PATRIC	Pseudomonas aeruginosa pt3	fig|287.18722.peg.4311	EmrAB-TolC	Multidrug efflux system EmrAB-OMF, inner-membrane proton/drug antiporter EmrB (MFS type)	Multidrug efflux system EmrAB-OMF, inner-membrane proton/drug antiporter EmrB (MFS type)	efflux pump conferring antibiotic resistance	1409590
K-mer Search	Antibiotic Resistance	PATRIC	Pseudomonas aeruginosa p12a	fig|287.18721.peg.2050	EmrAB-TolC
K-mer Search	Antibiotic Resistance	PATRIC	Pseudomonas aeruginosa p2b	fig|287.18723.peg.479	EmrAB-TolC
K-mer Search	Antibiotic Resistance	PATRIC	Pseudomonas aeruginosa sr101	fig|287.18718.peg.2604	EmrAB-TolC
K-mer Search	Antibiotic Resistance	PATRIC	Pseudomonas aeruginosa sr75	fig|287.18717.peg.1244	EmrAB-TolC
K-mer Search	Antibiotic Resistance	PATRIC	Pseudomonas aeruginosa s33	fig|287.18720.peg.1075	EmrAB-TolC
K-mer Search	Antibiotic Resistance	PATRIC	Pseudomonas aeruginosa sn99	fig|287.18719.peg.949	EmrAB-TolC
K-mer Search	Antibiotic Resistance	PATRIC	Pseudomonas aeruginosa pt3	fig|287.18722.peg.4797	FabG	3-hydroxyacyl-CoA dehydrogenase (EC 1.1.1.35), FabG4	3-hydroxyacyl-CoA dehydrogenase (EC 1.1.1.35), FabG4	antibiotic target replacement protein	24100560;21081168
K-mer Search	Antibiotic Resistance	PATRIC	Pseudomonas aeruginosa p12a	fig|287.18721.peg.4945	FabG
K-mer Search	Antibiotic Resistance	PATRIC	Pseudomonas aeruginosa p2b	fig|287.18723.peg.94	FabG
K-mer Search	Antibiotic Resistance	PATRIC	Pseudomonas aeruginosa sr101	fig|287.18718.peg.1842	FabG
K-mer Search	Antibiotic Resistance	PATRIC	Pseudomonas aeruginosa sr75	fig|287.18717.peg.855	FabG
K-mer Search	Antibiotic Resistance	PATRIC	Pseudomonas aeruginosa s33	fig|287.18720.peg.4969	FabG
K-mer Search	Antibiotic Resistance	PATRIC	Pseudomonas aeruginosa sn99	fig|287.18719.peg.4543	FabG
K-mer Search	Antibiotic Resistance	PATRIC	Pseudomonas aeruginosa pt3	fig|287.18722.peg.748	fabV	Enoyl-[acyl-carrier-protein] reductase [NADH] (EC 1.3.1.9), FabV => refractory to triclosan	Enoyl-[acyl-carrier-protein] reductase [NADH] (EC 1.3.1.9), FabV => refractory to triclosan	antibiotic target replacement protein	19933806;18032386
K-mer Search	Antibiotic Resistance	PATRIC	Pseudomonas aeruginosa p12a	fig|287.18721.peg.2468	fabV
K-mer Search	Antibiotic Resistance	PATRIC	Pseudomonas aeruginosa p2b	fig|287.18723.peg.1403	fabV
K-mer Search	Antibiotic Resistance	PATRIC	Pseudomonas aeruginosa sr101	fig|287.18718.peg.3507	fabV
K-mer Search	Antibiotic Resistance	PATRIC	Pseudomonas aeruginosa sr75	fig|287.18717.peg.1604	fabV
K-mer Search	Antibiotic Resistance	PATRIC	Pseudomonas aeruginosa s33	fig|287.18720.peg.2558	fabV
K-mer Search	Antibiotic Resistance	PATRIC	Pseudomonas aeruginosa sn99	fig|287.18719.peg.3468	fabV
K-mer Search	Antibiotic Resistance	PATRIC	Pseudomonas aeruginosa pt3	fig|287.18722.peg.4185	folA, Dfr	Dihydrofolate reductase (EC 1.5.1.3)	Dihydrofolate reductase (EC 1.5.1.3)	antibiotic target in susceptible species	20169085;25288078
K-mer Search	Antibiotic Resistance	PATRIC	Pseudomonas aeruginosa p12a	fig|287.18721.peg.1542	folA, Dfr
K-mer Search	Antibiotic Resistance	PATRIC	Pseudomonas aeruginosa p2b	fig|287.18723.peg.5041	folA, Dfr
K-mer Search	Antibiotic Resistance	PATRIC	Pseudomonas aeruginosa sr101	fig|287.18718.peg.4672	folA, Dfr
K-mer Search	Antibiotic Resistance	PATRIC	Pseudomonas aeruginosa sr75	fig|287.18717.peg.2600	folA, Dfr
K-mer Search	Antibiotic Resistance	PATRIC	Pseudomonas aeruginosa s33	fig|287.18720.peg.5197	folA, Dfr
K-mer Search	Antibiotic Resistance	PATRIC	Pseudomonas aeruginosa sn99	fig|287.18719.peg.4681	folA, Dfr
K-mer Search	Antibiotic Resistance	PATRIC	Pseudomonas aeruginosa pt3	fig|287.18722.peg.4760	folP	Dihydropteroate synthase (EC 2.5.1.15)	Dihydropteroate synthase (EC 2.5.1.15)	antibiotic target in susceptible species	15673783
K-mer Search	Antibiotic Resistance	PATRIC	Pseudomonas aeruginosa p12a	fig|287.18721.peg.4908	folP
K-mer Search	Antibiotic Resistance	PATRIC	Pseudomonas aeruginosa p2b	fig|287.18723.peg.57	folP
K-mer Search	Antibiotic Resistance	PATRIC	Pseudomonas aeruginosa sr101	fig|287.18718.peg.1879	folP
K-mer Search	Antibiotic Resistance	PATRIC	Pseudomonas aeruginosa sr75	fig|287.18717.peg.818	folP
K-mer Search	Antibiotic Resistance	PATRIC	Pseudomonas aeruginosa s33	fig|287.18720.peg.5006	folP
K-mer Search	Antibiotic Resistance	PATRIC	Pseudomonas aeruginosa sn99	fig|287.18719.peg.4506	folP
K-mer Search	Antibiotic Resistance	PATRIC	Pseudomonas aeruginosa pt3	fig|287.18722.peg.789	GdpD	Glycerophosphoryl diester phosphodiesterase (EC 3.1.4.46)	Glycerophosphoryl diester phosphodiesterase (EC 3.1.4.46)	protein altering cell wall charge conferring antibiotic resistance	21899450
K-mer Search	Antibiotic Resistance	PATRIC	Pseudomonas aeruginosa p12a	fig|287.18721.peg.5764	GdpD
K-mer Search	Antibiotic Resistance	PATRIC	Pseudomonas aeruginosa p2b	fig|287.18723.peg.100	GdpD
K-mer Search	Antibiotic Resistance	PATRIC	Pseudomonas aeruginosa sr101	fig|287.18718.peg.1836	GdpD
K-mer Search	Antibiotic Resistance	PATRIC	Pseudomonas aeruginosa sr75	fig|287.18717.peg.861	GdpD
K-mer Search	Antibiotic Resistance	PATRIC	Pseudomonas aeruginosa s33	fig|287.18720.peg.2825	GdpD
K-mer Search	Antibiotic Resistance	PATRIC	Pseudomonas aeruginosa sn99	fig|287.18719.peg.2019	GdpD
K-mer Search	Antibiotic Resistance	PATRIC	Pseudomonas aeruginosa pt3	fig|287.18722.peg.3609	gidB	16S rRNA (guanine(527)-N(7))-methyltransferase (EC 2.1.1.170)	16S rRNA (guanine(527)-N(7))-methyltransferase (EC 2.1.1.170)	gene conferring resistance via absence	17238915
K-mer Search	Antibiotic Resistance	PATRIC	Pseudomonas aeruginosa p12a	fig|287.18721.peg.4568	gidB
K-mer Search	Antibiotic Resistance	PATRIC	Pseudomonas aeruginosa p2b	fig|287.18723.peg.2838	gidB
K-mer Search	Antibiotic Resistance	PATRIC	Pseudomonas aeruginosa sr101	fig|287.18718.peg.3788	gidB
K-mer Search	Antibiotic Resistance	PATRIC	Pseudomonas aeruginosa sr75	fig|287.18717.peg.4390	gidB
K-mer Search	Antibiotic Resistance	PATRIC	Pseudomonas aeruginosa s33	fig|287.18720.peg.868	gidB
K-mer Search	Antibiotic Resistance	PATRIC	Pseudomonas aeruginosa sn99	fig|287.18719.peg.2823	gidB
K-mer Search	Antibiotic Resistance	PATRIC	Pseudomonas aeruginosa pt3	fig|287.18722.peg.5485	gyrA	DNA gyrase subunit A (EC 5.99.1.3)	DNA gyrase subunit A (EC 5.99.1.3)	antibiotic target in susceptible species	9293187
K-mer Search	Antibiotic Resistance	PATRIC	Pseudomonas aeruginosa p12a	fig|287.18721.peg.3376	gyrA
K-mer Search	Antibiotic Resistance	PATRIC	Pseudomonas aeruginosa p2b	fig|287.18723.peg.1619	gyrA
K-mer Search	Antibiotic Resistance	PATRIC	Pseudomonas aeruginosa sr101	fig|287.18718.peg.3721	gyrA
K-mer Search	Antibiotic Resistance	PATRIC	Pseudomonas aeruginosa sr75	fig|287.18717.peg.1818	gyrA
K-mer Search	Antibiotic Resistance	PATRIC	Pseudomonas aeruginosa s33	fig|287.18720.peg.3077	gyrA
K-mer Search	Antibiotic Resistance	PATRIC	Pseudomonas aeruginosa sn99	fig|287.18719.peg.1848	gyrA
K-mer Search	Antibiotic Resistance	PATRIC	Pseudomonas aeruginosa pt3	fig|287.18722.peg.3599	gyrB	DNA gyrase subunit B (EC 5.99.1.3)	DNA gyrase subunit B (EC 5.99.1.3)	antibiotic target in susceptible species	21693461;22279180;9293187
K-mer Search	Antibiotic Resistance	PATRIC	Pseudomonas aeruginosa p12a	fig|287.18721.peg.4578	gyrB
K-mer Search	Antibiotic Resistance	PATRIC	Pseudomonas aeruginosa p2b	fig|287.18723.peg.2827	gyrB
K-mer Search	Antibiotic Resistance	PATRIC	Pseudomonas aeruginosa sr101	fig|287.18718.peg.3777	gyrB
K-mer Search	Antibiotic Resistance	PATRIC	Pseudomonas aeruginosa sr75	fig|287.18717.peg.4401	gyrB
K-mer Search	Antibiotic Resistance	PATRIC	Pseudomonas aeruginosa s33	fig|287.18720.peg.879	gyrB
K-mer Search	Antibiotic Resistance	PATRIC	Pseudomonas aeruginosa sn99	fig|287.18719.peg.2833	gyrB
K-mer Search	Antibiotic Resistance	PATRIC	Pseudomonas aeruginosa pt3	fig|287.18722.peg.4799	HtdX	Probable (3R)-hydroxyacyl-CoA dehydratase HtdX	Probable (3R)-hydroxyacyl-CoA dehydratase HtdX	antibiotic target replacement protein	19136596;24100560;20511508;15247240
K-mer Search	Antibiotic Resistance	PATRIC	Pseudomonas aeruginosa p12a	fig|287.18721.peg.5768	HtdX
K-mer Search	Antibiotic Resistance	PATRIC	Pseudomonas aeruginosa p2b	fig|287.18723.peg.96	HtdX
K-mer Search	Antibiotic Resistance	PATRIC	Pseudomonas aeruginosa sr101	fig|287.18718.peg.1840	HtdX
K-mer Search	Antibiotic Resistance	PATRIC	Pseudomonas aeruginosa sr75	fig|287.18717.peg.857	HtdX
K-mer Search	Antibiotic Resistance	PATRIC	Pseudomonas aeruginosa s33	fig|287.18720.peg.2821	HtdX
K-mer Search	Antibiotic Resistance	PATRIC	Pseudomonas aeruginosa sn99	fig|287.18719.peg.5436	HtdX
K-mer Search	Antibiotic Resistance	PATRIC	Pseudomonas aeruginosa pt3	fig|287.18722.peg.2968	inhA, fabI	Enoyl-[acyl-carrier-protein] reductase [NADH] (EC 1.3.1.9)	Enoyl-[acyl-carrier-protein] reductase [NADH] (EC 1.3.1.9)	antibiotic target in susceptible species	18193820;10869170;8284673
K-mer Search	Antibiotic Resistance	PATRIC	Pseudomonas aeruginosa p12a	fig|287.18721.peg.3155	inhA, fabI
K-mer Search	Antibiotic Resistance	PATRIC	Pseudomonas aeruginosa p2b	fig|287.18723.peg.2377	inhA, fabI
K-mer Search	Antibiotic Resistance	PATRIC	Pseudomonas aeruginosa sr101	fig|287.18718.peg.748	inhA, fabI
K-mer Search	Antibiotic Resistance	PATRIC	Pseudomonas aeruginosa sr75	fig|287.18717.peg.3884	inhA, fabI
K-mer Search	Antibiotic Resistance	PATRIC	Pseudomonas aeruginosa s33	fig|287.18720.peg.3364	inhA, fabI
K-mer Search	Antibiotic Resistance	PATRIC	Pseudomonas aeruginosa sn99	fig|287.18719.peg.1471	inhA, fabI
K-mer Search	Antibiotic Resistance	PATRIC	Pseudomonas aeruginosa pt3	fig|287.18722.peg.1232	Iso-tRNA	Isoleucyl-tRNA synthetase (EC 6.1.1.5)	Isoleucyl-tRNA synthetase (EC 6.1.1.5)	antibiotic target in susceptible species	7929087
K-mer Search	Antibiotic Resistance	PATRIC	Pseudomonas aeruginosa p12a	fig|287.18721.peg.1156	Iso-tRNA
K-mer Search	Antibiotic Resistance	PATRIC	Pseudomonas aeruginosa p2b	fig|287.18723.peg.2488	Iso-tRNA
K-mer Search	Antibiotic Resistance	PATRIC	Pseudomonas aeruginosa sr101	fig|287.18718.peg.972	Iso-tRNA
K-mer Search	Antibiotic Resistance	PATRIC	Pseudomonas aeruginosa sr75	fig|287.18717.peg.2729	Iso-tRNA
K-mer Search	Antibiotic Resistance	PATRIC	Pseudomonas aeruginosa s33	fig|287.18720.peg.72	Iso-tRNA
K-mer Search	Antibiotic Resistance	PATRIC	Pseudomonas aeruginosa sn99	fig|287.18719.peg.4306	Iso-tRNA
K-mer Search	Antibiotic Resistance	PATRIC	Pseudomonas aeruginosa pt3	fig|287.18722.peg.3185	kasA	3-oxoacyl-[acyl-carrier-protein] synthase, KASII (EC 2.3.1.179)	3-oxoacyl-[acyl-carrier-protein] synthase, KASII (EC 2.3.1.179)	antibiotic target in susceptible species	10428945
K-mer Search	Antibiotic Resistance	PATRIC	Pseudomonas aeruginosa p12a	fig|287.18721.peg.3967	kasA
K-mer Search	Antibiotic Resistance	PATRIC	Pseudomonas aeruginosa p2b	fig|287.18723.peg.2074	kasA
K-mer Search	Antibiotic Resistance	PATRIC	Pseudomonas aeruginosa sr101	fig|287.18718.peg.3522	kasA
K-mer Search	Antibiotic Resistance	PATRIC	Pseudomonas aeruginosa sr75	fig|287.18717.peg.3682	kasA
K-mer Search	Antibiotic Resistance	PATRIC	Pseudomonas aeruginosa s33	fig|287.18720.peg.2543	kasA
K-mer Search	Antibiotic Resistance	PATRIC	Pseudomonas aeruginosa sn99	fig|287.18719.peg.5816	kasA
K-mer Search	Antibiotic Resistance	PATRIC	Pseudomonas aeruginosa pt3	fig|287.18722.peg.5032	MacA	Macrolide-specific efflux protein MacA	Macrolide-specific efflux protein MacA	efflux pump conferring antibiotic resistance	11544226
K-mer Search	Antibiotic Resistance	PATRIC	Pseudomonas aeruginosa p12a	fig|287.18721.peg.5109	MacA
K-mer Search	Antibiotic Resistance	PATRIC	Pseudomonas aeruginosa p2b	fig|287.18723.peg.4651	MacA
K-mer Search	Antibiotic Resistance	PATRIC	Pseudomonas aeruginosa sr101	fig|287.18718.peg.4742	MacA
K-mer Search	Antibiotic Resistance	PATRIC	Pseudomonas aeruginosa sr75	fig|287.18717.peg.4910	MacA
K-mer Search	Antibiotic Resistance	PATRIC	Pseudomonas aeruginosa s33	fig|287.18720.peg.2157	MacA
K-mer Search	Antibiotic Resistance	PATRIC	Pseudomonas aeruginosa sn99	fig|287.18719.peg.4895	MacA
K-mer Search	Antibiotic Resistance	PATRIC	Pseudomonas aeruginosa pt3	fig|287.18722.peg.5031	MacB	Macrolide export ATP-binding/permease protein MacB	Macrolide export ATP-binding/permease protein MacB	efflux pump conferring antibiotic resistance	11544226
K-mer Search	Antibiotic Resistance	PATRIC	Pseudomonas aeruginosa p12a	fig|287.18721.peg.5110	MacB
K-mer Search	Antibiotic Resistance	PATRIC	Pseudomonas aeruginosa p2b	fig|287.18723.peg.4652	MacB
K-mer Search	Antibiotic Resistance	PATRIC	Pseudomonas aeruginosa sr101	fig|287.18718.peg.4741	MacB
K-mer Search	Antibiotic Resistance	PATRIC	Pseudomonas aeruginosa sr75	fig|287.18717.peg.4911	MacB
K-mer Search	Antibiotic Resistance	PATRIC	Pseudomonas aeruginosa s33	fig|287.18720.peg.2156	MacB
K-mer Search	Antibiotic Resistance	PATRIC	Pseudomonas aeruginosa sn99	fig|287.18719.peg.4896	MacB
K-mer Search	Antibiotic Resistance	PATRIC	Pseudomonas aeruginosa pt3	fig|287.18722.peg.2342	MdtABC-OMF	Outer membrane factor (OMF) lipoprotein associated wth MdtABC efflux system	Outer membrane factor (OMF) lipoprotein associated wth MdtABC efflux system	efflux pump conferring antibiotic resistance
K-mer Search	Antibiotic Resistance	PATRIC	Pseudomonas aeruginosa p12a	fig|287.18721.peg.4230	MdtABC-OMF
K-mer Search	Antibiotic Resistance	PATRIC	Pseudomonas aeruginosa p2b	fig|287.18723.peg.4099	MdtABC-OMF
K-mer Search	Antibiotic Resistance	PATRIC	Pseudomonas aeruginosa sr101	fig|287.18718.peg.1978	MdtABC-OMF
K-mer Search	Antibiotic Resistance	PATRIC	Pseudomonas aeruginosa sr75	fig|287.18717.peg.3201	MdtABC-OMF
K-mer Search	Antibiotic Resistance	PATRIC	Pseudomonas aeruginosa s33	fig|287.18720.peg.1834	MdtABC-OMF
K-mer Search	Antibiotic Resistance	PATRIC	Pseudomonas aeruginosa sn99	fig|287.18719.peg.2294	MdtABC-OMF
K-mer Search	Antibiotic Resistance	PATRIC	Pseudomonas aeruginosa pt3	fig|287.18722.peg.2339	MdtABC-TolC	Multidrug efflux system MdtABC-TolC, membrane fusion component MdtA	Multidrug efflux system MdtABC-TolC, membrane fusion component MdtA	efflux pump conferring antibiotic resistance	12107134
K-mer Search	Antibiotic Resistance	PATRIC	Pseudomonas aeruginosa p12a	fig|287.18721.peg.4229	MdtABC-TolC
K-mer Search	Antibiotic Resistance	PATRIC	Pseudomonas aeruginosa p2b	fig|287.18723.peg.3469	MdtABC-TolC
K-mer Search	Antibiotic Resistance	PATRIC	Pseudomonas aeruginosa sr101	fig|287.18718.peg.1979	MdtABC-TolC
K-mer Search	Antibiotic Resistance	PATRIC	Pseudomonas aeruginosa sr75	fig|287.18717.peg.3199	MdtABC-TolC
K-mer Search	Antibiotic Resistance	PATRIC	Pseudomonas aeruginosa s33	fig|287.18720.peg.1836	MdtABC-TolC
K-mer Search	Antibiotic Resistance	PATRIC	Pseudomonas aeruginosa sn99	fig|287.18719.peg.3984	MdtABC-TolC
K-mer Search	Antibiotic Resistance	PATRIC	Pseudomonas aeruginosa pt3	fig|287.18722.peg.4264	MexAB-OprM	Multidrug efflux system, inner membrane proton/drug antiporter (RND type) => MexB of MexAB-OprM	Multidrug efflux system, inner membrane proton/drug antiporter (RND type) => MexB of MexAB-OprM	efflux pump conferring antibiotic resistance	8226684
K-mer Search	Antibiotic Resistance	PATRIC	Pseudomonas aeruginosa p12a	fig|287.18721.peg.1462	MexAB-OprM
K-mer Search	Antibiotic Resistance	PATRIC	Pseudomonas aeruginosa p2b	fig|287.18723.peg.3087	MexAB-OprM
K-mer Search	Antibiotic Resistance	PATRIC	Pseudomonas aeruginosa sr101	fig|287.18718.peg.3987	MexAB-OprM
K-mer Search	Antibiotic Resistance	PATRIC	Pseudomonas aeruginosa sr75	fig|287.18717.peg.2521	MexAB-OprM
K-mer Search	Antibiotic Resistance	PATRIC	Pseudomonas aeruginosa s33	fig|287.18720.peg.2290	MexAB-OprM
K-mer Search	Antibiotic Resistance	PATRIC	Pseudomonas aeruginosa sn99	fig|287.18719.peg.3207	MexAB-OprM
K-mer Search	Antibiotic Resistance	PATRIC	Pseudomonas aeruginosa pt3	fig|287.18722.peg.1272	MexCD-OprJ	Multidrug efflux system, inner membrane proton/drug antiporter (RND type) => MexD of MexCD-OprJ system	Multidrug efflux system, inner membrane proton/drug antiporter (RND type) => MexD of MexCD-OprJ system	efflux pump conferring antibiotic resistance	8878035
K-mer Search	Antibiotic Resistance	PATRIC	Pseudomonas aeruginosa p12a	fig|287.18721.peg.1196	MexCD-OprJ
K-mer Search	Antibiotic Resistance	PATRIC	Pseudomonas aeruginosa p2b	fig|287.18723.peg.2447	MexCD-OprJ
K-mer Search	Antibiotic Resistance	PATRIC	Pseudomonas aeruginosa sr101	fig|287.18718.peg.932	MexCD-OprJ
K-mer Search	Antibiotic Resistance	PATRIC	Pseudomonas aeruginosa sr75	fig|287.18717.peg.2688	MexCD-OprJ
K-mer Search	Antibiotic Resistance	PATRIC	Pseudomonas aeruginosa s33	fig|287.18720.peg.31	MexCD-OprJ
K-mer Search	Antibiotic Resistance	PATRIC	Pseudomonas aeruginosa sn99	fig|287.18719.peg.4348	MexCD-OprJ
K-mer Search	Antibiotic Resistance	PATRIC	Pseudomonas aeruginosa pt3	fig|287.18722.peg.2374	MexEF-OprN	Multidrug efflux system, inner membrane proton/drug antiporter (RND type) => MexF of MexEF-OprN system	Multidrug efflux system, inner membrane proton/drug antiporter (RND type) => MexF of MexEF-OprN system	efflux pump conferring antibiotic resistance	9044268
K-mer Search	Antibiotic Resistance	PATRIC	Pseudomonas aeruginosa pt3	fig|287.18722.peg.2375	MexEF-OprN
K-mer Search	Antibiotic Resistance	PATRIC	Pseudomonas aeruginosa p12a	fig|287.18721.peg.4262	MexEF-OprN
K-mer Search	Antibiotic Resistance	PATRIC	Pseudomonas aeruginosa p2b	fig|287.18723.peg.4131	MexEF-OprN
K-mer Search	Antibiotic Resistance	PATRIC	Pseudomonas aeruginosa sr101	fig|287.18718.peg.1945	MexEF-OprN
K-mer Search	Antibiotic Resistance	PATRIC	Pseudomonas aeruginosa sr75	fig|287.18717.peg.3235	MexEF-OprN
K-mer Search	Antibiotic Resistance	PATRIC	Pseudomonas aeruginosa s33	fig|287.18720.peg.1801	MexEF-OprN
K-mer Search	Antibiotic Resistance	PATRIC	Pseudomonas aeruginosa sn99	fig|287.18719.peg.2261	MexEF-OprN
K-mer Search	Antibiotic Resistance	PATRIC	Pseudomonas aeruginosa pt3	fig|287.18722.peg.3766	MexHI-OpmD	Multidrug efflux system, inner membrane proton/drug antiporter (RND type) => MexI of MexHI-OpmD system	Multidrug efflux system, inner membrane proton/drug antiporter (RND type) => MexI of MexHI-OpmD system	efflux pump conferring antibiotic resistance	12177331
K-mer Search	Antibiotic Resistance	PATRIC	Pseudomonas aeruginosa p12a	fig|287.18721.peg.5897	MexHI-OpmD
K-mer Search	Antibiotic Resistance	PATRIC	Pseudomonas aeruginosa p2b	fig|287.18723.peg.3789	MexHI-OpmD
K-mer Search	Antibiotic Resistance	PATRIC	Pseudomonas aeruginosa sr101	fig|287.18718.peg.5823	MexHI-OpmD
K-mer Search	Antibiotic Resistance	PATRIC	Pseudomonas aeruginosa sr75	fig|287.18717.peg.5143	MexHI-OpmD
K-mer Search	Antibiotic Resistance	PATRIC	Pseudomonas aeruginosa s33	fig|287.18720.peg.5342	MexHI-OpmD
K-mer Search	Antibiotic Resistance	PATRIC	Pseudomonas aeruginosa sn99	fig|287.18719.peg.5129	MexHI-OpmD
K-mer Search	Antibiotic Resistance	PATRIC	Pseudomonas aeruginosa pt3	fig|287.18722.peg.195	MexJK-OprM/OpmH	Multidrug efflux system, inner membrane proton/drug antiporter (RND type) => MexK of MexJK-OprM/OpmH system	Multidrug efflux system, inner membrane proton/drug antiporter (RND type) => MexK of MexJK-OprM/OpmH system	efflux pump conferring antibiotic resistance	12193619
K-mer Search	Antibiotic Resistance	PATRIC	Pseudomonas aeruginosa p12a	fig|287.18721.peg.264	MexJK-OprM/OpmH
K-mer Search	Antibiotic Resistance	PATRIC	Pseudomonas aeruginosa p2b	fig|287.18723.peg.940	MexJK-OprM/OpmH
K-mer Search	Antibiotic Resistance	PATRIC	Pseudomonas aeruginosa sr101	fig|287.18718.peg.1448	MexJK-OprM/OpmH
K-mer Search	Antibiotic Resistance	PATRIC	Pseudomonas aeruginosa sr75	fig|287.18717.peg.265	MexJK-OprM/OpmH
K-mer Search	Antibiotic Resistance	PATRIC	Pseudomonas aeruginosa s33	fig|287.18720.peg.460	MexJK-OprM/OpmH
K-mer Search	Antibiotic Resistance	PATRIC	Pseudomonas aeruginosa sn99	fig|287.18719.peg.255	MexJK-OprM/OpmH
K-mer Search	Antibiotic Resistance	PATRIC	Pseudomonas aeruginosa pt3	fig|287.18722.peg.37	MexPQ-OpmE	Multidrug efflux system, inner membrane proton/drug antiporter (RND type) => MexQ of MexPQ-OpmE system	Multidrug efflux system, inner membrane proton/drug antiporter (RND type) => MexQ of MexPQ-OpmE system	efflux pump conferring antibiotic resistance	16301811
K-mer Search	Antibiotic Resistance	PATRIC	Pseudomonas aeruginosa p12a	fig|287.18721.peg.425	MexPQ-OpmE
K-mer Search	Antibiotic Resistance	PATRIC	Pseudomonas aeruginosa p2b	fig|287.18723.peg.736	MexPQ-OpmE
K-mer Search	Antibiotic Resistance	PATRIC	Pseudomonas aeruginosa sr101	fig|287.18718.peg.5346	MexPQ-OpmE
K-mer Search	Antibiotic Resistance	PATRIC	Pseudomonas aeruginosa sr75	fig|287.18717.peg.425	MexPQ-OpmE
K-mer Search	Antibiotic Resistance	PATRIC	Pseudomonas aeruginosa s33	fig|287.18720.peg.4696	MexPQ-OpmE
K-mer Search	Antibiotic Resistance	PATRIC	Pseudomonas aeruginosa sn99	fig|287.18719.peg.412	MexPQ-OpmE
K-mer Search	Antibiotic Resistance	PATRIC	Pseudomonas aeruginosa pt3	fig|287.18722.peg.1042	MexVW-OprM	Multidrug efflux system, membrane fusion component => MexV of MexVW-OprM system	Multidrug efflux system, membrane fusion component => MexV of MexVW-OprM system	efflux pump conferring antibiotic resistance	12951344
K-mer Search	Antibiotic Resistance	PATRIC	Pseudomonas aeruginosa p12a	fig|287.18721.peg.964	MexVW-OprM
K-mer Search	Antibiotic Resistance	PATRIC	Pseudomonas aeruginosa p2b	fig|287.18723.peg.2677	MexVW-OprM
K-mer Search	Antibiotic Resistance	PATRIC	Pseudomonas aeruginosa sr101	fig|287.18718.peg.1161	MexVW-OprM
K-mer Search	Antibiotic Resistance	PATRIC	Pseudomonas aeruginosa sr75	fig|287.18717.peg.2918	MexVW-OprM
K-mer Search	Antibiotic Resistance	PATRIC	Pseudomonas aeruginosa s33	fig|287.18720.peg.260	MexVW-OprM
K-mer Search	Antibiotic Resistance	PATRIC	Pseudomonas aeruginosa sn99	fig|287.18719.peg.2603	MexVW-OprM
K-mer Search	Antibiotic Resistance	PATRIC	Pseudomonas aeruginosa pt3	fig|287.18722.peg.5296	MexXY-OMP	Multidrug efflux system, inner membrane proton/drug antiporter (RND type) => MexY of MexXY/AxyXY	Multidrug efflux system, inner membrane proton/drug antiporter (RND type) => MexY of MexXY/AxyXY	efflux pump conferring antibiotic resistance	9925549
K-mer Search	Antibiotic Resistance	PATRIC	Pseudomonas aeruginosa p12a	fig|287.18721.peg.5635	MexXY-OMP
K-mer Search	Antibiotic Resistance	PATRIC	Pseudomonas aeruginosa p2b	fig|287.18723.peg.5555	MexXY-OMP
K-mer Search	Antibiotic Resistance	PATRIC	Pseudomonas aeruginosa sr101	fig|287.18718.peg.5225	MexXY-OMP
K-mer Search	Antibiotic Resistance	PATRIC	Pseudomonas aeruginosa sr75	fig|287.18717.peg.5487	MexXY-OMP
K-mer Search	Antibiotic Resistance	PATRIC	Pseudomonas aeruginosa s33	fig|287.18720.peg.4265	MexXY-OMP
K-mer Search	Antibiotic Resistance	PATRIC	Pseudomonas aeruginosa sn99	fig|287.18719.peg.5415	MexXY-OMP
K-mer Search	Antibiotic Resistance	PATRIC	Pseudomonas aeruginosa pt3	fig|287.18722.peg.1119	MurA	UDP-N-acetylglucosamine 1-carboxyvinyltransferase (EC 2.5.1.7)	UDP-N-acetylglucosamine 1-carboxyvinyltransferase (EC 2.5.1.7)	antibiotic target in susceptible species	8994972
K-mer Search	Antibiotic Resistance	PATRIC	Pseudomonas aeruginosa p12a	fig|287.18721.peg.1041	MurA
K-mer Search	Antibiotic Resistance	PATRIC	Pseudomonas aeruginosa p2b	fig|287.18723.peg.2602	MurA
K-mer Search	Antibiotic Resistance	PATRIC	Pseudomonas aeruginosa sr101	fig|287.18718.peg.1086	MurA
K-mer Search	Antibiotic Resistance	PATRIC	Pseudomonas aeruginosa sr75	fig|287.18717.peg.2843	MurA
K-mer Search	Antibiotic Resistance	PATRIC	Pseudomonas aeruginosa s33	fig|287.18720.peg.185	MurA
K-mer Search	Antibiotic Resistance	PATRIC	Pseudomonas aeruginosa sn99	fig|287.18719.peg.2528	MurA
K-mer Search	Antibiotic Resistance	PATRIC	Pseudomonas aeruginosa pt3	fig|287.18722.peg.1927	OccD1/OprD	Outer membrane low permeability porin, OprD family => OccD1/OprD basic amino acids, carbapenem uptake	Outer membrane low permeability porin, OprD family => OccD1/OprD basic amino acids, carbapenem uptake	protein modulating permeability to antibiotic	24643970;2118530
K-mer Search	Antibiotic Resistance	PATRIC	Pseudomonas aeruginosa p12a	fig|287.18721.peg.810	OccD1/OprD
K-mer Search	Antibiotic Resistance	PATRIC	Pseudomonas aeruginosa p2b	fig|287.18723.peg.1878	OccD1/OprD
K-mer Search	Antibiotic Resistance	PATRIC	Pseudomonas aeruginosa sr101	fig|287.18718.peg.239	OccD1/OprD
K-mer Search	Antibiotic Resistance	PATRIC	Pseudomonas aeruginosa sr75	fig|287.18717.peg.2077	OccD1/OprD
K-mer Search	Antibiotic Resistance	PATRIC	Pseudomonas aeruginosa s33	fig|287.18720.peg.1635	OccD1/OprD
K-mer Search	Antibiotic Resistance	PATRIC	Pseudomonas aeruginosa sn99	fig|287.18719.peg.653	OccD1/OprD
K-mer Search	Antibiotic Resistance	PATRIC	Pseudomonas aeruginosa pt3	fig|287.18722.peg.2736	OccD2/OpdC	Outer membrane low permeability porin, OprD family => OccD2/OpdC	Outer membrane low permeability porin, OprD family => OccD2/OpdC	protein modulating permeability to antibiotic	22272184
K-mer Search	Antibiotic Resistance	PATRIC	Pseudomonas aeruginosa p12a	fig|287.18721.peg.2824	OccD2/OpdC
K-mer Search	Antibiotic Resistance	PATRIC	Pseudomonas aeruginosa p2b	fig|287.18723.peg.3704	OccD2/OpdC
K-mer Search	Antibiotic Resistance	PATRIC	Pseudomonas aeruginosa sr101	fig|287.18718.peg.4624	OccD2/OpdC
K-mer Search	Antibiotic Resistance	PATRIC	Pseudomonas aeruginosa sr75	fig|287.18717.peg.4724	OccD2/OpdC
K-mer Search	Antibiotic Resistance	PATRIC	Pseudomonas aeruginosa s33	fig|287.18720.peg.3976	OccD2/OpdC
K-mer Search	Antibiotic Resistance	PATRIC	Pseudomonas aeruginosa sn99	fig|287.18719.peg.3351	OccD2/OpdC
K-mer Search	Antibiotic Resistance	PATRIC	Pseudomonas aeruginosa pt3	fig|287.18722.peg.1171	OccD3/OpdP	Outer membrane low permeability porin, OprD family => OccD3/OpdP Gly-Glu dipeptide	Outer membrane low permeability porin, OprD family => OccD3/OpdP Gly-Glu dipeptide	protein modulating permeability to antibiotic	16790014
K-mer Search	Antibiotic Resistance	PATRIC	Pseudomonas aeruginosa p12a	fig|287.18721.peg.1093	OccD3/OpdP
K-mer Search	Antibiotic Resistance	PATRIC	Pseudomonas aeruginosa p2b	fig|287.18723.peg.2550	OccD3/OpdP
K-mer Search	Antibiotic Resistance	PATRIC	Pseudomonas aeruginosa sr101	fig|287.18718.peg.1034	OccD3/OpdP
K-mer Search	Antibiotic Resistance	PATRIC	Pseudomonas aeruginosa sr75	fig|287.18717.peg.2791	OccD3/OpdP
K-mer Search	Antibiotic Resistance	PATRIC	Pseudomonas aeruginosa s33	fig|287.18720.peg.133	OccD3/OpdP
K-mer Search	Antibiotic Resistance	PATRIC	Pseudomonas aeruginosa sn99	fig|287.18719.peg.2476	OccD3/OpdP
K-mer Search	Antibiotic Resistance	PATRIC	Pseudomonas aeruginosa pt3	fig|287.18722.peg.2363	OccD4/OpdT	Outer membrane low permeability porin, OprD family => OccD4/OpdT tyrosine	Outer membrane low permeability porin, OprD family => OccD4/OpdT tyrosine	protein modulating permeability to antibiotic	21751344
K-mer Search	Antibiotic Resistance	PATRIC	Pseudomonas aeruginosa p12a	fig|287.18721.peg.4251	OccD4/OpdT
K-mer Search	Antibiotic Resistance	PATRIC	Pseudomonas aeruginosa p2b	fig|287.18723.peg.4120	OccD4/OpdT
K-mer Search	Antibiotic Resistance	PATRIC	Pseudomonas aeruginosa sr101	fig|287.18718.peg.1957	OccD4/OpdT
K-mer Search	Antibiotic Resistance	PATRIC	Pseudomonas aeruginosa sr75	fig|287.18717.peg.3223	OccD4/OpdT
K-mer Search	Antibiotic Resistance	PATRIC	Pseudomonas aeruginosa s33	fig|287.18720.peg.1813	OccD4/OpdT
K-mer Search	Antibiotic Resistance	PATRIC	Pseudomonas aeruginosa sn99	fig|287.18719.peg.2273	OccD4/OpdT
K-mer Search	Antibiotic Resistance	PATRIC	Pseudomonas aeruginosa pt3	fig|287.18722.peg.2709	OccD5/OpdI	Outer membrane low permeability porin, OprD family => OccD5/OpdI	Outer membrane low permeability porin, OprD family => OccD5/OpdI	protein modulating permeability to antibiotic	22272184
K-mer Search	Antibiotic Resistance	PATRIC	Pseudomonas aeruginosa p12a	fig|287.18721.peg.2797	OccD5/OpdI
K-mer Search	Antibiotic Resistance	PATRIC	Pseudomonas aeruginosa p2b	fig|287.18723.peg.3677	OccD5/OpdI
K-mer Search	Antibiotic Resistance	PATRIC	Pseudomonas aeruginosa sr101	fig|287.18718.peg.4462	OccD5/OpdI
K-mer Search	Antibiotic Resistance	PATRIC	Pseudomonas aeruginosa sr75	fig|287.18717.peg.4751	OccD5/OpdI
K-mer Search	Antibiotic Resistance	PATRIC	Pseudomonas aeruginosa s33	fig|287.18720.peg.3948	OccD5/OpdI
K-mer Search	Antibiotic Resistance	PATRIC	Pseudomonas aeruginosa sn99	fig|287.18719.peg.3324	OccD5/OpdI
K-mer Search	Antibiotic Resistance	PATRIC	Pseudomonas aeruginosa pt3	fig|287.18722.peg.544	OccD6/OprQ	Outer membrane low permeability porin, OprD family => OccD6/OprQ involved in adhesion	Outer membrane low permeability porin, OprD family => OccD6/OprQ involved in adhesion	protein modulating permeability to antibiotic	20093292
K-mer Search	Antibiotic Resistance	PATRIC	Pseudomonas aeruginosa p12a	fig|287.18721.peg.2674	OccD6/OprQ
K-mer Search	Antibiotic Resistance	PATRIC	Pseudomonas aeruginosa p2b	fig|287.18723.peg.1189	OccD6/OprQ
K-mer Search	Antibiotic Resistance	PATRIC	Pseudomonas aeruginosa sr101	fig|287.18718.peg.3293	OccD6/OprQ
K-mer Search	Antibiotic Resistance	PATRIC	Pseudomonas aeruginosa sr75	fig|287.18717.peg.1390	OccD6/OprQ
K-mer Search	Antibiotic Resistance	PATRIC	Pseudomonas aeruginosa s33	fig|287.18720.peg.2781	OccD6/OprQ
K-mer Search	Antibiotic Resistance	PATRIC	Pseudomonas aeruginosa sn99	fig|287.18719.peg.2176	OccD6/OprQ
K-mer Search	Antibiotic Resistance	PATRIC	Pseudomonas aeruginosa pt3	fig|287.18722.peg.475	OccD7/OpdB	Outer membrane low permeability porin, OprD family => OccD7/OpdB proline	Outer membrane low permeability porin, OprD family => OccD7/OpdB proline	protein modulating permeability to antibiotic	15687295
K-mer Search	Antibiotic Resistance	PATRIC	Pseudomonas aeruginosa p12a	fig|287.18721.peg.4644	OccD7/OpdB
K-mer Search	Antibiotic Resistance	PATRIC	Pseudomonas aeruginosa p2b	fig|287.18723.peg.4749	OccD7/OpdB
K-mer Search	Antibiotic Resistance	PATRIC	Pseudomonas aeruginosa sr101	fig|287.18718.peg.2176	OccD7/OpdB
K-mer Search	Antibiotic Resistance	PATRIC	Pseudomonas aeruginosa sr75	fig|287.18717.peg.3003	OccD7/OpdB
K-mer Search	Antibiotic Resistance	PATRIC	Pseudomonas aeruginosa s33	fig|287.18720.peg.2014	OccD7/OpdB
K-mer Search	Antibiotic Resistance	PATRIC	Pseudomonas aeruginosa sn99	fig|287.18719.peg.2107	OccD7/OpdB
K-mer Search	Antibiotic Resistance	PATRIC	Pseudomonas aeruginosa pt3	fig|287.18722.peg.5123	OccD8/OpdJ	Outer membrane low permeability porin, OprD family => OccD8/OpdJ coexpressed with pyoverdine biosynthesis regulon	Outer membrane low permeability porin, OprD family => OccD8/OpdJ coexpressed with pyoverdine biosynthesis regulon	protein modulating permeability to antibiotic
K-mer Search	Antibiotic Resistance	PATRIC	Pseudomonas aeruginosa p12a	fig|287.18721.peg.5523	OccD8/OpdJ
K-mer Search	Antibiotic Resistance	PATRIC	Pseudomonas aeruginosa p2b	fig|287.18723.peg.5123	OccD8/OpdJ
K-mer Search	Antibiotic Resistance	PATRIC	Pseudomonas aeruginosa sr101	fig|287.18718.peg.5005	OccD8/OpdJ
K-mer Search	Antibiotic Resistance	PATRIC	Pseudomonas aeruginosa sr75	fig|287.18717.peg.5118	OccD8/OpdJ
K-mer Search	Antibiotic Resistance	PATRIC	Pseudomonas aeruginosa s33	fig|287.18720.peg.2125	OccD8/OpdJ
K-mer Search	Antibiotic Resistance	PATRIC	Pseudomonas aeruginosa sn99	fig|287.18719.peg.4940	OccD8/OpdJ
K-mer Search	Antibiotic Resistance	PATRIC	Pseudomonas aeruginosa pt3	fig|287.18722.peg.2526	OccK1/OpdK	Outer membrane low permeability porin, OprD family => OccK1/OpdK benzoate/histidine, carbenicillin and cefoxitin uptake	Outer membrane low permeability porin, OprD family => OccK1/OpdK benzoate/histidine, carbenicillin and cefoxitin uptake	protein modulating permeability to antibiotic	15687295
K-mer Search	Antibiotic Resistance	PATRIC	Pseudomonas aeruginosa p12a	fig|287.18721.peg.3654	OccK1/OpdK
K-mer Search	Antibiotic Resistance	PATRIC	Pseudomonas aeruginosa p2b	fig|287.18723.peg.210	OccK1/OpdK
K-mer Search	Antibiotic Resistance	PATRIC	Pseudomonas aeruginosa sr101	fig|287.18718.peg.1727	OccK1/OpdK
K-mer Search	Antibiotic Resistance	PATRIC	Pseudomonas aeruginosa sr75	fig|287.18717.peg.970	OccK1/OpdK
K-mer Search	Antibiotic Resistance	PATRIC	Pseudomonas aeruginosa s33	fig|287.18720.peg.2936	OccK1/OpdK
K-mer Search	Antibiotic Resistance	PATRIC	Pseudomonas aeruginosa sn99	fig|287.18719.peg.2992	OccK1/OpdK
K-mer Search	Antibiotic Resistance	PATRIC	Pseudomonas aeruginosa pt3	fig|287.18722.peg.3794	OccK10/OpdN	Outer membrane low permeability porin, OprD family => OccK10/OpdN	Outer membrane low permeability porin, OprD family => OccK10/OpdN	protein modulating permeability to antibiotic	22272184
K-mer Search	Antibiotic Resistance	PATRIC	Pseudomonas aeruginosa p12a	fig|287.18721.peg.4298	OccK10/OpdN
K-mer Search	Antibiotic Resistance	PATRIC	Pseudomonas aeruginosa p2b	fig|287.18723.peg.3817	OccK10/OpdN
K-mer Search	Antibiotic Resistance	PATRIC	Pseudomonas aeruginosa sr101	fig|287.18718.peg.5559	OccK10/OpdN
K-mer Search	Antibiotic Resistance	PATRIC	Pseudomonas aeruginosa sr75	fig|287.18717.peg.5170	OccK10/OpdN
K-mer Search	Antibiotic Resistance	PATRIC	Pseudomonas aeruginosa s33	fig|287.18720.peg.5370	OccK10/OpdN
K-mer Search	Antibiotic Resistance	PATRIC	Pseudomonas aeruginosa sn99	fig|287.18719.peg.5156	OccK10/OpdN
K-mer Search	Antibiotic Resistance	PATRIC	Pseudomonas aeruginosa pt3	fig|287.18722.peg.107	OccK11/OpdR	Outer membrane low permeability porin, OprD family => OccK11/OpdR	Outer membrane low permeability porin, OprD family => OccK11/OpdR	protein modulating permeability to antibiotic	22272184
K-mer Search	Antibiotic Resistance	PATRIC	Pseudomonas aeruginosa p12a	fig|287.18721.peg.353	OccK11/OpdR
K-mer Search	Antibiotic Resistance	PATRIC	Pseudomonas aeruginosa p2b	fig|287.18723.peg.806	OccK11/OpdR
K-mer Search	Antibiotic Resistance	PATRIC	Pseudomonas aeruginosa sr101	fig|287.18718.peg.1536	OccK11/OpdR
K-mer Search	Antibiotic Resistance	PATRIC	Pseudomonas aeruginosa sr75	fig|287.18717.peg.353	OccK11/OpdR
K-mer Search	Antibiotic Resistance	PATRIC	Pseudomonas aeruginosa s33	fig|287.18720.peg.372	OccK11/OpdR
K-mer Search	Antibiotic Resistance	PATRIC	Pseudomonas aeruginosa sn99	fig|287.18719.peg.344	OccK11/OpdR
K-mer Search	Antibiotic Resistance	PATRIC	Pseudomonas aeruginosa pt3	fig|287.18722.peg.2653	OccK2/OpdF	Outer membrane low permeability porin, OprD family => OccK2/OpdF	Outer membrane low permeability porin, OprD family => OccK2/OpdF	protein modulating permeability to antibiotic	22272184
K-mer Search	Antibiotic Resistance	PATRIC	Pseudomonas aeruginosa p12a	fig|287.18721.peg.2747	OccK2/OpdF
K-mer Search	Antibiotic Resistance	PATRIC	Pseudomonas aeruginosa p2b	fig|287.18723.peg.3570	OccK2/OpdF
K-mer Search	Antibiotic Resistance	PATRIC	Pseudomonas aeruginosa sr101	fig|287.18718.peg.4519	OccK2/OpdF
K-mer Search	Antibiotic Resistance	PATRIC	Pseudomonas aeruginosa sr75	fig|287.18717.peg.5229	OccK2/OpdF
K-mer Search	Antibiotic Resistance	PATRIC	Pseudomonas aeruginosa s33	fig|287.18720.peg.3891	OccK2/OpdF
K-mer Search	Antibiotic Resistance	PATRIC	Pseudomonas aeruginosa sn99	fig|287.18719.peg.3274	OccK2/OpdF
K-mer Search	Antibiotic Resistance	PATRIC	Pseudomonas aeruginosa pt3	fig|287.18722.peg.1716	OccK3/OpdO	Outer membrane low permeability porin, OprD family => OccK3/OpdO pyroglutamate, cefotaxime uptake	Outer membrane low permeability porin, OprD family => OccK3/OpdO pyroglutamate, cefotaxime uptake	protein modulating permeability to antibiotic	15687295
K-mer Search	Antibiotic Resistance	PATRIC	Pseudomonas aeruginosa p12a	fig|287.18721.peg.3886	OccK3/OpdO
K-mer Search	Antibiotic Resistance	PATRIC	Pseudomonas aeruginosa p2b	fig|287.18723.peg.4239	OccK3/OpdO
K-mer Search	Antibiotic Resistance	PATRIC	Pseudomonas aeruginosa sr101	fig|287.18718.peg.2276	OccK3/OpdO
K-mer Search	Antibiotic Resistance	PATRIC	Pseudomonas aeruginosa sr75	fig|287.18717.peg.3446	OccK3/OpdO
K-mer Search	Antibiotic Resistance	PATRIC	Pseudomonas aeruginosa s33	fig|287.18720.peg.3603	OccK3/OpdO
K-mer Search	Antibiotic Resistance	PATRIC	Pseudomonas aeruginosa sn99	fig|287.18719.peg.3865	OccK3/OpdO
K-mer Search	Antibiotic Resistance	PATRIC	Pseudomonas aeruginosa pt3	fig|287.18722.peg.3837	OccK4/OpdL	Outer membrane low permeability porin, OprD family => OccK4/OpdL	Outer membrane low permeability porin, OprD family => OccK4/OpdL	protein modulating permeability to antibiotic	22272184
K-mer Search	Antibiotic Resistance	PATRIC	Pseudomonas aeruginosa p12a	fig|287.18721.peg.4341	OccK4/OpdL
K-mer Search	Antibiotic Resistance	PATRIC	Pseudomonas aeruginosa p2b	fig|287.18723.peg.3860	OccK4/OpdL
K-mer Search	Antibiotic Resistance	PATRIC	Pseudomonas aeruginosa sr101	fig|287.18718.peg.4340	OccK4/OpdL
K-mer Search	Antibiotic Resistance	PATRIC	Pseudomonas aeruginosa sr75	fig|287.18717.peg.5836	OccK4/OpdL
K-mer Search	Antibiotic Resistance	PATRIC	Pseudomonas aeruginosa s33	fig|287.18720.peg.5777	OccK4/OpdL
K-mer Search	Antibiotic Resistance	PATRIC	Pseudomonas aeruginosa sn99	fig|287.18719.peg.5804	OccK4/OpdL
K-mer Search	Antibiotic Resistance	PATRIC	Pseudomonas aeruginosa pt3	fig|287.18722.peg.2138	OccK5/OpdH	Outer membrane low permeability porin, OprD family => OccK5/OpdH tricarboxylate	Outer membrane low permeability porin, OprD family => OccK5/OpdH tricarboxylate	protein modulating permeability to antibiotic	17114261
K-mer Search	Antibiotic Resistance	PATRIC	Pseudomonas aeruginosa p12a	fig|287.18721.peg.553	OccK5/OpdH
K-mer Search	Antibiotic Resistance	PATRIC	Pseudomonas aeruginosa p2b	fig|287.18723.peg.1668	OccK5/OpdH
K-mer Search	Antibiotic Resistance	PATRIC	Pseudomonas aeruginosa sr101	fig|287.18718.peg.30	OccK5/OpdH
K-mer Search	Antibiotic Resistance	PATRIC	Pseudomonas aeruginosa sr75	fig|287.18717.peg.1866	OccK5/OpdH
K-mer Search	Antibiotic Resistance	PATRIC	Pseudomonas aeruginosa s33	fig|287.18720.peg.4936	OccK5/OpdH
K-mer Search	Antibiotic Resistance	PATRIC	Pseudomonas aeruginosa sn99	fig|287.18719.peg.3676	OccK5/OpdH
K-mer Search	Antibiotic Resistance	PATRIC	Pseudomonas aeruginosa pt3	fig|287.18722.peg.838	OccK6/OpdQ	Outer membrane low permeability porin, OprD family => OccK6/OpdQ	Outer membrane low permeability porin, OprD family => OccK6/OpdQ	protein modulating permeability to antibiotic	22272184
K-mer Search	Antibiotic Resistance	PATRIC	Pseudomonas aeruginosa p12a	fig|287.18721.peg.3252	OccK6/OpdQ
K-mer Search	Antibiotic Resistance	PATRIC	Pseudomonas aeruginosa p2b	fig|287.18723.peg.1493	OccK6/OpdQ
K-mer Search	Antibiotic Resistance	PATRIC	Pseudomonas aeruginosa sr101	fig|287.18718.peg.3598	OccK6/OpdQ
K-mer Search	Antibiotic Resistance	PATRIC	Pseudomonas aeruginosa sr75	fig|287.18717.peg.1694	OccK6/OpdQ
K-mer Search	Antibiotic Resistance	PATRIC	Pseudomonas aeruginosa s33	fig|287.18720.peg.3206	OccK6/OpdQ
K-mer Search	Antibiotic Resistance	PATRIC	Pseudomonas aeruginosa sn99	fig|287.18719.peg.1970	OccK6/OpdQ
K-mer Search	Antibiotic Resistance	PATRIC	Pseudomonas aeruginosa pt3	fig|287.18722.peg.1591	OccK7/OpdD	Outer membrane low permeability porin, OprD family => OccK7/OpdD, meropenem uptake	Outer membrane low permeability porin, OprD family => OccK7/OpdD, meropenem uptake	protein modulating permeability to antibiotic	22272184
K-mer Search	Antibiotic Resistance	PATRIC	Pseudomonas aeruginosa p12a	fig|287.18721.peg.2387	OccK7/OpdD
K-mer Search	Antibiotic Resistance	PATRIC	Pseudomonas aeruginosa p2b	fig|287.18723.peg.1936	OccK7/OpdD
K-mer Search	Antibiotic Resistance	PATRIC	Pseudomonas aeruginosa sr101	fig|287.18718.peg.297	OccK7/OpdD
K-mer Search	Antibiotic Resistance	PATRIC	Pseudomonas aeruginosa sr75	fig|287.18717.peg.2135	OccK7/OpdD
K-mer Search	Antibiotic Resistance	PATRIC	Pseudomonas aeruginosa s33	fig|287.18720.peg.1577	OccK7/OpdD
K-mer Search	Antibiotic Resistance	PATRIC	Pseudomonas aeruginosa sn99	fig|287.18719.peg.595	OccK7/OpdD
K-mer Search	Antibiotic Resistance	PATRIC	Pseudomonas aeruginosa pt3	fig|287.18722.peg.5615	OccK8/OprE	Outer membrane low permeability porin, OprD family => OccK8/OprE anaerobically-induced	Outer membrane low permeability porin, OprD family => OccK8/OprE anaerobically-induced	protein modulating permeability to antibiotic	8394980
K-mer Search	Antibiotic Resistance	PATRIC	Pseudomonas aeruginosa p12a	fig|287.18721.peg.5863	OccK8/OprE
K-mer Search	Antibiotic Resistance	PATRIC	Pseudomonas aeruginosa p2b	fig|287.18723.peg.5824	OccK8/OprE
K-mer Search	Antibiotic Resistance	PATRIC	Pseudomonas aeruginosa sr101	fig|287.18718.peg.5602	OccK8/OprE
K-mer Search	Antibiotic Resistance	PATRIC	Pseudomonas aeruginosa sr75	fig|287.18717.peg.5728	OccK8/OprE
K-mer Search	Antibiotic Resistance	PATRIC	Pseudomonas aeruginosa s33	fig|287.18720.peg.5720	OccK8/OprE
K-mer Search	Antibiotic Resistance	PATRIC	Pseudomonas aeruginosa sn99	fig|287.18719.peg.5713	OccK8/OprE
K-mer Search	Antibiotic Resistance	PATRIC	Pseudomonas aeruginosa pt3	fig|287.18722.peg.1829	OccK9/OpdG	Outer membrane low permeability porin, OprD family => OccK9/OpdG	Outer membrane low permeability porin, OprD family => OccK9/OpdG	protein modulating permeability to antibiotic	22272184
K-mer Search	Antibiotic Resistance	PATRIC	Pseudomonas aeruginosa p12a	fig|287.18721.peg.3783	OccK9/OpdG
K-mer Search	Antibiotic Resistance	PATRIC	Pseudomonas aeruginosa p2b	fig|287.18723.peg.4350	OccK9/OpdG
K-mer Search	Antibiotic Resistance	PATRIC	Pseudomonas aeruginosa sr101	fig|287.18718.peg.2380	OccK9/OpdG
K-mer Search	Antibiotic Resistance	PATRIC	Pseudomonas aeruginosa sr75	fig|287.18717.peg.3341	OccK9/OpdG
K-mer Search	Antibiotic Resistance	PATRIC	Pseudomonas aeruginosa s33	fig|287.18720.peg.3491	OccK9/OpdG
K-mer Search	Antibiotic Resistance	PATRIC	Pseudomonas aeruginosa sn99	fig|287.18719.peg.3760	OccK9/OpdG
K-mer Search	Antibiotic Resistance	PATRIC	Pseudomonas aeruginosa pt3	fig|287.18722.peg.5821	OprB	Carbohydrate-selective porin OprB	Carbohydrate-selective porin OprB	protein modulating permeability to antibiotic	7768797;8125108
K-mer Search	Antibiotic Resistance	PATRIC	Pseudomonas aeruginosa p12a	fig|287.18721.peg.5989	OprB
K-mer Search	Antibiotic Resistance	PATRIC	Pseudomonas aeruginosa p2b	fig|287.18723.peg.5909	OprB
K-mer Search	Antibiotic Resistance	PATRIC	Pseudomonas aeruginosa sr101	fig|287.18718.peg.5691	OprB
K-mer Search	Antibiotic Resistance	PATRIC	Pseudomonas aeruginosa sr75	fig|287.18717.peg.753	OprB
K-mer Search	Antibiotic Resistance	PATRIC	Pseudomonas aeruginosa s33	fig|287.18720.peg.5406	OprB
K-mer Search	Antibiotic Resistance	PATRIC	Pseudomonas aeruginosa sn99	fig|287.18719.peg.4354	OprB
K-mer Search	Antibiotic Resistance	PATRIC	Pseudomonas aeruginosa pt3	fig|287.18722.peg.3001	OprF	Nonspecific porin and structural outer membrane protein OprF	Nonspecific porin and structural outer membrane protein OprF	protein modulating permeability to antibiotic	16595653;2447060;16617058
K-mer Search	Antibiotic Resistance	PATRIC	Pseudomonas aeruginosa p12a	fig|287.18721.peg.3057	OprF
K-mer Search	Antibiotic Resistance	PATRIC	Pseudomonas aeruginosa p2b	fig|287.18723.peg.2342	OprF
K-mer Search	Antibiotic Resistance	PATRIC	Pseudomonas aeruginosa sr101	fig|287.18718.peg.713	OprF
K-mer Search	Antibiotic Resistance	PATRIC	Pseudomonas aeruginosa sr75	fig|287.18717.peg.3919	OprF
K-mer Search	Antibiotic Resistance	PATRIC	Pseudomonas aeruginosa s33	fig|287.18720.peg.3397	OprF
K-mer Search	Antibiotic Resistance	PATRIC	Pseudomonas aeruginosa sn99	fig|287.18719.peg.1505	OprF
K-mer Search	Antibiotic Resistance	PATRIC	Pseudomonas aeruginosa pt3	fig|287.18722.peg.3659	OXA-50 family	Class D beta-lactamase (EC 3.5.2.6) => OXA-50 family, oxacillin-hydrolyzing	Class D beta-lactamase (EC 3.5.2.6) => OXA-50 family, oxacillin-hydrolyzing	antibiotic inactivation enzyme	15155197
K-mer Search	Antibiotic Resistance	PATRIC	Pseudomonas aeruginosa p12a	fig|287.18721.peg.4510	OXA-50 family
K-mer Search	Antibiotic Resistance	PATRIC	Pseudomonas aeruginosa p2b	fig|287.18723.peg.2896	OXA-50 family
K-mer Search	Antibiotic Resistance	PATRIC	Pseudomonas aeruginosa sr101	fig|287.18718.peg.3846	OXA-50 family
K-mer Search	Antibiotic Resistance	PATRIC	Pseudomonas aeruginosa sr75	fig|287.18717.peg.4332	OXA-50 family
K-mer Search	Antibiotic Resistance	PATRIC	Pseudomonas aeruginosa s33	fig|287.18720.peg.817	OXA-50 family
K-mer Search	Antibiotic Resistance	PATRIC	Pseudomonas aeruginosa sn99	fig|287.18719.peg.2773	OXA-50 family
K-mer Search	Antibiotic Resistance	PATRIC	Pseudomonas aeruginosa pt3	fig|287.18722.peg.4948	OxyR	Hydrogen peroxide-inducible genes activator => OxyR	Hydrogen peroxide-inducible genes activator => OxyR	regulator modulating expression of antibiotic resistance genes	25799046
K-mer Search	Antibiotic Resistance	PATRIC	Pseudomonas aeruginosa p12a	fig|287.18721.peg.4973	OxyR
K-mer Search	Antibiotic Resistance	PATRIC	Pseudomonas aeruginosa p2b	fig|287.18723.peg.4909	OxyR
K-mer Search	Antibiotic Resistance	PATRIC	Pseudomonas aeruginosa sr101	fig|287.18718.peg.4419	OxyR
K-mer Search	Antibiotic Resistance	PATRIC	Pseudomonas aeruginosa sr75	fig|287.18717.peg.4578	OxyR
K-mer Search	Antibiotic Resistance	PATRIC	Pseudomonas aeruginosa s33	fig|287.18720.peg.5133	OxyR
K-mer Search	Antibiotic Resistance	PATRIC	Pseudomonas aeruginosa sn99	fig|287.18719.peg.4617	OxyR
K-mer Search	Antibiotic Resistance	PATRIC	Pseudomonas aeruginosa pt3	fig|287.18722.peg.2278	PgsA	CDP-diacylglycerol--glycerol-3-phosphate 3-phosphatidyltransferase (EC 2.7.8.5)	CDP-diacylglycerol--glycerol-3-phosphate 3-phosphatidyltransferase (EC 2.7.8.5)	protein altering cell wall charge conferring antibiotic resistance	22238576
K-mer Search	Antibiotic Resistance	PATRIC	Pseudomonas aeruginosa p12a	fig|287.18721.peg.4169	PgsA
K-mer Search	Antibiotic Resistance	PATRIC	Pseudomonas aeruginosa p2b	fig|287.18723.peg.4038	PgsA
K-mer Search	Antibiotic Resistance	PATRIC	Pseudomonas aeruginosa sr101	fig|287.18718.peg.2039	PgsA
K-mer Search	Antibiotic Resistance	PATRIC	Pseudomonas aeruginosa sr75	fig|287.18717.peg.3140	PgsA
K-mer Search	Antibiotic Resistance	PATRIC	Pseudomonas aeruginosa s33	fig|287.18720.peg.1895	PgsA
K-mer Search	Antibiotic Resistance	PATRIC	Pseudomonas aeruginosa sn99	fig|287.18719.peg.2426	PgsA
K-mer Search	Antibiotic Resistance	PATRIC	Pseudomonas aeruginosa pt3	fig|287.18722.peg.4393	rho	Transcription termination factor Rho	Transcription termination factor Rho	antibiotic target in susceptible species	8466900
K-mer Search	Antibiotic Resistance	PATRIC	Pseudomonas aeruginosa p12a	fig|287.18721.peg.2132	rho
K-mer Search	Antibiotic Resistance	PATRIC	Pseudomonas aeruginosa p2b	fig|287.18723.peg.561	rho
K-mer Search	Antibiotic Resistance	PATRIC	Pseudomonas aeruginosa sr101	fig|287.18718.peg.2521	rho
K-mer Search	Antibiotic Resistance	PATRIC	Pseudomonas aeruginosa sr75	fig|287.18717.peg.1327	rho
K-mer Search	Antibiotic Resistance	PATRIC	Pseudomonas aeruginosa s33	fig|287.18720.peg.992	rho
K-mer Search	Antibiotic Resistance	PATRIC	Pseudomonas aeruginosa sn99	fig|287.18719.peg.1040	rho
K-mer Search	Antibiotic Resistance	PATRIC	Pseudomonas aeruginosa pt3	fig|287.18722.peg.5154	rpoB	DNA-directed RNA polymerase beta subunit (EC 2.7.7.6)	DNA-directed RNA polymerase beta subunit (EC 2.7.7.6)	antibiotic target in susceptible species	3050121;15047531;16723576
K-mer Search	Antibiotic Resistance	PATRIC	Pseudomonas aeruginosa p12a	fig|287.18721.peg.5850	rpoB
K-mer Search	Antibiotic Resistance	PATRIC	Pseudomonas aeruginosa p2b	fig|287.18723.peg.5296	rpoB
K-mer Search	Antibiotic Resistance	PATRIC	Pseudomonas aeruginosa sr101	fig|287.18718.peg.5079	rpoB
K-mer Search	Antibiotic Resistance	PATRIC	Pseudomonas aeruginosa sr75	fig|287.18717.peg.5336	rpoB
K-mer Search	Antibiotic Resistance	PATRIC	Pseudomonas aeruginosa s33	fig|287.18720.peg.5527	rpoB
K-mer Search	Antibiotic Resistance	PATRIC	Pseudomonas aeruginosa sn99	fig|287.18719.peg.5311	rpoB
K-mer Search	Antibiotic Resistance	PATRIC	Pseudomonas aeruginosa pt3	fig|287.18722.peg.5155	rpoC	DNA-directed RNA polymerase beta' subunit (EC 2.7.7.6)	DNA-directed RNA polymerase beta' subunit (EC 2.7.7.6)	antibiotic target in susceptible species	16723576
K-mer Search	Antibiotic Resistance	PATRIC	Pseudomonas aeruginosa p12a	fig|287.18721.peg.5849	rpoC
K-mer Search	Antibiotic Resistance	PATRIC	Pseudomonas aeruginosa p2b	fig|287.18723.peg.5297	rpoC
K-mer Search	Antibiotic Resistance	PATRIC	Pseudomonas aeruginosa sr101	fig|287.18718.peg.5078	rpoC
K-mer Search	Antibiotic Resistance	PATRIC	Pseudomonas aeruginosa sr75	fig|287.18717.peg.5335	rpoC
K-mer Search	Antibiotic Resistance	PATRIC	Pseudomonas aeruginosa s33	fig|287.18720.peg.5526	rpoC
K-mer Search	Antibiotic Resistance	PATRIC	Pseudomonas aeruginosa sn99	fig|287.18719.peg.5310	rpoC
K-mer Search	Antibiotic Resistance	PATRIC	Pseudomonas aeruginosa pt3	fig|287.18722.peg.5160	S10p	SSU ribosomal protein S10p (S20e)	SSU ribosomal protein S10p (S20e)	antibiotic target in susceptible species	26124155
K-mer Search	Antibiotic Resistance	PATRIC	Pseudomonas aeruginosa p12a	fig|287.18721.peg.5844	S10p
K-mer Search	Antibiotic Resistance	PATRIC	Pseudomonas aeruginosa p2b	fig|287.18723.peg.5302	S10p
K-mer Search	Antibiotic Resistance	PATRIC	Pseudomonas aeruginosa sr101	fig|287.18718.peg.5073	S10p
K-mer Search	Antibiotic Resistance	PATRIC	Pseudomonas aeruginosa sr75	fig|287.18717.peg.5330	S10p
K-mer Search	Antibiotic Resistance	PATRIC	Pseudomonas aeruginosa s33	fig|287.18720.peg.5521	S10p
K-mer Search	Antibiotic Resistance	PATRIC	Pseudomonas aeruginosa sn99	fig|287.18719.peg.5305	S10p
K-mer Search	Antibiotic Resistance	PATRIC	Pseudomonas aeruginosa pt3	fig|287.18722.peg.5156	S12p	SSU ribosomal protein S12p (S23e)	SSU ribosomal protein S12p (S23e)	antibiotic target in susceptible species	7934937
K-mer Search	Antibiotic Resistance	PATRIC	Pseudomonas aeruginosa p12a	fig|287.18721.peg.5848	S12p
K-mer Search	Antibiotic Resistance	PATRIC	Pseudomonas aeruginosa p2b	fig|287.18723.peg.5298	S12p
K-mer Search	Antibiotic Resistance	PATRIC	Pseudomonas aeruginosa sr101	fig|287.18718.peg.5077	S12p
K-mer Search	Antibiotic Resistance	PATRIC	Pseudomonas aeruginosa sr75	fig|287.18717.peg.5334	S12p
K-mer Search	Antibiotic Resistance	PATRIC	Pseudomonas aeruginosa s33	fig|287.18720.peg.5525	S12p
K-mer Search	Antibiotic Resistance	PATRIC	Pseudomonas aeruginosa sn99	fig|287.18719.peg.5309	S12p
K-mer Search	Antibiotic Resistance	PATRIC	Pseudomonas aeruginosa pt3	fig|287.18722.peg.2448	TolC/OpmH	Outer membrane channel TolC (OpmH)	Outer membrane channel TolC (OpmH)	efflux pump conferring antibiotic resistance	6219270
K-mer Search	Antibiotic Resistance	PATRIC	Pseudomonas aeruginosa p12a	fig|287.18721.peg.3733	TolC/OpmH
K-mer Search	Antibiotic Resistance	PATRIC	Pseudomonas aeruginosa p2b	fig|287.18723.peg.287	TolC/OpmH
K-mer Search	Antibiotic Resistance	PATRIC	Pseudomonas aeruginosa sr101	fig|287.18718.peg.1649	TolC/OpmH
K-mer Search	Antibiotic Resistance	PATRIC	Pseudomonas aeruginosa sr75	fig|287.18717.peg.1048	TolC/OpmH
K-mer Search	Antibiotic Resistance	PATRIC	Pseudomonas aeruginosa s33	fig|287.18720.peg.3014	TolC/OpmH
K-mer Search	Antibiotic Resistance	PATRIC	Pseudomonas aeruginosa sn99	fig|287.18719.peg.2913	TolC/OpmH
K-mer Search	Antibiotic Resistance	PATRIC	Pseudomonas aeruginosa pt3	fig|287.18722.peg.2739	TriABC-OpmH	Multidrug efflux system, inner membrane proton/drug antiporter (RND type) => TriC of TriABC-OpmH system	Multidrug efflux system, inner membrane proton/drug antiporter (RND type) => TriC of TriABC-OpmH system	efflux pump conferring antibiotic resistance	17720796
K-mer Search	Antibiotic Resistance	PATRIC	Pseudomonas aeruginosa p12a	fig|287.18721.peg.2829	TriABC-OpmH
K-mer Search	Antibiotic Resistance	PATRIC	Pseudomonas aeruginosa p2b	fig|287.18723.peg.3709	TriABC-OpmH
K-mer Search	Antibiotic Resistance	PATRIC	Pseudomonas aeruginosa sr101	fig|287.18718.peg.4620	TriABC-OpmH
K-mer Search	Antibiotic Resistance	PATRIC	Pseudomonas aeruginosa sr75	fig|287.18717.peg.4721	TriABC-OpmH
K-mer Search	Antibiotic Resistance	PATRIC	Pseudomonas aeruginosa s33	fig|287.18720.peg.3980	TriABC-OpmH
K-mer Search	Antibiotic Resistance	PATRIC	Pseudomonas aeruginosa sn99	fig|287.18719.peg.3354	TriABC-OpmH

## Sheet: ENVIRONMENTAL ISOLATES. CARD
	Supplementary material S2. Resistance genes found in environmental isolates of P. aeruginosa
Evidence	Property	Source	Genome Name	BRC ID	Source ID	Source Organism	Gene	Product	Classification	Subject Coverage	Query Coverage	Identity	E-value
BLAT	Antibiotic Resistance	CARD	Pseudomonas aeruginosa pt3	fig|287.18722.peg.5297	NP_250709.1	Pseudomonas aeruginosa PAO1	amrA	Multidrug efflux system, membrane fusion component => MexX of of MexXY/AxyXY	efflux pump conferring antibiotic resistance	100	100	100	1e-220
BLAT	Antibiotic Resistance	CARD	Pseudomonas aeruginosa p12a	fig|287.18721.peg.5634	NP_250709.1	Pseudomonas aeruginosa PAO1	amrA			100	100	99	1e-218
BLAT	Antibiotic Resistance	CARD	Pseudomonas aeruginosa p2b	fig|287.18723.peg.5556	NP_250709.1	Pseudomonas aeruginosa PAO1	amrA			100	100	99	1e-218
BLAT	Antibiotic Resistance	CARD	Pseudomonas aeruginosa sr101	fig|287.18718.peg.5224	NP_250709.1	Pseudomonas aeruginosa PAO1	amrA			100	100	99	1e-218
BLAT	Antibiotic Resistance	CARD	Pseudomonas aeruginosa sr75	fig|287.18717.peg.5487	NP_250709.1	Pseudomonas aeruginosa PAO1	amrA			100	100	99	1e-218
BLAT	Antibiotic Resistance	CARD	Pseudomonas aeruginosa s33	fig|287.18720.peg.4265	NP_250709.1	Pseudomonas aeruginosa PAO1	amrA			100	100	98	1e-217
BLAT	Antibiotic Resistance	CARD	Pseudomonas aeruginosa sn99	fig|287.18719.peg.5416	NP_250709.1	Pseudomonas aeruginosa PAO1	amrA			100	100	99	1e-218
BLAT	Antibiotic Resistance	CARD	Pseudomonas aeruginosa pt3	fig|287.18722.peg.5296	NP_250708.1	Pseudomonas aeruginosa PAO1	amrB	Multidrug efflux system, inner membrane proton/drug antiporter (RND type) => MexY of MexXY/AxyXY	efflux pump conferring antibiotic resistance	100	100	100	0.0
BLAT	Antibiotic Resistance	CARD	Pseudomonas aeruginosa p12a	fig|287.18721.peg.5635	NP_250708.1	Pseudomonas aeruginosa PAO1	amrB			100	100	99	0.0
BLAT	Antibiotic Resistance	CARD	Pseudomonas aeruginosa p2b	fig|287.18723.peg.5555	NP_250708.1	Pseudomonas aeruginosa PAO1	amrB			100	100	99	0.0
BLAT	Antibiotic Resistance	CARD	Pseudomonas aeruginosa sr101	fig|287.18718.peg.5225	NP_250708.1	Pseudomonas aeruginosa PAO1	amrB			100	100	99	0.0
BLAT	Antibiotic Resistance	CARD	Pseudomonas aeruginosa sr75	fig|287.18717.peg.5486	NP_250708.1	Pseudomonas aeruginosa PAO1	amrB			100	100	99	0.0
BLAT	Antibiotic Resistance	CARD	Pseudomonas aeruginosa s33	fig|287.18720.peg.4266	NP_250708.1	Pseudomonas aeruginosa PAO1	amrB			100	100	99	0.0
BLAT	Antibiotic Resistance	CARD	Pseudomonas aeruginosa sn99	fig|287.18719.peg.5415	NP_250708.1	Pseudomonas aeruginosa PAO1	amrB			100	100	99	0.0
BLAT	Antibiotic Resistance	CARD	Pseudomonas aeruginosa pt3	fig|287.18722.peg.3855	CAA62365.1	Pseudomonas aeruginosa	APH(3')-IIb	Aminoglycoside 3'-phosphotransferase (EC 2.7.1.95) => APH(3')-II/APH(3')-XV	aminoglycoside resistance gene,antibiotic inactivation enzyme	100	100	99	1e-154
BLAT	Antibiotic Resistance	CARD	Pseudomonas aeruginosa p12a	fig|287.18721.peg.4359	CAA62365.1	Pseudomonas aeruginosa	APH(3')-IIb			100	100	98	1e-154
BLAT	Antibiotic Resistance	CARD	Pseudomonas aeruginosa p2b	fig|287.18723.peg.3878	CAA62365.1	Pseudomonas aeruginosa	APH(3')-IIb			100	100	98	1e-153
BLAT	Antibiotic Resistance	CARD	Pseudomonas aeruginosa sr101	fig|287.18718.peg.4322	CAA62365.1	Pseudomonas aeruginosa	APH(3')-IIb			100	100	98	1e-154
BLAT	Antibiotic Resistance	CARD	Pseudomonas aeruginosa sr75	fig|287.18717.peg.4452	CAA62365.1	Pseudomonas aeruginosa	APH(3')-IIb			100	100	98	1e-154
BLAT	Antibiotic Resistance	CARD	Pseudomonas aeruginosa s33	fig|287.18720.peg.4855	CAA62365.1	Pseudomonas aeruginosa	APH(3')-IIb			100	100	98	1e-153
BLAT	Antibiotic Resistance	CARD	Pseudomonas aeruginosa sn99	fig|287.18719.peg.4041	CAA62365.1	Pseudomonas aeruginosa	APH(3')-IIb			100	100	98	1e-154
BLAT	Antibiotic Resistance	CARD	Pseudomonas aeruginosa pt3	fig|287.18722.peg.70	NP_252244	Pseudomonas aeruginosa PAO1	arnA	UDP-4-amino-4-deoxy-L-arabinose formyltransferase (EC 2.1.2.13) / UDP-glucuronic acid oxidase (UDP-4-keto-hexauronic acid decarboxylating) (EC 1.1.1.305)		100	100	100	0.0
BLAT	Antibiotic Resistance	CARD	Pseudomonas aeruginosa p12a	fig|287.18721.peg.393	NP_252244	Pseudomonas aeruginosa PAO1	arnA			100	100	99	0.0
BLAT	Antibiotic Resistance	CARD	Pseudomonas aeruginosa p2b	fig|287.18723.peg.769	NP_252244	Pseudomonas aeruginosa PAO1	arnA			100	100	99	0.0
BLAT	Antibiotic Resistance	CARD	Pseudomonas aeruginosa sr101	fig|287.18718.peg.1576	NP_252244	Pseudomonas aeruginosa PAO1	arnA			100	100	99	0.0
BLAT	Antibiotic Resistance	CARD	Pseudomonas aeruginosa sr75	fig|287.18717.peg.393	NP_252244	Pseudomonas aeruginosa PAO1	arnA			100	100	99	0.0
BLAT	Antibiotic Resistance	CARD	Pseudomonas aeruginosa s33	fig|287.18720.peg.4729	NP_252244	Pseudomonas aeruginosa PAO1	arnA			100	100	99	0.0
BLAT	Antibiotic Resistance	CARD	Pseudomonas aeruginosa sn99	fig|287.18719.peg.380	NP_252244	Pseudomonas aeruginosa PAO1	arnA			100	100	100	0.0
BLAT	Antibiotic Resistance	CARD	Pseudomonas aeruginosa pt3	fig|287.18722.peg.5248	NP_249397.1	Pseudomonas aeruginosa PAO1	catB7	Chloramphenicol O-acetyltransferase (EC 2.3.1.28) => CatB family	antibiotic inactivation enzyme,chloramphenicol resistance gene	100	100	100	1e-127
BLAT	Antibiotic Resistance	CARD	Pseudomonas aeruginosa p12a	fig|287.18721.peg.517	NP_249397.1	Pseudomonas aeruginosa PAO1	catB7			100	100	99	1e-126
BLAT	Antibiotic Resistance	CARD	Pseudomonas aeruginosa p2b	fig|287.18723.peg.5509	NP_249397.1	Pseudomonas aeruginosa PAO1	catB7			100	100	98	1e-126
BLAT	Antibiotic Resistance	CARD	Pseudomonas aeruginosa sr101	fig|287.18718.peg.5104	NP_249397.1	Pseudomonas aeruginosa PAO1	catB7			100	100	98	1e-126
BLAT	Antibiotic Resistance	CARD	Pseudomonas aeruginosa sr75	fig|287.18717.peg.5386	NP_249397.1	Pseudomonas aeruginosa PAO1	catB7			100	100	98	1e-126
BLAT	Antibiotic Resistance	CARD	Pseudomonas aeruginosa s33	fig|287.18720.peg.5578	NP_249397.1	Pseudomonas aeruginosa PAO1	catB7			100	100	99	1e-126
BLAT	Antibiotic Resistance	CARD	Pseudomonas aeruginosa sn99	fig|287.18719.peg.3712	NP_249397.1	Pseudomonas aeruginosa PAO1	catB7			100	100	100	1e-127
BLAT	Antibiotic Resistance	CARD	Pseudomonas aeruginosa pt3	fig|287.18722.peg.2430	NP_253677.1	Pseudomonas aeruginosa PAO1	emrE	small multidrug resistance family (SMR) protein		100	100	100	4e-53
BLAT	Antibiotic Resistance	CARD	Pseudomonas aeruginosa p12a	fig|287.18721.peg.3751	NP_253677.1	Pseudomonas aeruginosa PAO1	emrE			100	100	100	4e-53
BLAT	Antibiotic Resistance	CARD	Pseudomonas aeruginosa p2b	fig|287.18723.peg.305	NP_253677.1	Pseudomonas aeruginosa PAO1	emrE			100	100	100	4e-53
BLAT	Antibiotic Resistance	CARD	Pseudomonas aeruginosa sr101	fig|287.18718.peg.1631	NP_253677.1	Pseudomonas aeruginosa PAO1	emrE			100	100	100	4e-53
BLAT	Antibiotic Resistance	CARD	Pseudomonas aeruginosa sr75	fig|287.18717.peg.1066	NP_253677.1	Pseudomonas aeruginosa PAO1	emrE			100	100	100	4e-53
BLAT	Antibiotic Resistance	CARD	Pseudomonas aeruginosa s33	fig|287.18720.peg.3032	NP_253677.1	Pseudomonas aeruginosa PAO1	emrE			100	100	99	8e-53
BLAT	Antibiotic Resistance	CARD	Pseudomonas aeruginosa sn99	fig|287.18719.peg.2895	NP_253677.1	Pseudomonas aeruginosa PAO1	emrE			100	100	100	4e-53
BLAT	Antibiotic Resistance	CARD	Pseudomonas aeruginosa pt3	fig|287.18722.peg.1478	NP_249820.1	Pseudomonas aeruginosa PAO1	FosA	Fosfomycin resistance protein FosA	antibiotic inactivation enzyme,fosfomycin resistance gene	100	100	100	9e-76
BLAT	Antibiotic Resistance	CARD	Pseudomonas aeruginosa p12a	fig|287.18721.peg.2275	NP_249820.1	Pseudomonas aeruginosa PAO1	FosA			100	100	100	9e-76
BLAT	Antibiotic Resistance	CARD	Pseudomonas aeruginosa p2b	fig|287.18723.peg.2047	NP_249820.1	Pseudomonas aeruginosa PAO1	FosA			100	100	99	1e-74
BLAT	Antibiotic Resistance	CARD	Pseudomonas aeruginosa sr101	fig|287.18718.peg.421	NP_249820.1	Pseudomonas aeruginosa PAO1	FosA			100	100	99	1e-74
BLAT	Antibiotic Resistance	CARD	Pseudomonas aeruginosa sr75	fig|287.18717.peg.2259	NP_249820.1	Pseudomonas aeruginosa PAO1	FosA			100	100	99	1e-74
BLAT	Antibiotic Resistance	CARD	Pseudomonas aeruginosa s33	fig|287.18720.peg.4571	NP_249820.1	Pseudomonas aeruginosa PAO1	FosA			100	100	100	9e-76
BLAT	Antibiotic Resistance	CARD	Pseudomonas aeruginosa sn99	fig|287.18719.peg.473	NP_249820.1	Pseudomonas aeruginosa PAO1	FosA			100	100	100	9e-76
BLAT	Antibiotic Resistance	CARD	Pseudomonas aeruginosa pt3	fig|287.18722.peg.5485	NP_251858.1	Pseudomonas aeruginosa PAO1	gyrA	DNA gyrase subunit A (EC 5.99.1.3)	antibiotic resistant gene variant or mutant,fluoroquinolone resistance gene	100	100	100	0.0
BLAT	Antibiotic Resistance	CARD	Pseudomonas aeruginosa p12a	fig|287.18721.peg.3376	NP_251858.1	Pseudomonas aeruginosa PAO1	gyrA			100	100	100	0.0
BLAT	Antibiotic Resistance	CARD	Pseudomonas aeruginosa p2b	fig|287.18723.peg.1619	NP_251858.1	Pseudomonas aeruginosa PAO1	gyrA			100	100	100	0.0
BLAT	Antibiotic Resistance	CARD	Pseudomonas aeruginosa sr101	fig|287.18718.peg.3721	NP_251858.1	Pseudomonas aeruginosa PAO1	gyrA			98	98	100	0.0
BLAT	Antibiotic Resistance	CARD	Pseudomonas aeruginosa sr75	fig|287.18717.peg.1818	NP_251858.1	Pseudomonas aeruginosa PAO1	gyrA			98	98	100	0.0
BLAT	Antibiotic Resistance	CARD	Pseudomonas aeruginosa s33	fig|287.18720.peg.3077	NP_251858.1	Pseudomonas aeruginosa PAO1	gyrA			100	100	100	0.0
BLAT	Antibiotic Resistance	CARD	Pseudomonas aeruginosa sn99	fig|287.18719.peg.1848	NP_251858.1	Pseudomonas aeruginosa PAO1	gyrA			98	98	100	0.0
BLAT	Antibiotic Resistance	CARD	Pseudomonas aeruginosa pt3	fig|287.18722.peg.4263	NP_249116.1	Pseudomonas aeruginosa PAO1	mexA	Multidrug efflux system, membrane fusion component => MexA of MexAB-OprM	efflux pump conferring antibiotic resistance	100	100	100	1e-213
BLAT	Antibiotic Resistance	CARD	Pseudomonas aeruginosa p12a	fig|287.18721.peg.1464	NP_249116.1	Pseudomonas aeruginosa PAO1	mexA			100	100	100	1e-213
BLAT	Antibiotic Resistance	CARD	Pseudomonas aeruginosa p2b	fig|287.18723.peg.3087	NP_249116.1	Pseudomonas aeruginosa PAO1	mexA			100	100	100	1e-213
BLAT	Antibiotic Resistance	CARD	Pseudomonas aeruginosa sr101	fig|287.18718.peg.3987	NP_249116.1	Pseudomonas aeruginosa PAO1	mexA			100	100	100	1e-213
BLAT	Antibiotic Resistance	CARD	Pseudomonas aeruginosa sr75	fig|287.18717.peg.2522	NP_249116.1	Pseudomonas aeruginosa PAO1	mexA			100	100	100	1e-213
BLAT	Antibiotic Resistance	CARD	Pseudomonas aeruginosa s33	fig|287.18720.peg.2290	NP_249116.1	Pseudomonas aeruginosa PAO1	mexA			100	100	99	1e-212
BLAT	Antibiotic Resistance	CARD	Pseudomonas aeruginosa sn99	fig|287.18719.peg.3209	NP_249116.1	Pseudomonas aeruginosa PAO1	mexA			100	100	100	1e-213
BLAT	Antibiotic Resistance	CARD	Pseudomonas aeruginosa pt3	fig|287.18722.peg.4264	AAA74437.1	Pseudomonas aeruginosa	mexB	Multidrug efflux system, inner membrane proton/drug antiporter (RND type) => MexB of MexAB-OprM	efflux pump conferring antibiotic resistance	100	100	99	0.0
BLAT	Antibiotic Resistance	CARD	Pseudomonas aeruginosa p12a	fig|287.18721.peg.1463	AAA74437.1	Pseudomonas aeruginosa	mexB			100	100	99	0.0
BLAT	Antibiotic Resistance	CARD	Pseudomonas aeruginosa p2b	fig|287.18723.peg.3088	AAA74437.1	Pseudomonas aeruginosa	mexB			100	100	99	0.0
BLAT	Antibiotic Resistance	CARD	Pseudomonas aeruginosa sr101	fig|287.18718.peg.3988	AAA74437.1	Pseudomonas aeruginosa	mexB			100	100	99	0.0
BLAT	Antibiotic Resistance	CARD	Pseudomonas aeruginosa sr75	fig|287.18717.peg.2521	AAA74437.1	Pseudomonas aeruginosa	mexB			100	100	99	0.0
BLAT	Antibiotic Resistance	CARD	Pseudomonas aeruginosa s33	fig|287.18720.peg.2291	AAA74437.1	Pseudomonas aeruginosa	mexB			100	100	99	0.0
BLAT	Antibiotic Resistance	CARD	Pseudomonas aeruginosa sn99	fig|287.18719.peg.3208	AAA74437.1	Pseudomonas aeruginosa	mexB			100	100	99	0.0
BLAT	Antibiotic Resistance	CARD	Pseudomonas aeruginosa pt3	fig|287.18722.peg.1273	AAB41956.1	Pseudomonas aeruginosa	mexC	Multidrug efflux system, membrane fusion component => MexC of MexCD-OprJ system	efflux pump conferring antibiotic resistance	91	100	100	1e-195
BLAT	Antibiotic Resistance	CARD	Pseudomonas aeruginosa p12a	fig|287.18721.peg.1197	AAB41956.1	Pseudomonas aeruginosa	mexC			91	100	99	1e-194
BLAT	Antibiotic Resistance	CARD	Pseudomonas aeruginosa p2b	fig|287.18723.peg.2447	AAB41956.1	Pseudomonas aeruginosa	mexC			91	100	99	1e-194
BLAT	Antibiotic Resistance	CARD	Pseudomonas aeruginosa sr101	fig|287.18718.peg.931	AAB41956.1	Pseudomonas aeruginosa	mexC			91	100	99	1e-194
BLAT	Antibiotic Resistance	CARD	Pseudomonas aeruginosa sr75	fig|287.18717.peg.2688	AAB41956.1	Pseudomonas aeruginosa	mexC			91	100	99	1e-194
BLAT	Antibiotic Resistance	CARD	Pseudomonas aeruginosa s33	fig|287.18720.peg.31	AAB41956.1	Pseudomonas aeruginosa	mexC			91	100	100	1e-195
BLAT	Antibiotic Resistance	CARD	Pseudomonas aeruginosa sn99	fig|287.18719.peg.4348	AAB41956.1	Pseudomonas aeruginosa	mexC			91	100	99	1e-194
BLAT	Antibiotic Resistance	CARD	Pseudomonas aeruginosa pt3	fig|287.18722.peg.1272	NP_253288.1	Pseudomonas aeruginosa PAO1	mexD	Multidrug efflux system, inner membrane proton/drug antiporter (RND type) => MexD of MexCD-OprJ system		100	100	100	0.0
BLAT	Antibiotic Resistance	CARD	Pseudomonas aeruginosa p12a	fig|287.18721.peg.1196	NP_253288.1	Pseudomonas aeruginosa PAO1	mexD			100	100	99	0.0
BLAT	Antibiotic Resistance	CARD	Pseudomonas aeruginosa p2b	fig|287.18723.peg.2448	NP_253288.1	Pseudomonas aeruginosa PAO1	mexD			100	100	99	0.0
BLAT	Antibiotic Resistance	CARD	Pseudomonas aeruginosa sr101	fig|287.18718.peg.932	NP_253288.1	Pseudomonas aeruginosa PAO1	mexD			100	100	99	0.0
BLAT	Antibiotic Resistance	CARD	Pseudomonas aeruginosa sr75	fig|287.18717.peg.2689	NP_253288.1	Pseudomonas aeruginosa PAO1	mexD			100	100	99	0.0
BLAT	Antibiotic Resistance	CARD	Pseudomonas aeruginosa s33	fig|287.18720.peg.32	NP_253288.1	Pseudomonas aeruginosa PAO1	mexD			100	100	99	0.0
BLAT	Antibiotic Resistance	CARD	Pseudomonas aeruginosa sn99	fig|287.18719.peg.4347	NP_253288.1	Pseudomonas aeruginosa PAO1	mexD			100	100	99	0.0
BLAT	Antibiotic Resistance	CARD	Pseudomonas aeruginosa pt3	fig|287.18722.peg.2375	NP_251183.1	Pseudomonas aeruginosa PAO1	mexE	Multidrug efflux system, membrane fusion component => MexE of MexEF-OprN system	efflux pump conferring antibiotic resistance	100	100	100	1e-233
BLAT	Antibiotic Resistance	CARD	Pseudomonas aeruginosa p12a	fig|287.18721.peg.4263	NP_251183.1	Pseudomonas aeruginosa PAO1	mexE			100	100	100	1e-233
BLAT	Antibiotic Resistance	CARD	Pseudomonas aeruginosa p2b	fig|287.18723.peg.4132	NP_251183.1	Pseudomonas aeruginosa PAO1	mexE			100	100	100	1e-233
BLAT	Antibiotic Resistance	CARD	Pseudomonas aeruginosa sr101	fig|287.18718.peg.1945	NP_251183.1	Pseudomonas aeruginosa PAO1	mexE			100	100	100	1e-233
BLAT	Antibiotic Resistance	CARD	Pseudomonas aeruginosa sr75	fig|287.18717.peg.3235	NP_251183.1	Pseudomonas aeruginosa PAO1	mexE			100	100	100	1e-233
BLAT	Antibiotic Resistance	CARD	Pseudomonas aeruginosa s33	fig|287.18720.peg.1801	NP_251183.1	Pseudomonas aeruginosa PAO1	mexE			100	100	100	1e-233
BLAT	Antibiotic Resistance	CARD	Pseudomonas aeruginosa sn99	fig|287.18719.peg.2260	NP_251183.1	Pseudomonas aeruginosa PAO1	mexE			100	100	99	1e-233
BLAT	Antibiotic Resistance	CARD	Pseudomonas aeruginosa pt3	fig|287.18722.peg.2374	NP_251184.1	Pseudomonas aeruginosa PAO1	mexF	Multidrug efflux system, inner membrane proton/drug antiporter (RND type) => MexF of MexEF-OprN system	efflux pump conferring antibiotic resistance	100	100	100	0.0
BLAT	Antibiotic Resistance	CARD	Pseudomonas aeruginosa p12a	fig|287.18721.peg.4262	NP_251184.1	Pseudomonas aeruginosa PAO1	mexF			100	100	100	0.0
BLAT	Antibiotic Resistance	CARD	Pseudomonas aeruginosa p2b	fig|287.18723.peg.4131	NP_251184.1	Pseudomonas aeruginosa PAO1	mexF			100	100	99	0.0
BLAT	Antibiotic Resistance	CARD	Pseudomonas aeruginosa sr101	fig|287.18718.peg.1946	NP_251184.1	Pseudomonas aeruginosa PAO1	mexF			100	100	100	0.0
BLAT	Antibiotic Resistance	CARD	Pseudomonas aeruginosa sr75	fig|287.18717.peg.3234	NP_251184.1	Pseudomonas aeruginosa PAO1	mexF			100	100	100	0.0
BLAT	Antibiotic Resistance	CARD	Pseudomonas aeruginosa s33	fig|287.18720.peg.1802	NP_251184.1	Pseudomonas aeruginosa PAO1	mexF			100	100	100	0.0
BLAT	Antibiotic Resistance	CARD	Pseudomonas aeruginosa sn99	fig|287.18719.peg.2261	NP_251184.1	Pseudomonas aeruginosa PAO1	mexF			100	100	100	0.0
BLAT	Antibiotic Resistance	CARD	Pseudomonas aeruginosa pt3	fig|287.18722.peg.3768	NP_252894.1	Pseudomonas aeruginosa PAO1	mexG	hypothetical protein	efflux pump conferring antibiotic resistance	100	100	100	6e-77
BLAT	Antibiotic Resistance	CARD	Pseudomonas aeruginosa p12a	fig|287.18721.peg.5898	NP_252894.1	Pseudomonas aeruginosa PAO1	mexG			100	100	100	6e-77
BLAT	Antibiotic Resistance	CARD	Pseudomonas aeruginosa p2b	fig|287.18723.peg.3791	NP_252894.1	Pseudomonas aeruginosa PAO1	mexG			100	100	100	6e-77
BLAT	Antibiotic Resistance	CARD	Pseudomonas aeruginosa sr101	fig|287.18718.peg.5821	NP_252894.1	Pseudomonas aeruginosa PAO1	mexG			100	100	100	6e-77
BLAT	Antibiotic Resistance	CARD	Pseudomonas aeruginosa sr75	fig|287.18717.peg.5144	NP_252894.1	Pseudomonas aeruginosa PAO1	mexG			100	100	100	6e-77
BLAT	Antibiotic Resistance	CARD	Pseudomonas aeruginosa s33	fig|287.18720.peg.5344	NP_252894.1	Pseudomonas aeruginosa PAO1	mexG			100	100	100	6e-77
BLAT	Antibiotic Resistance	CARD	Pseudomonas aeruginosa sn99	fig|287.18719.peg.5130	NP_252894.1	Pseudomonas aeruginosa PAO1	mexG			100	100	100	6e-77
BLAT	Antibiotic Resistance	CARD	Pseudomonas aeruginosa pt3	fig|287.18722.peg.3767	NP_252895.1	Pseudomonas aeruginosa PAO1	mexH	Multidrug efflux system, membrane fusion component => MexH of MexHI-OpmD system	efflux pump conferring antibiotic resistance	100	100	100	1e-203
BLAT	Antibiotic Resistance	CARD	Pseudomonas aeruginosa p12a	fig|287.18721.peg.5897	NP_252895.1	Pseudomonas aeruginosa PAO1	mexH			100	100	100	1e-203
BLAT	Antibiotic Resistance	CARD	Pseudomonas aeruginosa p2b	fig|287.18723.peg.3790	NP_252895.1	Pseudomonas aeruginosa PAO1	mexH			100	100	100	1e-203
BLAT	Antibiotic Resistance	CARD	Pseudomonas aeruginosa sr101	fig|287.18718.peg.5822	NP_252895.1	Pseudomonas aeruginosa PAO1	mexH			100	100	99	1e-203
BLAT	Antibiotic Resistance	CARD	Pseudomonas aeruginosa sr75	fig|287.18717.peg.5143	NP_252895.1	Pseudomonas aeruginosa PAO1	mexH			100	100	99	1e-203
BLAT	Antibiotic Resistance	CARD	Pseudomonas aeruginosa s33	fig|287.18720.peg.5343	NP_252895.1	Pseudomonas aeruginosa PAO1	mexH			100	100	100	1e-203
BLAT	Antibiotic Resistance	CARD	Pseudomonas aeruginosa sn99	fig|287.18719.peg.5129	NP_252895.1	Pseudomonas aeruginosa PAO1	mexH			100	100	100	1e-203
BLAT	Antibiotic Resistance	CARD	Pseudomonas aeruginosa pt3	fig|287.18722.peg.3766	NP_252896.1	Pseudomonas aeruginosa PAO1	mexI	Multidrug efflux system, inner membrane proton/drug antiporter (RND type) => MexI of MexHI-OpmD system	efflux pump conferring antibiotic resistance	100	100	100	0.0
BLAT	Antibiotic Resistance	CARD	Pseudomonas aeruginosa p12a	fig|287.18721.peg.5896	NP_252896.1	Pseudomonas aeruginosa PAO1	mexI			100	100	100	0.0
BLAT	Antibiotic Resistance	CARD	Pseudomonas aeruginosa p2b	fig|287.18723.peg.3789	NP_252896.1	Pseudomonas aeruginosa PAO1	mexI			100	100	100	0.0
BLAT	Antibiotic Resistance	CARD	Pseudomonas aeruginosa sr101	fig|287.18718.peg.5823	NP_252896.1	Pseudomonas aeruginosa PAO1	mexI			100	100	100	0.0
BLAT	Antibiotic Resistance	CARD	Pseudomonas aeruginosa sr75	fig|287.18717.peg.5142	NP_252896.1	Pseudomonas aeruginosa PAO1	mexI			100	100	100	0.0
BLAT	Antibiotic Resistance	CARD	Pseudomonas aeruginosa s33	fig|287.18720.peg.5342	NP_252896.1	Pseudomonas aeruginosa PAO1	mexI			100	100	99	0.0
BLAT	Antibiotic Resistance	CARD	Pseudomonas aeruginosa sn99	fig|287.18719.peg.5128	NP_252896.1	Pseudomonas aeruginosa PAO1	mexI			100	100	100	0.0
BLAT	Antibiotic Resistance	CARD	Pseudomonas aeruginosa pt3	fig|287.18722.peg.196	NP_252367.1	Pseudomonas aeruginosa PAO1	mexJ	Multidrug efflux system, membrane fusion component => MexJ of MexJK-OprM/OpmH system	efflux pump conferring antibiotic resistance	100	100	100	1e-206
BLAT	Antibiotic Resistance	CARD	Pseudomonas aeruginosa p12a	fig|287.18721.peg.264	NP_252367.1	Pseudomonas aeruginosa PAO1	mexJ			100	100	99	1e-205
BLAT	Antibiotic Resistance	CARD	Pseudomonas aeruginosa p2b	fig|287.18723.peg.940	NP_252367.1	Pseudomonas aeruginosa PAO1	mexJ			100	100	100	1e-206
BLAT	Antibiotic Resistance	CARD	Pseudomonas aeruginosa sr101	fig|287.18718.peg.1447	NP_252367.1	Pseudomonas aeruginosa PAO1	mexJ			100	100	99	1e-205
BLAT	Antibiotic Resistance	CARD	Pseudomonas aeruginosa sr75	fig|287.18717.peg.264	NP_252367.1	Pseudomonas aeruginosa PAO1	mexJ			100	100	99	1e-205
BLAT	Antibiotic Resistance	CARD	Pseudomonas aeruginosa s33	fig|287.18720.peg.461	NP_252367.1	Pseudomonas aeruginosa PAO1	mexJ			100	100	99	1e-205
BLAT	Antibiotic Resistance	CARD	Pseudomonas aeruginosa sn99	fig|287.18719.peg.255	NP_252367.1	Pseudomonas aeruginosa PAO1	mexJ			100	100	100	1e-206
BLAT	Antibiotic Resistance	CARD	Pseudomonas aeruginosa pt3	fig|287.18722.peg.195	AAG07064.1	Pseudomonas aeruginosa PAO1	mexK	Multidrug efflux system, inner membrane proton/drug antiporter (RND type) => MexK of MexJK-OprM/OpmH system	efflux pump conferring antibiotic resistance	100	100	100	0.0
BLAT	Antibiotic Resistance	CARD	Pseudomonas aeruginosa p12a	fig|287.18721.peg.265	AAG07064.1	Pseudomonas aeruginosa PAO1	mexK			100	100	99	0.0
BLAT	Antibiotic Resistance	CARD	Pseudomonas aeruginosa p2b	fig|287.18723.peg.939	AAG07064.1	Pseudomonas aeruginosa PAO1	mexK			100	100	99	0.0
BLAT	Antibiotic Resistance	CARD	Pseudomonas aeruginosa sr101	fig|287.18718.peg.1448	AAG07064.1	Pseudomonas aeruginosa PAO1	mexK			100	100	99	0.0
BLAT	Antibiotic Resistance	CARD	Pseudomonas aeruginosa sr75	fig|287.18717.peg.265	AAG07064.1	Pseudomonas aeruginosa PAO1	mexK			100	100	99	0.0
BLAT	Antibiotic Resistance	CARD	Pseudomonas aeruginosa s33	fig|287.18720.peg.460	AAG07064.1	Pseudomonas aeruginosa PAO1	mexK			100	100	99	0.0
BLAT	Antibiotic Resistance	CARD	Pseudomonas aeruginosa sn99	fig|287.18719.peg.256	AAG07064.1	Pseudomonas aeruginosa PAO1	mexK			100	100	99	0.0
BLAT	Antibiotic Resistance	CARD	Pseudomonas aeruginosa pt3	fig|287.18722.peg.197	NP_252368.1	Pseudomonas aeruginosa PAO1	mexL	Transcriptional regulator, AcrR family	efflux pump conferring antibiotic resistance,gene modulating antibiotic efflux	100	100	100	1e-117
BLAT	Antibiotic Resistance	CARD	Pseudomonas aeruginosa p12a	fig|287.18721.peg.263	NP_252368.1	Pseudomonas aeruginosa PAO1	mexL			100	100	99	1e-116
BLAT	Antibiotic Resistance	CARD	Pseudomonas aeruginosa p2b	fig|287.18723.peg.941	NP_252368.1	Pseudomonas aeruginosa PAO1	mexL			100	100	100	1e-117
BLAT	Antibiotic Resistance	CARD	Pseudomonas aeruginosa sr101	fig|287.18718.peg.1446	NP_252368.1	Pseudomonas aeruginosa PAO1	mexL			100	100	99	1e-116
BLAT	Antibiotic Resistance	CARD	Pseudomonas aeruginosa sr75	fig|287.18717.peg.263	NP_252368.1	Pseudomonas aeruginosa PAO1	mexL			100	100	99	1e-116
BLAT	Antibiotic Resistance	CARD	Pseudomonas aeruginosa s33	fig|287.18720.peg.462	NP_252368.1	Pseudomonas aeruginosa PAO1	mexL			100	100	99	1e-116
BLAT	Antibiotic Resistance	CARD	Pseudomonas aeruginosa sn99	fig|287.18719.peg.254	NP_252368.1	Pseudomonas aeruginosa PAO1	mexL			100	100	100	1e-117
BLAT	Antibiotic Resistance	CARD	Pseudomonas aeruginosa pt3	fig|287.18722.peg.3248	BAE06005.1	Pseudomonas aeruginosa	mexM	RND efflux system, membrane fusion protein	efflux pump conferring antibiotic resistance	100	100	100	1e-211
BLAT	Antibiotic Resistance	CARD	Pseudomonas aeruginosa p12a	fig|287.18721.peg.3476	BAE06005.1	Pseudomonas aeruginosa	mexM			100	100	98	1e-207
BLAT	Antibiotic Resistance	CARD	Pseudomonas aeruginosa p2b	fig|287.18723.peg.3468	BAE06005.1	Pseudomonas aeruginosa	mexM			100	100	98	1e-206
BLAT	Antibiotic Resistance	CARD	Pseudomonas aeruginosa sr101	fig|287.18718.peg.3096	BAE06005.1	Pseudomonas aeruginosa	mexM			100	100	98	1e-208
BLAT	Antibiotic Resistance	CARD	Pseudomonas aeruginosa sr75	fig|287.18717.peg.5009	BAE06005.1	Pseudomonas aeruginosa	mexM			100	100	98	1e-208
BLAT	Antibiotic Resistance	CARD	Pseudomonas aeruginosa s33	fig|287.18720.peg.4439	BAE06005.1	Pseudomonas aeruginosa	mexM			100	100	98	1e-208
BLAT	Antibiotic Resistance	CARD	Pseudomonas aeruginosa sn99	fig|287.18719.peg.3985	BAE06005.1	Pseudomonas aeruginosa	mexM			100	100	98	1e-208
BLAT	Antibiotic Resistance	CARD	Pseudomonas aeruginosa pt3	fig|287.18722.peg.3249	BAE06006.1	Pseudomonas aeruginosa	mexN	Multidrug efflux system MdtABC-TolC, inner-membrane proton/drug antiporter MdtB-like	efflux pump conferring antibiotic resistance	100	100	99	0.0
BLAT	Antibiotic Resistance	CARD	Pseudomonas aeruginosa p12a	fig|287.18721.peg.3475	BAE06006.1	Pseudomonas aeruginosa	mexN			100	100	99	0.0
BLAT	Antibiotic Resistance	CARD	Pseudomonas aeruginosa p2b	fig|287.18723.peg.3469	BAE06006.1	Pseudomonas aeruginosa	mexN			100	100	99	0.0
BLAT	Antibiotic Resistance	CARD	Pseudomonas aeruginosa sr101	fig|287.18718.peg.3095	BAE06006.1	Pseudomonas aeruginosa	mexN			100	100	99	0.0
BLAT	Antibiotic Resistance	CARD	Pseudomonas aeruginosa sr75	fig|287.18717.peg.5010	BAE06006.1	Pseudomonas aeruginosa	mexN			100	100	99	0.0
BLAT	Antibiotic Resistance	CARD	Pseudomonas aeruginosa s33	fig|287.18720.peg.4440	BAE06006.1	Pseudomonas aeruginosa	mexN			100	100	99	0.0
BLAT	Antibiotic Resistance	CARD	Pseudomonas aeruginosa sn99	fig|287.18719.peg.3984	BAE06006.1	Pseudomonas aeruginosa	mexN			100	100	99	0.0
BLAT	Antibiotic Resistance	CARD	Pseudomonas aeruginosa pt3	fig|287.18722.peg.38	BAE06007.1	Pseudomonas aeruginosa	mexP	Multidrug efflux system, membrane fusion component => MexP of MexPQ-OpmE system	efflux pump conferring antibiotic resistance	100	100	100	1e-216
BLAT	Antibiotic Resistance	CARD	Pseudomonas aeruginosa p12a	fig|287.18721.peg.425	BAE06007.1	Pseudomonas aeruginosa	mexP			100	100	99	1e-215
BLAT	Antibiotic Resistance	CARD	Pseudomonas aeruginosa p2b	fig|287.18723.peg.737	BAE06007.1	Pseudomonas aeruginosa	mexP			100	100	100	1e-216
BLAT	Antibiotic Resistance	CARD	Pseudomonas aeruginosa sr101	fig|287.18718.peg.5347	BAE06007.1	Pseudomonas aeruginosa	mexP			100	100	100	1e-216
BLAT	Antibiotic Resistance	CARD	Pseudomonas aeruginosa sr75	fig|287.18717.peg.425	BAE06007.1	Pseudomonas aeruginosa	mexP			100	100	100	1e-216
BLAT	Antibiotic Resistance	CARD	Pseudomonas aeruginosa s33	fig|287.18720.peg.4697	BAE06007.1	Pseudomonas aeruginosa	mexP			100	100	100	1e-216
BLAT	Antibiotic Resistance	CARD	Pseudomonas aeruginosa sn99	fig|287.18719.peg.412	BAE06007.1	Pseudomonas aeruginosa	mexP			100	100	100	1e-216
BLAT	Antibiotic Resistance	CARD	Pseudomonas aeruginosa pt3	fig|287.18722.peg.37	BAE06008.1	Pseudomonas aeruginosa	mexQ	Multidrug efflux system, inner membrane proton/drug antiporter (RND type) => MexQ of MexPQ-OpmE system	efflux pump conferring antibiotic resistance	100	100	99	0.0
BLAT	Antibiotic Resistance	CARD	Pseudomonas aeruginosa p12a	fig|287.18721.peg.426	BAE06008.1	Pseudomonas aeruginosa	mexQ			100	100	99	0.0
BLAT	Antibiotic Resistance	CARD	Pseudomonas aeruginosa p2b	fig|287.18723.peg.736	BAE06008.1	Pseudomonas aeruginosa	mexQ			100	100	99	0.0
BLAT	Antibiotic Resistance	CARD	Pseudomonas aeruginosa sr101	fig|287.18718.peg.5346	BAE06008.1	Pseudomonas aeruginosa	mexQ			100	100	99	0.0
BLAT	Antibiotic Resistance	CARD	Pseudomonas aeruginosa sr75	fig|287.18717.peg.426	BAE06008.1	Pseudomonas aeruginosa	mexQ			100	100	99	0.0
BLAT	Antibiotic Resistance	CARD	Pseudomonas aeruginosa s33	fig|287.18720.peg.4696	BAE06008.1	Pseudomonas aeruginosa	mexQ			100	100	99	0.0
BLAT	Antibiotic Resistance	CARD	Pseudomonas aeruginosa sn99	fig|287.18719.peg.413	BAE06008.1	Pseudomonas aeruginosa	mexQ			100	100	99	0.0
BLAT	Antibiotic Resistance	CARD	Pseudomonas aeruginosa pt3	fig|287.18722.peg.4262	NP_249115.1	Pseudomonas aeruginosa PAO1	mexR	Multidrug resistance operon repressor MexR, MarR family	antibiotic resistant gene variant or mutant,efflux pump conferring antibiotic resistance,gene modulating antibiotic efflux	100	100	100	5e-80
BLAT	Antibiotic Resistance	CARD	Pseudomonas aeruginosa p12a	fig|287.18721.peg.1465	NP_249115.1	Pseudomonas aeruginosa PAO1	mexR			100	100	99	3e-79
BLAT	Antibiotic Resistance	CARD	Pseudomonas aeruginosa p2b	fig|287.18723.peg.3086	NP_249115.1	Pseudomonas aeruginosa PAO1	mexR			100	100	100	5e-80
BLAT	Antibiotic Resistance	CARD	Pseudomonas aeruginosa sr101	fig|287.18718.peg.3986	NP_249115.1	Pseudomonas aeruginosa PAO1	mexR			100	100	100	5e-80
BLAT	Antibiotic Resistance	CARD	Pseudomonas aeruginosa sr75	fig|287.18717.peg.2523	NP_249115.1	Pseudomonas aeruginosa PAO1	mexR			100	100	100	5e-80
BLAT	Antibiotic Resistance	CARD	Pseudomonas aeruginosa s33	fig|287.18720.peg.2289	NP_249115.1	Pseudomonas aeruginosa PAO1	mexR			100	100	100	5e-80
BLAT	Antibiotic Resistance	CARD	Pseudomonas aeruginosa sn99	fig|287.18719.peg.3210	NP_249115.1	Pseudomonas aeruginosa PAO1	mexR			100	100	100	5e-80
BLAT	Antibiotic Resistance	CARD	Pseudomonas aeruginosa pt3	fig|287.18722.peg.2377	ADT64081.1	Pseudomonas aeruginosa PAK	mexS	Putative oxidoreductase	efflux pump conferring antibiotic resistance,gene modulating antibiotic efflux	100	100	99	1e-195
BLAT	Antibiotic Resistance	CARD	Pseudomonas aeruginosa p12a	fig|287.18721.peg.4265	ADT64081.1	Pseudomonas aeruginosa PAK	mexS			100	100	100	1e-195
BLAT	Antibiotic Resistance	CARD	Pseudomonas aeruginosa p2b	fig|287.18723.peg.4134	ADT64081.1	Pseudomonas aeruginosa PAK	mexS			100	100	100	1e-195
BLAT	Antibiotic Resistance	CARD	Pseudomonas aeruginosa sr101	fig|287.18718.peg.1943	ADT64081.1	Pseudomonas aeruginosa PAK	mexS			100	100	100	1e-195
BLAT	Antibiotic Resistance	CARD	Pseudomonas aeruginosa sr75	fig|287.18717.peg.3237	ADT64081.1	Pseudomonas aeruginosa PAK	mexS			100	100	100	1e-195
BLAT	Antibiotic Resistance	CARD	Pseudomonas aeruginosa s33	fig|287.18720.peg.1799	ADT64081.1	Pseudomonas aeruginosa PAK	mexS			100	100	99	1e-195
BLAT	Antibiotic Resistance	CARD	Pseudomonas aeruginosa sn99	fig|287.18719.peg.2258	ADT64081.1	Pseudomonas aeruginosa PAK	mexS			100	100	100	1e-195
BLAT	Antibiotic Resistance	CARD	Pseudomonas aeruginosa pt3	fig|287.18722.peg.1042	AAG07762.1	Pseudomonas aeruginosa PAO1	mexV	Multidrug efflux system, membrane fusion component => MexV of MexVW-OprM system	efflux pump conferring antibiotic resistance	100	100	100	1e-208
BLAT	Antibiotic Resistance	CARD	Pseudomonas aeruginosa p12a	fig|287.18721.peg.964	AAG07762.1	Pseudomonas aeruginosa PAO1	mexV			100	100	99	1e-207
BLAT	Antibiotic Resistance	CARD	Pseudomonas aeruginosa p2b	fig|287.18723.peg.2678	AAG07762.1	Pseudomonas aeruginosa PAO1	mexV			100	100	100	1e-208
BLAT	Antibiotic Resistance	CARD	Pseudomonas aeruginosa sr101	fig|287.18718.peg.1162	AAG07762.1	Pseudomonas aeruginosa PAO1	mexV			100	100	99	1e-207
BLAT	Antibiotic Resistance	CARD	Pseudomonas aeruginosa sr75	fig|287.18717.peg.2919	AAG07762.1	Pseudomonas aeruginosa PAO1	mexV			100	100	99	1e-207
BLAT	Antibiotic Resistance	CARD	Pseudomonas aeruginosa s33	fig|287.18720.peg.261	AAG07762.1	Pseudomonas aeruginosa PAO1	mexV			100	100	99	1e-207
BLAT	Antibiotic Resistance	CARD	Pseudomonas aeruginosa sn99	fig|287.18719.peg.2604	AAG07762.1	Pseudomonas aeruginosa PAO1	mexV			100	100	99	1e-207
BLAT	Antibiotic Resistance	CARD	Pseudomonas aeruginosa pt3	fig|287.18722.peg.1043	AAG07763.1	Pseudomonas aeruginosa PAO1	mexW	Multidrug efflux system, inner membrane proton/drug antiporter (RND type) => MexW of MexVW-OprM system	efflux pump conferring antibiotic resistance	100	100	100	0.0
BLAT	Antibiotic Resistance	CARD	Pseudomonas aeruginosa p12a	fig|287.18721.peg.965	AAG07763.1	Pseudomonas aeruginosa PAO1	mexW			100	100	99	0.0
BLAT	Antibiotic Resistance	CARD	Pseudomonas aeruginosa p2b	fig|287.18723.peg.2677	AAG07763.1	Pseudomonas aeruginosa PAO1	mexW			100	100	99	0.0
BLAT	Antibiotic Resistance	CARD	Pseudomonas aeruginosa sr101	fig|287.18718.peg.1161	AAG07763.1	Pseudomonas aeruginosa PAO1	mexW			100	100	99	0.0
BLAT	Antibiotic Resistance	CARD	Pseudomonas aeruginosa sr75	fig|287.18717.peg.2918	AAG07763.1	Pseudomonas aeruginosa PAO1	mexW			100	100	99	0.0
BLAT	Antibiotic Resistance	CARD	Pseudomonas aeruginosa s33	fig|287.18720.peg.260	AAG07763.1	Pseudomonas aeruginosa PAO1	mexW			100	100	99	0.0
BLAT	Antibiotic Resistance	CARD	Pseudomonas aeruginosa sn99	fig|287.18719.peg.2603	AAG07763.1	Pseudomonas aeruginosa PAO1	mexW			100	100	100	0.0
BLAT	Antibiotic Resistance	CARD	Pseudomonas aeruginosa pt3	fig|287.18722.peg.5298	NP_250710.1	Pseudomonas aeruginosa PAO1	mexZ	Transcriptional repressor of mexXY operon, MexZ	efflux pump conferring antibiotic resistance,gene modulating antibiotic efflux	100	100	100	1e-118
BLAT	Antibiotic Resistance	CARD	Pseudomonas aeruginosa p12a	fig|287.18721.peg.5633	NP_250710.1	Pseudomonas aeruginosa PAO1	mexZ			100	100	100	1e-118
BLAT	Antibiotic Resistance	CARD	Pseudomonas aeruginosa p2b	fig|287.18723.peg.5557	NP_250710.1	Pseudomonas aeruginosa PAO1	mexZ			100	100	100	1e-118
BLAT	Antibiotic Resistance	CARD	Pseudomonas aeruginosa sr101	fig|287.18718.peg.5223	NP_250710.1	Pseudomonas aeruginosa PAO1	mexZ			100	100	100	1e-118
BLAT	Antibiotic Resistance	CARD	Pseudomonas aeruginosa sr75	fig|287.18717.peg.5488	NP_250710.1	Pseudomonas aeruginosa PAO1	mexZ			100	100	100	1e-118
BLAT	Antibiotic Resistance	CARD	Pseudomonas aeruginosa s33	fig|287.18720.peg.4264	NP_250710.1	Pseudomonas aeruginosa PAO1	mexZ			100	100	100	1e-118
BLAT	Antibiotic Resistance	CARD	Pseudomonas aeruginosa sn99	fig|287.18719.peg.5417	NP_250710.1	Pseudomonas aeruginosa PAO1	mexZ			100	100	100	1e-118
BLAT	Antibiotic Resistance	CARD	Pseudomonas aeruginosa pt3	fig|287.18722.peg.240	NP_252410.1	Pseudomonas aeruginosa PAO1	nalC	Transcriptional regulator, AcrR family	efflux pump conferring antibiotic resistance,gene modulating antibiotic efflux	100	100	100	1e-117
BLAT	Antibiotic Resistance	CARD	Pseudomonas aeruginosa p12a	fig|287.18721.peg.220	NP_252410.1	Pseudomonas aeruginosa PAO1	nalC			100	100	99	1e-116
BLAT	Antibiotic Resistance	CARD	Pseudomonas aeruginosa p2b	fig|287.18723.peg.984	NP_252410.1	Pseudomonas aeruginosa PAO1	nalC			100	100	98	1e-115
BLAT	Antibiotic Resistance	CARD	Pseudomonas aeruginosa sr101	fig|287.18718.peg.1403	NP_252410.1	Pseudomonas aeruginosa PAO1	nalC			100	100	99	1e-116
BLAT	Antibiotic Resistance	CARD	Pseudomonas aeruginosa sr75	fig|287.18717.peg.220	NP_252410.1	Pseudomonas aeruginosa PAO1	nalC			100	100	99	1e-116
BLAT	Antibiotic Resistance	CARD	Pseudomonas aeruginosa s33	fig|287.18720.peg.506	NP_252410.1	Pseudomonas aeruginosa PAO1	nalC			100	100	99	1e-116
BLAT	Antibiotic Resistance	CARD	Pseudomonas aeruginosa sn99	fig|287.18719.peg.211	NP_252410.1	Pseudomonas aeruginosa PAO1	nalC			100	100	99	1e-116
BLAT	Antibiotic Resistance	CARD	Pseudomonas aeruginosa pt3	fig|287.18722.peg.91	NP_252264.1	Pseudomonas aeruginosa PAO1	nalD	Transcriptional regulator, AcrR family	efflux pump conferring antibiotic resistance,gene modulating antibiotic efflux	100	100	100	1e-120
BLAT	Antibiotic Resistance	CARD	Pseudomonas aeruginosa p12a	fig|287.18721.peg.371	NP_252264.1	Pseudomonas aeruginosa PAO1	nalD			100	100	100	1e-120
BLAT	Antibiotic Resistance	CARD	Pseudomonas aeruginosa p2b	fig|287.18723.peg.791	NP_252264.1	Pseudomonas aeruginosa PAO1	nalD			100	100	100	1e-120
BLAT	Antibiotic Resistance	CARD	Pseudomonas aeruginosa sr101	fig|287.18718.peg.1554	NP_252264.1	Pseudomonas aeruginosa PAO1	nalD			100	100	100	1e-120
BLAT	Antibiotic Resistance	CARD	Pseudomonas aeruginosa sr75	fig|287.18717.peg.371	NP_252264.1	Pseudomonas aeruginosa PAO1	nalD			100	100	100	1e-120
BLAT	Antibiotic Resistance	CARD	Pseudomonas aeruginosa s33	fig|287.18720.peg.4750	NP_252264.1	Pseudomonas aeruginosa PAO1	nalD			100	100	100	1e-120
BLAT	Antibiotic Resistance	CARD	Pseudomonas aeruginosa sn99	fig|287.18719.peg.359	NP_252264.1	Pseudomonas aeruginosa PAO1	nalD			100	100	100	1e-120
BLAT	Antibiotic Resistance	CARD	Pseudomonas aeruginosa pt3	fig|287.18722.peg.1274	NP_253290.1	Pseudomonas aeruginosa PAO1	nfxB	Transcriptional regulator NfxB	efflux pump conferring antibiotic resistance,gene modulating antibiotic efflux	100	100	100	1e-103
BLAT	Antibiotic Resistance	CARD	Pseudomonas aeruginosa p12a	fig|287.18721.peg.1198	NP_253290.1	Pseudomonas aeruginosa PAO1	nfxB			100	100	100	1e-103
BLAT	Antibiotic Resistance	CARD	Pseudomonas aeruginosa p2b	fig|287.18723.peg.2446	NP_253290.1	Pseudomonas aeruginosa PAO1	nfxB			100	100	100	1e-103
BLAT	Antibiotic Resistance	CARD	Pseudomonas aeruginosa sr101	fig|287.18718.peg.930	NP_253290.1	Pseudomonas aeruginosa PAO1	nfxB			100	100	100	1e-103
BLAT	Antibiotic Resistance	CARD	Pseudomonas aeruginosa sr75	fig|287.18717.peg.2687	NP_253290.1	Pseudomonas aeruginosa PAO1	nfxB			100	100	100	1e-103
BLAT	Antibiotic Resistance	CARD	Pseudomonas aeruginosa s33	fig|287.18720.peg.30	NP_253290.1	Pseudomonas aeruginosa PAO1	nfxB			100	100	99	1e-102
BLAT	Antibiotic Resistance	CARD	Pseudomonas aeruginosa sn99	fig|287.18719.peg.4349	NP_253290.1	Pseudomonas aeruginosa PAO1	nfxB			100	100	100	1e-103
BLAT	Antibiotic Resistance	CARD	Pseudomonas aeruginosa pt3	fig|287.18722.peg.3765	NP_252897.1	Pseudomonas aeruginosa PAO1	opmD	Multidrug efflux system, outer membrane factor lipoprotein => OpmD of MexHI-OpmD system	efflux pump conferring antibiotic resistance	100	100	100	1e-277
BLAT	Antibiotic Resistance	CARD	Pseudomonas aeruginosa p12a	fig|287.18721.peg.5895	NP_252897.1	Pseudomonas aeruginosa PAO1	opmD			100	100	100	1e-277
BLAT	Antibiotic Resistance	CARD	Pseudomonas aeruginosa p2b	fig|287.18723.peg.3788	NP_252897.1	Pseudomonas aeruginosa PAO1	opmD			100	100	100	1e-277
BLAT	Antibiotic Resistance	CARD	Pseudomonas aeruginosa sr101	fig|287.18718.peg.5824	NP_252897.1	Pseudomonas aeruginosa PAO1	opmD			100	100	99	1e-276
BLAT	Antibiotic Resistance	CARD	Pseudomonas aeruginosa sr75	fig|287.18717.peg.5141	NP_252897.1	Pseudomonas aeruginosa PAO1	opmD			100	100	99	1e-276
BLAT	Antibiotic Resistance	CARD	Pseudomonas aeruginosa s33	fig|287.18720.peg.5341	NP_252897.1	Pseudomonas aeruginosa PAO1	opmD			100	100	99	1e-277
BLAT	Antibiotic Resistance	CARD	Pseudomonas aeruginosa sn99	fig|287.18719.peg.5127	NP_252897.1	Pseudomonas aeruginosa PAO1	opmD			100	100	99	1e-276
BLAT	Antibiotic Resistance	CARD	Pseudomonas aeruginosa pt3	fig|287.18722.peg.36	BAE06009.1	Pseudomonas aeruginosa	opmE	Multidrug efflux system, outer membrane factor lipoprotein => OpmE of MexPQ-OpmE system	efflux pump conferring antibiotic resistance	100	100	100	1e-277
BLAT	Antibiotic Resistance	CARD	Pseudomonas aeruginosa p12a	fig|287.18721.peg.427	BAE06009.1	Pseudomonas aeruginosa	opmE			100	100	98	1e-273
BLAT	Antibiotic Resistance	CARD	Pseudomonas aeruginosa p2b	fig|287.18723.peg.735	BAE06009.1	Pseudomonas aeruginosa	opmE			100	100	98	1e-274
BLAT	Antibiotic Resistance	CARD	Pseudomonas aeruginosa sr101	fig|287.18718.peg.5345	BAE06009.1	Pseudomonas aeruginosa	opmE			100	100	99	1e-277
BLAT	Antibiotic Resistance	CARD	Pseudomonas aeruginosa sr75	fig|287.18717.peg.427	BAE06009.1	Pseudomonas aeruginosa	opmE			100	100	99	1e-277
BLAT	Antibiotic Resistance	CARD	Pseudomonas aeruginosa s33	fig|287.18720.peg.4695	BAE06009.1	Pseudomonas aeruginosa	opmE			100	100	99	1e-275
BLAT	Antibiotic Resistance	CARD	Pseudomonas aeruginosa sn99	fig|287.18719.peg.414	BAE06009.1	Pseudomonas aeruginosa	opmE			100	100	99	1e-275
BLAT	Antibiotic Resistance	CARD	Pseudomonas aeruginosa pt3	fig|287.18722.peg.2448	NP_253661.1	Pseudomonas aeruginosa PAO1	OpmH	Outer membrane channel TolC (OpmH)	efflux pump conferring antibiotic resistance	100	100	100	1e-274
BLAT	Antibiotic Resistance	CARD	Pseudomonas aeruginosa p12a	fig|287.18721.peg.3733	NP_253661.1	Pseudomonas aeruginosa PAO1	OpmH			100	100	99	1e-273
BLAT	Antibiotic Resistance	CARD	Pseudomonas aeruginosa p2b	fig|287.18723.peg.287	NP_253661.1	Pseudomonas aeruginosa PAO1	OpmH			100	100	97	1e-266
BLAT	Antibiotic Resistance	CARD	Pseudomonas aeruginosa sr101	fig|287.18718.peg.1649	NP_253661.1	Pseudomonas aeruginosa PAO1	OpmH			100	100	97	1e-266
BLAT	Antibiotic Resistance	CARD	Pseudomonas aeruginosa sr75	fig|287.18717.peg.1048	NP_253661.1	Pseudomonas aeruginosa PAO1	OpmH			100	100	97	1e-266
BLAT	Antibiotic Resistance	CARD	Pseudomonas aeruginosa s33	fig|287.18720.peg.3014	NP_253661.1	Pseudomonas aeruginosa PAO1	OpmH			100	100	97	1e-266
BLAT	Antibiotic Resistance	CARD	Pseudomonas aeruginosa sn99	fig|287.18719.peg.2913	NP_253661.1	Pseudomonas aeruginosa PAO1	OpmH			100	100	99	1e-273
BLAT	Antibiotic Resistance	CARD	Pseudomonas aeruginosa pt3	fig|287.18722.peg.1927	NP_249649.1	Pseudomonas aeruginosa PAO1	oprD	Outer membrane low permeability porin, OprD family => OccD1/OprD basic amino acids, carbapenem uptake	gene modulating permeability to antibiotic	100	100	100	1e-265
BLAT	Antibiotic Resistance	CARD	Pseudomonas aeruginosa p12a	fig|287.18721.peg.810	NP_249649.1	Pseudomonas aeruginosa PAO1	oprD			83	84	95	1e-210
BLAT	Antibiotic Resistance	CARD	Pseudomonas aeruginosa p2b	fig|287.18723.peg.1878	NP_249649.1	Pseudomonas aeruginosa PAO1	oprD			83	84	95	1e-210
BLAT	Antibiotic Resistance	CARD	Pseudomonas aeruginosa sr101	fig|287.18718.peg.239	NP_249649.1	Pseudomonas aeruginosa PAO1	oprD			100	100	100	1e-265
BLAT	Antibiotic Resistance	CARD	Pseudomonas aeruginosa sr75	fig|287.18717.peg.2077	NP_249649.1	Pseudomonas aeruginosa PAO1	oprD			100	100	100	1e-265
BLAT	Antibiotic Resistance	CARD	Pseudomonas aeruginosa s33	fig|287.18720.peg.1635	NP_249649.1	Pseudomonas aeruginosa PAO1	oprD			83	84	96	1e-212
BLAT	Antibiotic Resistance	CARD	Pseudomonas aeruginosa sn99	fig|287.18719.peg.653	NP_249649.1	Pseudomonas aeruginosa PAO1	oprD			83	84	96	1e-212
BLAT	Antibiotic Resistance	CARD	Pseudomonas aeruginosa pt3	fig|287.18722.peg.1271	AAB41958.1	Pseudomonas aeruginosa	oprJ	Multidrug efflux system, outer membrane factor lipoprotein => OprJ of MexCD-OprJ system	efflux pump conferring antibiotic resistance	100	100	99	1e-265
BLAT	Antibiotic Resistance	CARD	Pseudomonas aeruginosa p12a	fig|287.18721.peg.1195	AAB41958.1	Pseudomonas aeruginosa	oprJ			100	100	99	1e-264
BLAT	Antibiotic Resistance	CARD	Pseudomonas aeruginosa p2b	fig|287.18723.peg.2449	AAB41958.1	Pseudomonas aeruginosa	oprJ			100	100	99	1e-264
BLAT	Antibiotic Resistance	CARD	Pseudomonas aeruginosa sr101	fig|287.18718.peg.933	AAB41958.1	Pseudomonas aeruginosa	oprJ			100	100	99	1e-265
BLAT	Antibiotic Resistance	CARD	Pseudomonas aeruginosa sr75	fig|287.18717.peg.2690	AAB41958.1	Pseudomonas aeruginosa	oprJ			100	100	99	1e-265
BLAT	Antibiotic Resistance	CARD	Pseudomonas aeruginosa s33	fig|287.18720.peg.33	AAB41958.1	Pseudomonas aeruginosa	oprJ			100	100	99	1e-265
BLAT	Antibiotic Resistance	CARD	Pseudomonas aeruginosa sn99	fig|287.18719.peg.4346	AAB41958.1	Pseudomonas aeruginosa	oprJ			100	100	99	1e-264
BLAT	Antibiotic Resistance	CARD	Pseudomonas aeruginosa pt3	fig|287.18722.peg.4265	NP_249118.1	Pseudomonas aeruginosa PAO1	oprM	Multidrug efflux system, outer membrane factor lipoprotein => OprM of MexAB-OprM	efflux pump conferring antibiotic resistance	100	100	100	1e-274
BLAT	Antibiotic Resistance	CARD	Pseudomonas aeruginosa p12a	fig|287.18721.peg.1462	NP_249118.1	Pseudomonas aeruginosa PAO1	oprM			100	100	100	1e-274
BLAT	Antibiotic Resistance	CARD	Pseudomonas aeruginosa p2b	fig|287.18723.peg.3089	NP_249118.1	Pseudomonas aeruginosa PAO1	oprM			100	100	99	1e-274
BLAT	Antibiotic Resistance	CARD	Pseudomonas aeruginosa sr101	fig|287.18718.peg.3989	NP_249118.1	Pseudomonas aeruginosa PAO1	oprM			100	100	100	1e-274
BLAT	Antibiotic Resistance	CARD	Pseudomonas aeruginosa sr75	fig|287.18717.peg.2520	NP_249118.1	Pseudomonas aeruginosa PAO1	oprM			100	100	100	1e-274
BLAT	Antibiotic Resistance	CARD	Pseudomonas aeruginosa s33	fig|287.18720.peg.2292	NP_249118.1	Pseudomonas aeruginosa PAO1	oprM			100	100	99	1e-274
BLAT	Antibiotic Resistance	CARD	Pseudomonas aeruginosa sn99	fig|287.18719.peg.3207	NP_249118.1	Pseudomonas aeruginosa PAO1	oprM			100	100	100	1e-274
BLAT	Antibiotic Resistance	CARD	Pseudomonas aeruginosa pt3	fig|287.18722.peg.2373	NP_251185.1	Pseudomonas aeruginosa PAO1	oprN	Multidrug efflux system, outer membrane factor lipoprotein => OprN of MexEF-OprN system	efflux pump conferring antibiotic resistance	100	100	100	1e-263
BLAT	Antibiotic Resistance	CARD	Pseudomonas aeruginosa p12a	fig|287.18721.peg.4261	NP_251185.1	Pseudomonas aeruginosa PAO1	oprN			100	100	100	1e-263
BLAT	Antibiotic Resistance	CARD	Pseudomonas aeruginosa p2b	fig|287.18723.peg.4130	NP_251185.1	Pseudomonas aeruginosa PAO1	oprN			100	100	100	1e-263
BLAT	Antibiotic Resistance	CARD	Pseudomonas aeruginosa sr101	fig|287.18718.peg.1947	NP_251185.1	Pseudomonas aeruginosa PAO1	oprN			100	100	100	1e-263
BLAT	Antibiotic Resistance	CARD	Pseudomonas aeruginosa sr75	fig|287.18717.peg.3233	NP_251185.1	Pseudomonas aeruginosa PAO1	oprN			100	100	100	1e-263
BLAT	Antibiotic Resistance	CARD	Pseudomonas aeruginosa s33	fig|287.18720.peg.1803	NP_251185.1	Pseudomonas aeruginosa PAO1	oprN			100	100	99	1e-263
BLAT	Antibiotic Resistance	CARD	Pseudomonas aeruginosa sn99	fig|287.18719.peg.2262	NP_251185.1	Pseudomonas aeruginosa PAO1	oprN			100	100	100	1e-263
BLAT	Antibiotic Resistance	CARD	Pseudomonas aeruginosa pt3	fig|287.18722.peg.3659	AAQ76277.1	Pseudomonas aeruginosa	OXA-50	Class D beta-lactamase (EC 3.5.2.6) => OXA-50 family, oxacillin-hydrolyzing	antibiotic inactivation enzyme,beta-lactam resistance gene	100	100	100	1e-152
BLAT	Antibiotic Resistance	CARD	Pseudomonas aeruginosa p12a	fig|287.18721.peg.4510	AAQ76277.1	Pseudomonas aeruginosa	OXA-50			100	100	99	1e-151
BLAT	Antibiotic Resistance	CARD	Pseudomonas aeruginosa p2b	fig|287.18723.peg.2896	AAQ76277.1	Pseudomonas aeruginosa	OXA-50			100	100	99	1e-151
BLAT	Antibiotic Resistance	CARD	Pseudomonas aeruginosa sr101	fig|287.18718.peg.3846	AAQ76277.1	Pseudomonas aeruginosa	OXA-50			100	100	100	1e-152
BLAT	Antibiotic Resistance	CARD	Pseudomonas aeruginosa sr75	fig|287.18717.peg.4332	AAQ76277.1	Pseudomonas aeruginosa	OXA-50			100	100	100	1e-152
BLAT	Antibiotic Resistance	CARD	Pseudomonas aeruginosa s33	fig|287.18720.peg.817	AAQ76277.1	Pseudomonas aeruginosa	OXA-50			100	100	99	1e-151
BLAT	Antibiotic Resistance	CARD	Pseudomonas aeruginosa sn99	fig|287.18719.peg.2773	AAQ76277.1	Pseudomonas aeruginosa	OXA-50			100	100	99	1e-151
BLAT	Antibiotic Resistance	CARD	Pseudomonas aeruginosa pt3	fig|287.18722.peg.2460	BAA37152.1	Pseudomonas aeruginosa	parC	DNA topoisomerase IV subunit A (EC 5.99.1.3)	antibiotic resistant gene variant or mutant,fluoroquinolone resistance gene,gene involved in self resistance to antibiotic	100	100	99	0.0
BLAT	Antibiotic Resistance	CARD	Pseudomonas aeruginosa p12a	fig|287.18721.peg.3721	BAA37152.1	Pseudomonas aeruginosa	parC			100	100	99	0.0
BLAT	Antibiotic Resistance	CARD	Pseudomonas aeruginosa p2b	fig|287.18723.peg.276	BAA37152.1	Pseudomonas aeruginosa	parC			100	100	99	0.0
BLAT	Antibiotic Resistance	CARD	Pseudomonas aeruginosa sr101	fig|287.18718.peg.1660	BAA37152.1	Pseudomonas aeruginosa	parC			100	100	99	0.0
BLAT	Antibiotic Resistance	CARD	Pseudomonas aeruginosa sr75	fig|287.18717.peg.1037	BAA37152.1	Pseudomonas aeruginosa	parC			100	100	99	0.0
BLAT	Antibiotic Resistance	CARD	Pseudomonas aeruginosa s33	fig|287.18720.peg.3003	BAA37152.1	Pseudomonas aeruginosa	parC			100	100	99	0.0
BLAT	Antibiotic Resistance	CARD	Pseudomonas aeruginosa sn99	fig|287.18719.peg.2925	BAA37152.1	Pseudomonas aeruginosa	parC			100	100	99	0.0
BLAT	Antibiotic Resistance	CARD	Pseudomonas aeruginosa pt3	fig|287.18722.peg.2457	NP_253654.1	Pseudomonas aeruginosa PAO1	parE	DNA topoisomerase IV subunit B (EC 5.99.1.3)	antibiotic resistant gene variant or mutant,fluoroquinolone resistance gene	100	100	100	0.0
BLAT	Antibiotic Resistance	CARD	Pseudomonas aeruginosa p12a	fig|287.18721.peg.3724	NP_253654.1	Pseudomonas aeruginosa PAO1	parE			100	100	100	0.0
BLAT	Antibiotic Resistance	CARD	Pseudomonas aeruginosa p2b	fig|287.18723.peg.279	NP_253654.1	Pseudomonas aeruginosa PAO1	parE			100	100	100	0.0
BLAT	Antibiotic Resistance	CARD	Pseudomonas aeruginosa sr101	fig|287.18718.peg.1657	NP_253654.1	Pseudomonas aeruginosa PAO1	parE			100	100	99	0.0
BLAT	Antibiotic Resistance	CARD	Pseudomonas aeruginosa sr75	fig|287.18717.peg.1040	NP_253654.1	Pseudomonas aeruginosa PAO1	parE			100	100	99	0.0
BLAT	Antibiotic Resistance	CARD	Pseudomonas aeruginosa s33	fig|287.18720.peg.3006	NP_253654.1	Pseudomonas aeruginosa PAO1	parE			100	100	100	0.0
BLAT	Antibiotic Resistance	CARD	Pseudomonas aeruginosa sn99	fig|287.18719.peg.2922	NP_253654.1	Pseudomonas aeruginosa PAO1	parE			100	100	100	0.0
BLAT	Antibiotic Resistance	CARD	Pseudomonas aeruginosa pt3	fig|287.18722.peg.3864	ACQ82807.1	Pseudomonas aeruginosa PAO1	PDC-1	Class C beta-lactamase (EC 3.5.2.6) => PDC family	antibiotic inactivation enzyme,beta-lactam resistance gene	100	100	100	1e-234
BLAT	Antibiotic Resistance	CARD	Pseudomonas aeruginosa p12a	fig|287.18721.peg.4368	ACQ82808.1	Pseudomonas aeruginosa	PDC-3	Class C beta-lactamase (EC 3.5.2.6) => PDC family	antibiotic inactivation enzyme,beta-lactam resistance gene	100	100	100	1e-234
BLAT	Antibiotic Resistance	CARD	Pseudomonas aeruginosa p2b	fig|287.18723.peg.3888	ACQ82808.1	Pseudomonas aeruginosa	PDC-3			100	100	99	1e-233
BLAT	Antibiotic Resistance	CARD	Pseudomonas aeruginosa sr101	fig|287.18718.peg.4313	ACQ82808.1	Pseudomonas aeruginosa	PDC-3			100	100	99	1e-233
BLAT	Antibiotic Resistance	CARD	Pseudomonas aeruginosa sr75	fig|287.18717.peg.4461	ACQ82808.1	Pseudomonas aeruginosa	PDC-3			100	100	99	1e-233
BLAT	Antibiotic Resistance	CARD	Pseudomonas aeruginosa sn99	fig|287.18719.peg.4050	ACQ82808.1	Pseudomonas aeruginosa	PDC-3			100	100	100	1e-234
BLAT	Antibiotic Resistance	CARD	Pseudomonas aeruginosa s33	fig|287.18720.peg.4846	ACQ82813.1	Pseudomonas aeruginosa	PDC-8	Class C beta-lactamase (EC 3.5.2.6) => PDC family	antibiotic inactivation enzyme,beta-lactam resistance gene	100	100	99	1e-233
BLAT	Antibiotic Resistance	CARD	Pseudomonas aeruginosa pt3	fig|287.18722.peg.1425	NP_249870.1	Pseudomonas aeruginosa PAO1	phoP	Transcriptional regulatory protein PhoP	efflux pump conferring antibiotic resistance,gene altering cell wall charge conferring antibiotic resistance,gene modulating antibiotic efflux,polymyxin resistance gene	100	100	100	1e-126
BLAT	Antibiotic Resistance	CARD	Pseudomonas aeruginosa p12a	fig|287.18721.peg.2224	NP_249870.1	Pseudomonas aeruginosa PAO1	phoP			100	100	100	1e-126
BLAT	Antibiotic Resistance	CARD	Pseudomonas aeruginosa p2b	fig|287.18723.peg.5657	NP_249870.1	Pseudomonas aeruginosa PAO1	phoP			100	100	100	1e-126
BLAT	Antibiotic Resistance	CARD	Pseudomonas aeruginosa sr101	fig|287.18718.peg.5368	NP_249870.1	Pseudomonas aeruginosa PAO1	phoP			100	100	100	1e-126
BLAT	Antibiotic Resistance	CARD	Pseudomonas aeruginosa sr75	fig|287.18717.peg.4048	NP_249870.1	Pseudomonas aeruginosa PAO1	phoP			100	100	100	1e-126
BLAT	Antibiotic Resistance	CARD	Pseudomonas aeruginosa s33	fig|287.18720.peg.4624	NP_249870.1	Pseudomonas aeruginosa PAO1	phoP			100	100	100	1e-126
BLAT	Antibiotic Resistance	CARD	Pseudomonas aeruginosa sn99	fig|287.18719.peg.1634	NP_249870.1	Pseudomonas aeruginosa PAO1	phoP			100	100	100	1e-126
BLAT	Antibiotic Resistance	CARD	Pseudomonas aeruginosa pt3	fig|287.18722.peg.1424	NP_249871.1	Pseudomonas aeruginosa PAO1	phoQ	Sensor histidine kinase PhoQ (EC 2.7.13.3)	efflux pump conferring antibiotic resistance,gene altering cell wall charge conferring antibiotic resistance,gene modulating antibiotic efflux,polymyxin resistance gene	100	100	100	1e-256
BLAT	Antibiotic Resistance	CARD	Pseudomonas aeruginosa p12a	fig|287.18721.peg.2223	NP_249871.1	Pseudomonas aeruginosa PAO1	phoQ			100	100	100	1e-256
BLAT	Antibiotic Resistance	CARD	Pseudomonas aeruginosa p2b	fig|287.18723.peg.5658	NP_249871.1	Pseudomonas aeruginosa PAO1	phoQ			100	100	100	1e-256
BLAT	Antibiotic Resistance	CARD	Pseudomonas aeruginosa sr101	fig|287.18718.peg.5367	NP_249871.1	Pseudomonas aeruginosa PAO1	phoQ			100	100	100	1e-256
BLAT	Antibiotic Resistance	CARD	Pseudomonas aeruginosa sr75	fig|287.18717.peg.4049	NP_249871.1	Pseudomonas aeruginosa PAO1	phoQ			100	100	100	1e-256
BLAT	Antibiotic Resistance	CARD	Pseudomonas aeruginosa s33	fig|287.18720.peg.4625	NP_249871.1	Pseudomonas aeruginosa PAO1	phoQ			100	100	100	1e-256
BLAT	Antibiotic Resistance	CARD	Pseudomonas aeruginosa sn99	fig|287.18719.peg.1635	NP_249871.1	Pseudomonas aeruginosa PAO1	phoQ			100	100	100	1e-256
BLAT	Antibiotic Resistance	CARD	Pseudomonas aeruginosa pt3	fig|287.18722.peg.4786	NP_253464.1	Pseudomonas aeruginosa PAO1	PmrA	Two-component system response regulator QseB	gene altering cell wall charge conferring antibiotic resistance,polymyxin resistance gene	100	100	100	1e-122
BLAT	Antibiotic Resistance	CARD	Pseudomonas aeruginosa p12a	fig|287.18721.peg.4934	NP_253464.1	Pseudomonas aeruginosa PAO1	PmrA			100	100	99	1e-121
BLAT	Antibiotic Resistance	CARD	Pseudomonas aeruginosa p2b	fig|287.18723.peg.83	NP_253464.1	Pseudomonas aeruginosa PAO1	PmrA			100	100	99	1e-121
BLAT	Antibiotic Resistance	CARD	Pseudomonas aeruginosa sr101	fig|287.18718.peg.1853	NP_253464.1	Pseudomonas aeruginosa PAO1	PmrA			100	100	100	1e-122
BLAT	Antibiotic Resistance	CARD	Pseudomonas aeruginosa sr75	fig|287.18717.peg.844	NP_253464.1	Pseudomonas aeruginosa PAO1	PmrA			100	100	100	1e-122
BLAT	Antibiotic Resistance	CARD	Pseudomonas aeruginosa s33	fig|287.18720.peg.4980	NP_253464.1	Pseudomonas aeruginosa PAO1	PmrA			100	100	99	1e-121
BLAT	Antibiotic Resistance	CARD	Pseudomonas aeruginosa sn99	fig|287.18719.peg.4532	NP_253464.1	Pseudomonas aeruginosa PAO1	PmrA			100	100	100	1e-122
BLAT	Antibiotic Resistance	CARD	Pseudomonas aeruginosa pt3	fig|287.18722.peg.4787	AEX49906.1	Pseudomonas aeruginosa	PmrB	Sensory histidine kinase QseC	gene altering cell wall charge conferring antibiotic resistance,polymyxin resistance gene	100	100	99	1e-271
BLAT	Antibiotic Resistance	CARD	Pseudomonas aeruginosa p12a	fig|287.18721.peg.4935	AEX49906.1	Pseudomonas aeruginosa	PmrB			100	100	100	1e-272
BLAT	Antibiotic Resistance	CARD	Pseudomonas aeruginosa p2b	fig|287.18723.peg.84	AEX49906.1	Pseudomonas aeruginosa	PmrB			100	100	100	1e-272
BLAT	Antibiotic Resistance	CARD	Pseudomonas aeruginosa sr101	fig|287.18718.peg.1852	AEX49906.1	Pseudomonas aeruginosa	PmrB			100	100	100	1e-272
BLAT	Antibiotic Resistance	CARD	Pseudomonas aeruginosa sr75	fig|287.18717.peg.845	AEX49906.1	Pseudomonas aeruginosa	PmrB			100	100	100	1e-272
BLAT	Antibiotic Resistance	CARD	Pseudomonas aeruginosa s33	fig|287.18720.peg.4979	AEX49906.1	Pseudomonas aeruginosa	PmrB			100	100	100	1e-272
BLAT	Antibiotic Resistance	CARD	Pseudomonas aeruginosa sn99	fig|287.18719.peg.4533	AEX49906.1	Pseudomonas aeruginosa	PmrB			100	100	99	1e-270
BLAT	Antibiotic Resistance	CARD	Pseudomonas aeruginosa pt3	fig|287.18722.peg.2741	NP_248846.1	Pseudomonas aeruginosa PAO1	TriA	Multidrug efflux system, membrane fusion component => TriA of TriABC-OpmH system	efflux pump conferring antibiotic resistance	95	100	100	1e-203
BLAT	Antibiotic Resistance	CARD	Pseudomonas aeruginosa p12a	fig|287.18721.peg.2830	NP_248846.1	Pseudomonas aeruginosa PAO1	TriA			100	98	100	1e-213
BLAT	Antibiotic Resistance	CARD	Pseudomonas aeruginosa p2b	fig|287.18723.peg.3709	NP_248846.1	Pseudomonas aeruginosa PAO1	TriA			100	98	100	1e-213
BLAT	Antibiotic Resistance	CARD	Pseudomonas aeruginosa sr101	fig|287.18718.peg.4619	NP_248846.1	Pseudomonas aeruginosa PAO1	TriA			95	100	99	1e-202
BLAT	Antibiotic Resistance	CARD	Pseudomonas aeruginosa sr75	fig|287.18717.peg.4719	NP_248846.1	Pseudomonas aeruginosa PAO1	TriA			95	100	99	1e-202
BLAT	Antibiotic Resistance	CARD	Pseudomonas aeruginosa s33	fig|287.18720.peg.3981	NP_248846.1	Pseudomonas aeruginosa PAO1	TriA			100	98	100	1e-213
BLAT	Antibiotic Resistance	CARD	Pseudomonas aeruginosa sn99	fig|287.18719.peg.3356	NP_248846.1	Pseudomonas aeruginosa PAO1	TriA			100	98	100	1e-213
BLAT	Antibiotic Resistance	CARD	Pseudomonas aeruginosa pt3	fig|287.18722.peg.2740	NP_248847.1	Pseudomonas aeruginosa PAO1	TriB	Multidrug efflux system, membrane fusion component => TriB of TriABC-OpmH system	efflux pump conferring antibiotic resistance	100	100	100	1e-196
BLAT	Antibiotic Resistance	CARD	Pseudomonas aeruginosa p12a	fig|287.18721.peg.2829	NP_248847.1	Pseudomonas aeruginosa PAO1	TriB			100	100	99	1e-196
BLAT	Antibiotic Resistance	CARD	Pseudomonas aeruginosa p2b	fig|287.18723.peg.3708	NP_248847.1	Pseudomonas aeruginosa PAO1	TriB			100	100	99	1e-196
BLAT	Antibiotic Resistance	CARD	Pseudomonas aeruginosa sr101	fig|287.18718.peg.4620	NP_248847.1	Pseudomonas aeruginosa PAO1	TriB			100	100	100	1e-196
BLAT	Antibiotic Resistance	CARD	Pseudomonas aeruginosa sr75	fig|287.18717.peg.4720	NP_248847.1	Pseudomonas aeruginosa PAO1	TriB			100	100	100	1e-196
BLAT	Antibiotic Resistance	CARD	Pseudomonas aeruginosa s33	fig|287.18720.peg.3980	NP_248847.1	Pseudomonas aeruginosa PAO1	TriB			100	100	99	1e-196
BLAT	Antibiotic Resistance	CARD	Pseudomonas aeruginosa sn99	fig|287.18719.peg.3355	NP_248847.1	Pseudomonas aeruginosa PAO1	TriB			100	100	99	1e-196
BLAT	Antibiotic Resistance	CARD	Pseudomonas aeruginosa pt3	fig|287.18722.peg.2739	NP_248848.1	Pseudomonas aeruginosa PAO1	TriC	Multidrug efflux system, inner membrane proton/drug antiporter (RND type) => TriC of TriABC-OpmH system	efflux pump conferring antibiotic resistance	100	100	100	0.0
BLAT	Antibiotic Resistance	CARD	Pseudomonas aeruginosa p12a	fig|287.18721.peg.2828	NP_248848.1	Pseudomonas aeruginosa PAO1	TriC			100	100	99	0.0
BLAT	Antibiotic Resistance	CARD	Pseudomonas aeruginosa p2b	fig|287.18723.peg.3707	NP_248848.1	Pseudomonas aeruginosa PAO1	TriC			100	100	100	0.0
BLAT	Antibiotic Resistance	CARD	Pseudomonas aeruginosa sr101	fig|287.18718.peg.4621	NP_248848.1	Pseudomonas aeruginosa PAO1	TriC			100	100	100	0.0
BLAT	Antibiotic Resistance	CARD	Pseudomonas aeruginosa sr75	fig|287.18717.peg.4721	NP_248848.1	Pseudomonas aeruginosa PAO1	TriC			100	100	100	0.0
BLAT	Antibiotic Resistance	CARD	Pseudomonas aeruginosa s33	fig|287.18720.peg.3979	NP_248848.1	Pseudomonas aeruginosa PAO1	TriC			100	100	99	0.0
BLAT	Antibiotic Resistance	CARD	Pseudomonas aeruginosa sn99	fig|287.18719.peg.3354	NP_248848.1	Pseudomonas aeruginosa PAO1	TriC			100	100	100	0.0

## Sheet: CLINICAL ISOLATES. PATRIC
Supplementary material S2. Resistance genes found in clinical isolates of P. aeruginosa
Evidence	Property	Source	Genome Name	BRC ID	Gene	Product	Function	Classification	PubMed
K-mer Search	Antibiotic Resistance	PATRIC	Pseudomonas aeruginosa 10	fig|287.18735.peg.3279	Alr	Alanine racemase (EC 5.1.1.1)	Alanine racemase (EC 5.1.1.1)	antibiotic target in susceptible species	19748470;24303782
K-mer Search	Antibiotic Resistance	PATRIC	Pseudomonas aeruginosa 46	fig|287.18740.peg.253	Alr
K-mer Search	Antibiotic Resistance	PATRIC	Pseudomonas aeruginosa 31	fig|287.18738.peg.2237	Alr
K-mer Search	Antibiotic Resistance	PATRIC	Pseudomonas aeruginosa 37	fig|287.18739.peg.258	Alr
K-mer Search	Antibiotic Resistance	PATRIC	Pseudomonas aeruginosa 23	fig|287.18737.peg.4490	Alr
K-mer Search	Antibiotic Resistance	PATRIC	Pseudomonas aeruginosa 11	fig|287.18736.peg.4061	Alr
K-mer Search	Antibiotic Resistance	PATRIC	Pseudomonas aeruginosa 20	fig|287.19145.peg.2955	Alr
K-mer Search	Antibiotic Resistance	PATRIC	Pseudomonas aeruginosa 46	fig|287.18740.peg.6202	APH(3'')-I	Aminoglycoside 3''-phosphotransferase (EC 2.7.1.87) => APH(3'')-I	Aminoglycoside 3''-phosphotransferase (EC 2.7.1.87) => APH(3'')-I	antibiotic inactivation enzyme	2167474;2653965;16954315
K-mer Search	Antibiotic Resistance	PATRIC	Pseudomonas aeruginosa 37	fig|287.18739.peg.4541	APH(3'')-I
K-mer Search	Antibiotic Resistance	PATRIC	Pseudomonas aeruginosa 20	fig|287.19145.peg.1939	APH(3'')-I
K-mer Search	Antibiotic Resistance	PATRIC	Pseudomonas aeruginosa 10	fig|287.18735.peg.2596	APH(3')-II/APH(3')-XV	Aminoglycoside 3'-phosphotransferase (EC 2.7.1.95) => APH(3')-II/APH(3')-XV	Aminoglycoside 3'-phosphotransferase (EC 2.7.1.95) => APH(3')-II/APH(3')-XV	antibiotic inactivation enzyme	6295884;10984043;17088477
K-mer Search	Antibiotic Resistance	PATRIC	Pseudomonas aeruginosa 46	fig|287.18740.peg.1249	APH(3')-II/APH(3')-XV
K-mer Search	Antibiotic Resistance	PATRIC	Pseudomonas aeruginosa 31	fig|287.18738.peg.3385	APH(3')-II/APH(3')-XV
K-mer Search	Antibiotic Resistance	PATRIC	Pseudomonas aeruginosa 37	fig|287.18739.peg.2891	APH(3')-II/APH(3')-XV
K-mer Search	Antibiotic Resistance	PATRIC	Pseudomonas aeruginosa 23	fig|287.18737.peg.1787	APH(3')-II/APH(3')-XV
K-mer Search	Antibiotic Resistance	PATRIC	Pseudomonas aeruginosa 11	fig|287.18736.peg.5776	APH(3')-II/APH(3')-XV
K-mer Search	Antibiotic Resistance	PATRIC	Pseudomonas aeruginosa 20	fig|287.19145.peg.2475	APH(3')-II/APH(3')-XV
K-mer Search	Antibiotic Resistance	PATRIC	Pseudomonas aeruginosa 46	fig|287.18740.peg.6392	APH(6)-Ic/APH(6)-Id	Aminoglycoside 6-phosphotransferase (EC 2.7.1.72) => APH(6)-Ic/APH(6)-Id	Aminoglycoside 6-phosphotransferase (EC 2.7.1.72) => APH(6)-Ic/APH(6)-Id	antibiotic inactivation enzyme	3889831;15722395
K-mer Search	Antibiotic Resistance	PATRIC	Pseudomonas aeruginosa 37	fig|287.18739.peg.4540	APH(6)-Ic/APH(6)-Id
K-mer Search	Antibiotic Resistance	PATRIC	Pseudomonas aeruginosa 20	fig|287.19145.peg.1938	APH(6)-Ic/APH(6)-Id
K-mer Search	Antibiotic Resistance	PATRIC	Pseudomonas aeruginosa 20	fig|287.19145.peg.3995	CatA1/CatA4 family	Chloramphenicol O-acetyltransferase (EC 2.3.1.28) => CatA1/CatA4 family	Chloramphenicol O-acetyltransferase (EC 2.3.1.28) => CatA1/CatA4 family	antibiotic inactivation enzyme	27635645;25779570
K-mer Search	Antibiotic Resistance	PATRIC	Pseudomonas aeruginosa 10	fig|287.18735.peg.5352	CatB family	Chloramphenicol O-acetyltransferase (EC 2.3.1.28) => CatB family	Chloramphenicol O-acetyltransferase (EC 2.3.1.28) => CatB family	antibiotic inactivation enzyme	2013403
K-mer Search	Antibiotic Resistance	PATRIC	Pseudomonas aeruginosa 46	fig|287.18740.peg.4744	CatB family
K-mer Search	Antibiotic Resistance	PATRIC	Pseudomonas aeruginosa 31	fig|287.18738.peg.1649	CatB family
K-mer Search	Antibiotic Resistance	PATRIC	Pseudomonas aeruginosa 37	fig|287.18739.peg.5289	CatB family
K-mer Search	Antibiotic Resistance	PATRIC	Pseudomonas aeruginosa 23	fig|287.18737.peg.3827	CatB family
K-mer Search	Antibiotic Resistance	PATRIC	Pseudomonas aeruginosa 11	fig|287.18736.peg.3386	CatB family
K-mer Search	Antibiotic Resistance	PATRIC	Pseudomonas aeruginosa 20	fig|287.19145.peg.2811	CatB family
K-mer Search	Antibiotic Resistance	PATRIC	Pseudomonas aeruginosa 10	fig|287.18735.peg.6192	Ddl	D-alanine--D-alanine ligase (EC 6.3.2.4)	D-alanine--D-alanine ligase (EC 6.3.2.4)	antibiotic target in susceptible species	24303782;24033232
K-mer Search	Antibiotic Resistance	PATRIC	Pseudomonas aeruginosa 46	fig|287.18740.peg.1326	Ddl
K-mer Search	Antibiotic Resistance	PATRIC	Pseudomonas aeruginosa 31	fig|287.18738.peg.4424	Ddl
K-mer Search	Antibiotic Resistance	PATRIC	Pseudomonas aeruginosa 37	fig|287.18739.peg.5041	Ddl
K-mer Search	Antibiotic Resistance	PATRIC	Pseudomonas aeruginosa 23	fig|287.18737.peg.4006	Ddl
K-mer Search	Antibiotic Resistance	PATRIC	Pseudomonas aeruginosa 11	fig|287.18736.peg.6296	Ddl
K-mer Search	Antibiotic Resistance	PATRIC	Pseudomonas aeruginosa 20	fig|287.19145.peg.4347	Ddl
K-mer Search	Antibiotic Resistance	PATRIC	Pseudomonas aeruginosa 10	fig|287.18735.peg.148	dxr	1-deoxy-D-xylulose 5-phosphate reductoisomerase (EC 1.1.1.267)	1-deoxy-D-xylulose 5-phosphate reductoisomerase (EC 1.1.1.267)	antibiotic target in susceptible species	16321944
K-mer Search	Antibiotic Resistance	PATRIC	Pseudomonas aeruginosa 46	fig|287.18740.peg.3129	dxr
K-mer Search	Antibiotic Resistance	PATRIC	Pseudomonas aeruginosa 31	fig|287.18738.peg.154	dxr
K-mer Search	Antibiotic Resistance	PATRIC	Pseudomonas aeruginosa 37	fig|287.18739.peg.153	dxr
K-mer Search	Antibiotic Resistance	PATRIC	Pseudomonas aeruginosa 23	fig|287.18737.peg.902	dxr
K-mer Search	Antibiotic Resistance	PATRIC	Pseudomonas aeruginosa 11	fig|287.18736.peg.290	dxr
K-mer Search	Antibiotic Resistance	PATRIC	Pseudomonas aeruginosa 20	fig|287.19145.peg.917	dxr
K-mer Search	Antibiotic Resistance	PATRIC	Pseudomonas aeruginosa 10	fig|287.18735.peg.3870	EF-G	Translation elongation factor G	Translation elongation factor G	antibiotic target in susceptible species	17980694
K-mer Search	Antibiotic Resistance	PATRIC	Pseudomonas aeruginosa 46	fig|287.18740.peg.4914	EF-G
K-mer Search	Antibiotic Resistance	PATRIC	Pseudomonas aeruginosa 31	fig|287.18738.peg.3684	EF-G
K-mer Search	Antibiotic Resistance	PATRIC	Pseudomonas aeruginosa 37	fig|287.18739.peg.5218	EF-G
K-mer Search	Antibiotic Resistance	PATRIC	Pseudomonas aeruginosa 23	fig|287.18737.peg.5539	EF-G
K-mer Search	Antibiotic Resistance	PATRIC	Pseudomonas aeruginosa 11	fig|287.18736.peg.4720	EF-G
K-mer Search	Antibiotic Resistance	PATRIC	Pseudomonas aeruginosa 20	fig|287.19145.peg.3960	EF-G
K-mer Search	Antibiotic Resistance	PATRIC	Pseudomonas aeruginosa 10	fig|287.18735.peg.4631	EF-Tu	Translation elongation factor Tu	Translation elongation factor Tu	antibiotic target in susceptible species	364475;9678602
K-mer Search	Antibiotic Resistance	PATRIC	Pseudomonas aeruginosa 46	fig|287.18740.peg.4915	EF-Tu
K-mer Search	Antibiotic Resistance	PATRIC	Pseudomonas aeruginosa 31	fig|287.18738.peg.5507	EF-Tu
K-mer Search	Antibiotic Resistance	PATRIC	Pseudomonas aeruginosa 37	fig|287.18739.peg.5219	EF-Tu
K-mer Search	Antibiotic Resistance	PATRIC	Pseudomonas aeruginosa 23	fig|287.18737.peg.5538	EF-Tu
K-mer Search	Antibiotic Resistance	PATRIC	Pseudomonas aeruginosa 11	fig|287.18736.peg.6802	EF-Tu
K-mer Search	Antibiotic Resistance	PATRIC	Pseudomonas aeruginosa 20	fig|287.19145.peg.3971	EF-Tu
K-mer Search	Antibiotic Resistance	PATRIC	Pseudomonas aeruginosa 10	fig|287.18735.peg.3474	EmrAB-OMF	Outer membrane factor (OMF) lipoprotein associated wth EmrAB-OMF efflux system	Outer membrane factor (OMF) lipoprotein associated wth EmrAB-OMF efflux system	efflux pump conferring antibiotic resistance
K-mer Search	Antibiotic Resistance	PATRIC	Pseudomonas aeruginosa 46	fig|287.18740.peg.6027	EmrAB-OMF
K-mer Search	Antibiotic Resistance	PATRIC	Pseudomonas aeruginosa 31	fig|287.18738.peg.876	EmrAB-OMF
K-mer Search	Antibiotic Resistance	PATRIC	Pseudomonas aeruginosa 37	fig|287.18739.peg.501	EmrAB-OMF
K-mer Search	Antibiotic Resistance	PATRIC	Pseudomonas aeruginosa 23	fig|287.18737.peg.3379	EmrAB-OMF
K-mer Search	Antibiotic Resistance	PATRIC	Pseudomonas aeruginosa 11	fig|287.18736.peg.6111	EmrAB-OMF
K-mer Search	Antibiotic Resistance	PATRIC	Pseudomonas aeruginosa 10	fig|287.18735.peg.3473	EmrAB-TolC	Multidrug efflux system EmrAB-OMF, membrane fusion component EmrA	Multidrug efflux system EmrAB-OMF, membrane fusion component EmrA	efflux pump conferring antibiotic resistance	1409590
K-mer Search	Antibiotic Resistance	PATRIC	Pseudomonas aeruginosa 46	fig|287.18740.peg.6025	EmrAB-TolC
K-mer Search	Antibiotic Resistance	PATRIC	Pseudomonas aeruginosa 31	fig|287.18738.peg.878	EmrAB-TolC
K-mer Search	Antibiotic Resistance	PATRIC	Pseudomonas aeruginosa 37	fig|287.18739.peg.5653	EmrAB-TolC
K-mer Search	Antibiotic Resistance	PATRIC	Pseudomonas aeruginosa 23	fig|287.18737.peg.3378	EmrAB-TolC
K-mer Search	Antibiotic Resistance	PATRIC	Pseudomonas aeruginosa 11	fig|287.18736.peg.1634	EmrAB-TolC
K-mer Search	Antibiotic Resistance	PATRIC	Pseudomonas aeruginosa 10	fig|287.18735.peg.1828	FabG	3-hydroxyacyl-CoA dehydrogenase (EC 1.1.1.35), FabG4	3-hydroxyacyl-CoA dehydrogenase (EC 1.1.1.35), FabG4	antibiotic target replacement protein	24100560;21081168
K-mer Search	Antibiotic Resistance	PATRIC	Pseudomonas aeruginosa 46	fig|287.18740.peg.101	FabG
K-mer Search	Antibiotic Resistance	PATRIC	Pseudomonas aeruginosa 31	fig|287.18738.peg.2083	FabG
K-mer Search	Antibiotic Resistance	PATRIC	Pseudomonas aeruginosa 37	fig|287.18739.peg.5136	FabG
K-mer Search	Antibiotic Resistance	PATRIC	Pseudomonas aeruginosa 23	fig|287.18737.peg.2155	FabG
K-mer Search	Antibiotic Resistance	PATRIC	Pseudomonas aeruginosa 11	fig|287.18736.peg.1295	FabG
K-mer Search	Antibiotic Resistance	PATRIC	Pseudomonas aeruginosa 20	fig|287.19145.peg.4983	FabG
K-mer Search	Antibiotic Resistance	PATRIC	Pseudomonas aeruginosa 10	fig|287.18735.peg.4092	fabV	Enoyl-[acyl-carrier-protein] reductase [NADH] (EC 1.3.1.9), FabV => refractory to triclosan	Enoyl-[acyl-carrier-protein] reductase [NADH] (EC 1.3.1.9), FabV => refractory to triclosan	antibiotic target replacement protein	19933806;18032386
K-mer Search	Antibiotic Resistance	PATRIC	Pseudomonas aeruginosa 46	fig|287.18740.peg.3922	fabV
K-mer Search	Antibiotic Resistance	PATRIC	Pseudomonas aeruginosa 31	fig|287.18738.peg.4643	fabV
K-mer Search	Antibiotic Resistance	PATRIC	Pseudomonas aeruginosa 37	fig|287.18739.peg.1745	fabV
K-mer Search	Antibiotic Resistance	PATRIC	Pseudomonas aeruginosa 23	fig|287.18737.peg.295	fabV
K-mer Search	Antibiotic Resistance	PATRIC	Pseudomonas aeruginosa 11	fig|287.18736.peg.2356	fabV
K-mer Search	Antibiotic Resistance	PATRIC	Pseudomonas aeruginosa 20	fig|287.19145.peg.1391	fabV
K-mer Search	Antibiotic Resistance	PATRIC	Pseudomonas aeruginosa 10	fig|287.18735.peg.3990	folA, Dfr	Dihydrofolate reductase (EC 1.5.1.3)	Dihydrofolate reductase (EC 1.5.1.3)	antibiotic target in susceptible species	20169085;25288078
K-mer Search	Antibiotic Resistance	PATRIC	Pseudomonas aeruginosa 46	fig|287.18740.peg.4575	folA, Dfr
K-mer Search	Antibiotic Resistance	PATRIC	Pseudomonas aeruginosa 31	fig|287.18738.peg.5011	folA, Dfr
K-mer Search	Antibiotic Resistance	PATRIC	Pseudomonas aeruginosa 37	fig|287.18739.peg.4734	folA, Dfr
K-mer Search	Antibiotic Resistance	PATRIC	Pseudomonas aeruginosa 23	fig|287.18737.peg.559	folA, Dfr
K-mer Search	Antibiotic Resistance	PATRIC	Pseudomonas aeruginosa 11	fig|287.18736.peg.806	folA, Dfr
K-mer Search	Antibiotic Resistance	PATRIC	Pseudomonas aeruginosa 20	fig|287.19145.peg.5564	folA, Dfr
K-mer Search	Antibiotic Resistance	PATRIC	Pseudomonas aeruginosa 10	fig|287.18735.peg.3707	folP	Dihydropteroate synthase (EC 2.5.1.15)	Dihydropteroate synthase (EC 2.5.1.15)	antibiotic target in susceptible species	15673783
K-mer Search	Antibiotic Resistance	PATRIC	Pseudomonas aeruginosa 46	fig|287.18740.peg.64	folP
K-mer Search	Antibiotic Resistance	PATRIC	Pseudomonas aeruginosa 31	fig|287.18738.peg.2046	folP
K-mer Search	Antibiotic Resistance	PATRIC	Pseudomonas aeruginosa 37	fig|287.18739.peg.2853	folP
K-mer Search	Antibiotic Resistance	PATRIC	Pseudomonas aeruginosa 23	fig|287.18737.peg.2192	folP
K-mer Search	Antibiotic Resistance	PATRIC	Pseudomonas aeruginosa 11	fig|287.18736.peg.1258	folP
K-mer Search	Antibiotic Resistance	PATRIC	Pseudomonas aeruginosa 20	fig|287.19145.peg.2682	folP
K-mer Search	Antibiotic Resistance	PATRIC	Pseudomonas aeruginosa 10	fig|287.18735.peg.6314	GdpD	Glycerophosphoryl diester phosphodiesterase (EC 3.1.4.46)	Glycerophosphoryl diester phosphodiesterase (EC 3.1.4.46)	protein altering cell wall charge conferring antibiotic resistance	21899450
K-mer Search	Antibiotic Resistance	PATRIC	Pseudomonas aeruginosa 46	fig|287.18740.peg.107	GdpD
K-mer Search	Antibiotic Resistance	PATRIC	Pseudomonas aeruginosa 31	fig|287.18738.peg.2089	GdpD
K-mer Search	Antibiotic Resistance	PATRIC	Pseudomonas aeruginosa 37	fig|287.18739.peg.1703	GdpD
K-mer Search	Antibiotic Resistance	PATRIC	Pseudomonas aeruginosa 23	fig|287.18737.peg.2149	GdpD
K-mer Search	Antibiotic Resistance	PATRIC	Pseudomonas aeruginosa 11	fig|287.18736.peg.2397	GdpD
K-mer Search	Antibiotic Resistance	PATRIC	Pseudomonas aeruginosa 20	fig|287.19145.peg.4989	GdpD
K-mer Search	Antibiotic Resistance	PATRIC	Pseudomonas aeruginosa 10	fig|287.18735.peg.4468	gidB	16S rRNA (guanine(527)-N(7))-methyltransferase (EC 2.1.1.170)	16S rRNA (guanine(527)-N(7))-methyltransferase (EC 2.1.1.170)	gene conferring resistance via absence	17238915
K-mer Search	Antibiotic Resistance	PATRIC	Pseudomonas aeruginosa 46	fig|287.18740.peg.4822	gidB
K-mer Search	Antibiotic Resistance	PATRIC	Pseudomonas aeruginosa 31	fig|287.18738.peg.1454	gidB
K-mer Search	Antibiotic Resistance	PATRIC	Pseudomonas aeruginosa 37	fig|287.18739.peg.2953	gidB
K-mer Search	Antibiotic Resistance	PATRIC	Pseudomonas aeruginosa 23	fig|287.18737.peg.818	gidB
K-mer Search	Antibiotic Resistance	PATRIC	Pseudomonas aeruginosa 11	fig|287.18736.peg.5027	gidB
K-mer Search	Antibiotic Resistance	PATRIC	Pseudomonas aeruginosa 20	fig|287.19145.peg.1038	gidB
K-mer Search	Antibiotic Resistance	PATRIC	Pseudomonas aeruginosa 10	fig|287.18735.peg.672	gyrA	DNA gyrase subunit A (EC 5.99.1.3)	DNA gyrase subunit A (EC 5.99.1.3)	antibiotic target in susceptible species	9293187
K-mer Search	Antibiotic Resistance	PATRIC	Pseudomonas aeruginosa 46	fig|287.18740.peg.1132	gyrA
K-mer Search	Antibiotic Resistance	PATRIC	Pseudomonas aeruginosa 31	fig|287.18738.peg.5067	gyrA
K-mer Search	Antibiotic Resistance	PATRIC	Pseudomonas aeruginosa 37	fig|287.18739.peg.2804	gyrA
K-mer Search	Antibiotic Resistance	PATRIC	Pseudomonas aeruginosa 23	fig|287.18737.peg.19	gyrA
K-mer Search	Antibiotic Resistance	PATRIC	Pseudomonas aeruginosa 11	fig|287.18736.peg.3012	gyrA
K-mer Search	Antibiotic Resistance	PATRIC	Pseudomonas aeruginosa 20	fig|287.19145.peg.3102	gyrA
K-mer Search	Antibiotic Resistance	PATRIC	Pseudomonas aeruginosa 10	fig|287.18735.peg.4478	gyrB	DNA gyrase subunit B (EC 5.99.1.3)	DNA gyrase subunit B (EC 5.99.1.3)	antibiotic target in susceptible species	21693461;22279180;9293187
K-mer Search	Antibiotic Resistance	PATRIC	Pseudomonas aeruginosa 46	fig|287.18740.peg.4802	gyrB
K-mer Search	Antibiotic Resistance	PATRIC	Pseudomonas aeruginosa 31	fig|287.18738.peg.1444	gyrB
K-mer Search	Antibiotic Resistance	PATRIC	Pseudomonas aeruginosa 37	fig|287.18739.peg.2933	gyrB
K-mer Search	Antibiotic Resistance	PATRIC	Pseudomonas aeruginosa 23	fig|287.18737.peg.829	gyrB
K-mer Search	Antibiotic Resistance	PATRIC	Pseudomonas aeruginosa 11	fig|287.18736.peg.5038	gyrB
K-mer Search	Antibiotic Resistance	PATRIC	Pseudomonas aeruginosa 20	fig|287.19145.peg.1028	gyrB
K-mer Search	Antibiotic Resistance	PATRIC	Pseudomonas aeruginosa 10	fig|287.18735.peg.1826	HtdX	Probable (3R)-hydroxyacyl-CoA dehydratase HtdX	Probable (3R)-hydroxyacyl-CoA dehydratase HtdX	antibiotic target replacement protein	19136596;24100560;20511508;15247240
K-mer Search	Antibiotic Resistance	PATRIC	Pseudomonas aeruginosa 46	fig|287.18740.peg.103	HtdX
K-mer Search	Antibiotic Resistance	PATRIC	Pseudomonas aeruginosa 31	fig|287.18738.peg.2085	HtdX
K-mer Search	Antibiotic Resistance	PATRIC	Pseudomonas aeruginosa 37	fig|287.18739.peg.5134	HtdX
K-mer Search	Antibiotic Resistance	PATRIC	Pseudomonas aeruginosa 23	fig|287.18737.peg.2153	HtdX
K-mer Search	Antibiotic Resistance	PATRIC	Pseudomonas aeruginosa 11	fig|287.18736.peg.1297	HtdX
K-mer Search	Antibiotic Resistance	PATRIC	Pseudomonas aeruginosa 20	fig|287.19145.peg.4985	HtdX
K-mer Search	Antibiotic Resistance	PATRIC	Pseudomonas aeruginosa 10	fig|287.18735.peg.2331	inhA, fabI	Enoyl-[acyl-carrier-protein] reductase [NADH] (EC 1.3.1.9)	Enoyl-[acyl-carrier-protein] reductase [NADH] (EC 1.3.1.9)	antibiotic target in susceptible species	18193820;10869170;8284673
K-mer Search	Antibiotic Resistance	PATRIC	Pseudomonas aeruginosa 46	fig|287.18740.peg.1735	inhA, fabI
K-mer Search	Antibiotic Resistance	PATRIC	Pseudomonas aeruginosa 31	fig|287.18738.peg.3069	inhA, fabI
K-mer Search	Antibiotic Resistance	PATRIC	Pseudomonas aeruginosa 37	fig|287.18739.peg.920	inhA, fabI
K-mer Search	Antibiotic Resistance	PATRIC	Pseudomonas aeruginosa 23	fig|287.18737.peg.3438	inhA, fabI
K-mer Search	Antibiotic Resistance	PATRIC	Pseudomonas aeruginosa 11	fig|287.18736.peg.3718	inhA, fabI
K-mer Search	Antibiotic Resistance	PATRIC	Pseudomonas aeruginosa 20	fig|287.19145.peg.1977	inhA, fabI
K-mer Search	Antibiotic Resistance	PATRIC	Pseudomonas aeruginosa 10	fig|287.18735.peg.3523	Iso-tRNA	Isoleucyl-tRNA synthetase (EC 6.1.1.5)	Isoleucyl-tRNA synthetase (EC 6.1.1.5)	antibiotic target in susceptible species	7929087
K-mer Search	Antibiotic Resistance	PATRIC	Pseudomonas aeruginosa 46	fig|287.18740.peg.1470	Iso-tRNA
K-mer Search	Antibiotic Resistance	PATRIC	Pseudomonas aeruginosa 31	fig|287.18738.peg.1864	Iso-tRNA
K-mer Search	Antibiotic Resistance	PATRIC	Pseudomonas aeruginosa 37	fig|287.18739.peg.1156	Iso-tRNA
K-mer Search	Antibiotic Resistance	PATRIC	Pseudomonas aeruginosa 23	fig|287.18737.peg.1361	Iso-tRNA
K-mer Search	Antibiotic Resistance	PATRIC	Pseudomonas aeruginosa 11	fig|287.18736.peg.5912	Iso-tRNA
K-mer Search	Antibiotic Resistance	PATRIC	Pseudomonas aeruginosa 20	fig|287.19145.peg.357	Iso-tRNA
K-mer Search	Antibiotic Resistance	PATRIC	Pseudomonas aeruginosa 10	fig|287.18735.peg.4107	kasA	3-oxoacyl-[acyl-carrier-protein] synthase, KASII (EC 2.3.1.179)	3-oxoacyl-[acyl-carrier-protein] synthase, KASII (EC 2.3.1.179)	antibiotic target in susceptible species	10428945
K-mer Search	Antibiotic Resistance	PATRIC	Pseudomonas aeruginosa 46	fig|287.18740.peg.3937	kasA
K-mer Search	Antibiotic Resistance	PATRIC	Pseudomonas aeruginosa 31	fig|287.18738.peg.4628	kasA
K-mer Search	Antibiotic Resistance	PATRIC	Pseudomonas aeruginosa 37	fig|287.18739.peg.1730	kasA
K-mer Search	Antibiotic Resistance	PATRIC	Pseudomonas aeruginosa 23	fig|287.18737.peg.4192	kasA
K-mer Search	Antibiotic Resistance	PATRIC	Pseudomonas aeruginosa 11	fig|287.18736.peg.1747	kasA
K-mer Search	Antibiotic Resistance	PATRIC	Pseudomonas aeruginosa 20	fig|287.19145.peg.5058	kasA
K-mer Search	Antibiotic Resistance	PATRIC	Pseudomonas aeruginosa 46	fig|287.18740.peg.5982	KPC family	Class A beta-lactamase (EC 3.5.2.6) => KPC family, carbapenem-hydrolyzing	Class A beta-lactamase (EC 3.5.2.6) => KPC family, carbapenem-hydrolyzing	antibiotic inactivation enzyme	27834322
K-mer Search	Antibiotic Resistance	PATRIC	Pseudomonas aeruginosa 10	fig|287.18735.peg.5814	MacA	Macrolide-specific efflux protein MacA	Macrolide-specific efflux protein MacA	efflux pump conferring antibiotic resistance	11544226
K-mer Search	Antibiotic Resistance	PATRIC	Pseudomonas aeruginosa 46	fig|287.18740.peg.1602	MacA
K-mer Search	Antibiotic Resistance	PATRIC	Pseudomonas aeruginosa 31	fig|287.18738.peg.6136	MacA
K-mer Search	Antibiotic Resistance	PATRIC	Pseudomonas aeruginosa 37	fig|287.18739.peg.5600	MacA
K-mer Search	Antibiotic Resistance	PATRIC	Pseudomonas aeruginosa 23	fig|287.18737.peg.4264	MacA
K-mer Search	Antibiotic Resistance	PATRIC	Pseudomonas aeruginosa 11	fig|287.18736.peg.3954	MacA
K-mer Search	Antibiotic Resistance	PATRIC	Pseudomonas aeruginosa 20	fig|287.19145.peg.5046	MacA
K-mer Search	Antibiotic Resistance	PATRIC	Pseudomonas aeruginosa 10	fig|287.18735.peg.5815	MacB	Macrolide export ATP-binding/permease protein MacB	Macrolide export ATP-binding/permease protein MacB	efflux pump conferring antibiotic resistance	11544226
K-mer Search	Antibiotic Resistance	PATRIC	Pseudomonas aeruginosa 46	fig|287.18740.peg.1603	MacB
K-mer Search	Antibiotic Resistance	PATRIC	Pseudomonas aeruginosa 31	fig|287.18738.peg.6135	MacB
K-mer Search	Antibiotic Resistance	PATRIC	Pseudomonas aeruginosa 37	fig|287.18739.peg.5601	MacB
K-mer Search	Antibiotic Resistance	PATRIC	Pseudomonas aeruginosa 23	fig|287.18737.peg.4263	MacB
K-mer Search	Antibiotic Resistance	PATRIC	Pseudomonas aeruginosa 11	fig|287.18736.peg.3953	MacB
K-mer Search	Antibiotic Resistance	PATRIC	Pseudomonas aeruginosa 20	fig|287.19145.peg.5045	MacB
K-mer Search	Antibiotic Resistance	PATRIC	Pseudomonas aeruginosa 10	fig|287.18735.peg.1522	MdtABC-OMF	Outer membrane factor (OMF) lipoprotein associated wth MdtABC efflux system	Outer membrane factor (OMF) lipoprotein associated wth MdtABC efflux system	efflux pump conferring antibiotic resistance
K-mer Search	Antibiotic Resistance	PATRIC	Pseudomonas aeruginosa 46	fig|287.18740.peg.3659	MdtABC-OMF
K-mer Search	Antibiotic Resistance	PATRIC	Pseudomonas aeruginosa 31	fig|287.18738.peg.663	MdtABC-OMF
K-mer Search	Antibiotic Resistance	PATRIC	Pseudomonas aeruginosa 37	fig|287.18739.peg.1976	MdtABC-OMF
K-mer Search	Antibiotic Resistance	PATRIC	Pseudomonas aeruginosa 23	fig|287.18737.peg.4724	MdtABC-OMF
K-mer Search	Antibiotic Resistance	PATRIC	Pseudomonas aeruginosa 11	fig|287.18736.peg.5974	MdtABC-OMF
K-mer Search	Antibiotic Resistance	PATRIC	Pseudomonas aeruginosa 20	fig|287.19145.peg.2595	MdtABC-OMF
K-mer Search	Antibiotic Resistance	PATRIC	Pseudomonas aeruginosa 10	fig|287.18735.peg.1520	MdtABC-TolC	Multidrug efflux system MdtABC-TolC, inner-membrane proton/drug antiporter MdtB (RND type)	Multidrug efflux system MdtABC-TolC, inner-membrane proton/drug antiporter MdtB (RND type)	efflux pump conferring antibiotic resistance	12107134
K-mer Search	Antibiotic Resistance	PATRIC	Pseudomonas aeruginosa 46	fig|287.18740.peg.3662	MdtABC-TolC
K-mer Search	Antibiotic Resistance	PATRIC	Pseudomonas aeruginosa 31	fig|287.18738.peg.661	MdtABC-TolC
K-mer Search	Antibiotic Resistance	PATRIC	Pseudomonas aeruginosa 37	fig|287.18739.peg.1973	MdtABC-TolC
K-mer Search	Antibiotic Resistance	PATRIC	Pseudomonas aeruginosa 23	fig|287.18737.peg.4580	MdtABC-TolC
K-mer Search	Antibiotic Resistance	PATRIC	Pseudomonas aeruginosa 11	fig|287.18736.peg.5972	MdtABC-TolC
K-mer Search	Antibiotic Resistance	PATRIC	Pseudomonas aeruginosa 20	fig|287.19145.peg.2593	MdtABC-TolC
K-mer Search	Antibiotic Resistance	PATRIC	Pseudomonas aeruginosa 10	fig|287.18735.peg.413	MexAB-OprM	Multidrug efflux system, inner membrane proton/drug antiporter (RND type) => MexB of MexAB-OprM	Multidrug efflux system, inner membrane proton/drug antiporter (RND type) => MexB of MexAB-OprM	efflux pump conferring antibiotic resistance	8226684
K-mer Search	Antibiotic Resistance	PATRIC	Pseudomonas aeruginosa 46	fig|287.18740.peg.1880	MexAB-OprM
K-mer Search	Antibiotic Resistance	PATRIC	Pseudomonas aeruginosa 31	fig|287.18738.peg.5223	MexAB-OprM
K-mer Search	Antibiotic Resistance	PATRIC	Pseudomonas aeruginosa 37	fig|287.18739.peg.4607	MexAB-OprM
K-mer Search	Antibiotic Resistance	PATRIC	Pseudomonas aeruginosa 23	fig|287.18737.peg.479	MexAB-OprM
K-mer Search	Antibiotic Resistance	PATRIC	Pseudomonas aeruginosa 11	fig|287.18736.peg.726	MexAB-OprM
K-mer Search	Antibiotic Resistance	PATRIC	Pseudomonas aeruginosa 20	fig|287.19145.peg.62	MexAB-OprM
K-mer Search	Antibiotic Resistance	PATRIC	Pseudomonas aeruginosa 10	fig|287.18735.peg.3565	MexCD-OprJ	Multidrug efflux system, membrane fusion component => MexC of MexCD-OprJ system	Multidrug efflux system, membrane fusion component => MexC of MexCD-OprJ system	efflux pump conferring antibiotic resistance	8878035
K-mer Search	Antibiotic Resistance	PATRIC	Pseudomonas aeruginosa 46	fig|287.18740.peg.1511	MexCD-OprJ
K-mer Search	Antibiotic Resistance	PATRIC	Pseudomonas aeruginosa 31	fig|287.18738.peg.1823	MexCD-OprJ
K-mer Search	Antibiotic Resistance	PATRIC	Pseudomonas aeruginosa 37	fig|287.18739.peg.4622	MexCD-OprJ
K-mer Search	Antibiotic Resistance	PATRIC	Pseudomonas aeruginosa 23	fig|287.18737.peg.1322	MexCD-OprJ
K-mer Search	Antibiotic Resistance	PATRIC	Pseudomonas aeruginosa 11	fig|287.18736.peg.5830	MexCD-OprJ
K-mer Search	Antibiotic Resistance	PATRIC	Pseudomonas aeruginosa 20	fig|287.19145.peg.397	MexCD-OprJ
K-mer Search	Antibiotic Resistance	PATRIC	Pseudomonas aeruginosa 10	fig|287.18735.peg.1555	MexEF-OprN	Multidrug efflux system, membrane fusion component => MexE of MexEF-OprN system	Multidrug efflux system, membrane fusion component => MexE of MexEF-OprN system	efflux pump conferring antibiotic resistance	9044268
K-mer Search	Antibiotic Resistance	PATRIC	Pseudomonas aeruginosa 46	fig|287.18740.peg.5723	MexEF-OprN
K-mer Search	Antibiotic Resistance	PATRIC	Pseudomonas aeruginosa 31	fig|287.18738.peg.697	MexEF-OprN
K-mer Search	Antibiotic Resistance	PATRIC	Pseudomonas aeruginosa 37	fig|287.18739.peg.2010	MexEF-OprN
K-mer Search	Antibiotic Resistance	PATRIC	Pseudomonas aeruginosa 23	fig|287.18737.peg.4688	MexEF-OprN
K-mer Search	Antibiotic Resistance	PATRIC	Pseudomonas aeruginosa 11	fig|287.18736.peg.6436	MexEF-OprN
K-mer Search	Antibiotic Resistance	PATRIC	Pseudomonas aeruginosa 20	fig|287.19145.peg.2629	MexEF-OprN
K-mer Search	Antibiotic Resistance	PATRIC	Pseudomonas aeruginosa 10	fig|287.18735.peg.6197	MexHI-OpmD	Multidrug efflux system, membrane fusion component => MexH of MexHI-OpmD system	Multidrug efflux system, membrane fusion component => MexH of MexHI-OpmD system	efflux pump conferring antibiotic resistance	12177331
K-mer Search	Antibiotic Resistance	PATRIC	Pseudomonas aeruginosa 46	fig|287.18740.peg.1332	MexHI-OpmD
K-mer Search	Antibiotic Resistance	PATRIC	Pseudomonas aeruginosa 31	fig|287.18738.peg.4430	MexHI-OpmD
K-mer Search	Antibiotic Resistance	PATRIC	Pseudomonas aeruginosa 37	fig|287.18739.peg.5035	MexHI-OpmD
K-mer Search	Antibiotic Resistance	PATRIC	Pseudomonas aeruginosa 23	fig|287.18737.peg.1871	MexHI-OpmD
K-mer Search	Antibiotic Resistance	PATRIC	Pseudomonas aeruginosa 11	fig|287.18736.peg.6290	MexHI-OpmD
K-mer Search	Antibiotic Resistance	PATRIC	Pseudomonas aeruginosa 20	fig|287.19145.peg.5407	MexHI-OpmD
K-mer Search	Antibiotic Resistance	PATRIC	Pseudomonas aeruginosa 10	fig|287.18735.peg.174	MexJK-OprM/OpmH	Multidrug efflux system, inner membrane proton/drug antiporter (RND type) => MexK of MexJK-OprM/OpmH system	Multidrug efflux system, inner membrane proton/drug antiporter (RND type) => MexK of MexJK-OprM/OpmH system	efflux pump conferring antibiotic resistance	12193619
K-mer Search	Antibiotic Resistance	PATRIC	Pseudomonas aeruginosa 46	fig|287.18740.peg.957	MexJK-OprM/OpmH
K-mer Search	Antibiotic Resistance	PATRIC	Pseudomonas aeruginosa 31	fig|287.18738.peg.180	MexJK-OprM/OpmH
K-mer Search	Antibiotic Resistance	PATRIC	Pseudomonas aeruginosa 37	fig|287.18739.peg.5626	MexJK-OprM/OpmH
K-mer Search	Antibiotic Resistance	PATRIC	Pseudomonas aeruginosa 23	fig|287.18737.peg.876	MexJK-OprM/OpmH
K-mer Search	Antibiotic Resistance	PATRIC	Pseudomonas aeruginosa 11	fig|287.18736.peg.263	MexJK-OprM/OpmH
K-mer Search	Antibiotic Resistance	PATRIC	Pseudomonas aeruginosa 20	fig|287.19145.peg.891	MexJK-OprM/OpmH
K-mer Search	Antibiotic Resistance	PATRIC	Pseudomonas aeruginosa 10	fig|287.18735.peg.16	MexPQ-OpmE	Multidrug efflux system, membrane fusion component => MexP of MexPQ-OpmE system	Multidrug efflux system, membrane fusion component => MexP of MexPQ-OpmE system	efflux pump conferring antibiotic resistance	16301811
K-mer Search	Antibiotic Resistance	PATRIC	Pseudomonas aeruginosa 46	fig|287.18740.peg.5412	MexPQ-OpmE
K-mer Search	Antibiotic Resistance	PATRIC	Pseudomonas aeruginosa 31	fig|287.18738.peg.21	MexPQ-OpmE
K-mer Search	Antibiotic Resistance	PATRIC	Pseudomonas aeruginosa 37	fig|287.18739.peg.19	MexPQ-OpmE
K-mer Search	Antibiotic Resistance	PATRIC	Pseudomonas aeruginosa 23	fig|287.18737.peg.1092	MexPQ-OpmE
K-mer Search	Antibiotic Resistance	PATRIC	Pseudomonas aeruginosa 11	fig|287.18736.peg.1059	MexPQ-OpmE
K-mer Search	Antibiotic Resistance	PATRIC	Pseudomonas aeruginosa 20	fig|287.19145.peg.4292	MexPQ-OpmE
K-mer Search	Antibiotic Resistance	PATRIC	Pseudomonas aeruginosa 10	fig|287.18735.peg.1871	MexVW-OprM	Multidrug efflux system, inner membrane proton/drug antiporter (RND type) => MexW of MexVW-OprM system	Multidrug efflux system, inner membrane proton/drug antiporter (RND type) => MexW of MexVW-OprM system	efflux pump conferring antibiotic resistance	12951344
K-mer Search	Antibiotic Resistance	PATRIC	Pseudomonas aeruginosa 10	fig|287.18735.peg.1872	MexVW-OprM
K-mer Search	Antibiotic Resistance	PATRIC	Pseudomonas aeruginosa 46	fig|287.18740.peg.3482	MexVW-OprM
K-mer Search	Antibiotic Resistance	PATRIC	Pseudomonas aeruginosa 46	fig|287.18740.peg.3481	MexVW-OprM
K-mer Search	Antibiotic Resistance	PATRIC	Pseudomonas aeruginosa 31	fig|287.18738.peg.5488	MexVW-OprM
K-mer Search	Antibiotic Resistance	PATRIC	Pseudomonas aeruginosa 37	fig|287.18739.peg.4443	MexVW-OprM
K-mer Search	Antibiotic Resistance	PATRIC	Pseudomonas aeruginosa 23	fig|287.18737.peg.3971	MexVW-OprM
K-mer Search	Antibiotic Resistance	PATRIC	Pseudomonas aeruginosa 11	fig|287.18736.peg.3647	MexVW-OprM
K-mer Search	Antibiotic Resistance	PATRIC	Pseudomonas aeruginosa 20	fig|287.19145.peg.2265	MexVW-OprM
K-mer Search	Antibiotic Resistance	PATRIC	Pseudomonas aeruginosa 10	fig|287.18735.peg.5425	MexXY-OMP	Multidrug efflux system, membrane fusion component => MexX of of MexXY/AxyXY	Multidrug efflux system, membrane fusion component => MexX of of MexXY/AxyXY	efflux pump conferring antibiotic resistance	9925549
K-mer Search	Antibiotic Resistance	PATRIC	Pseudomonas aeruginosa 46	fig|287.18740.peg.5807	MexXY-OMP
K-mer Search	Antibiotic Resistance	PATRIC	Pseudomonas aeruginosa 31	fig|287.18738.peg.3627	MexXY-OMP
K-mer Search	Antibiotic Resistance	PATRIC	Pseudomonas aeruginosa 37	fig|287.18739.peg.4189	MexXY-OMP
K-mer Search	Antibiotic Resistance	PATRIC	Pseudomonas aeruginosa 23	fig|287.18737.peg.5417	MexXY-OMP
K-mer Search	Antibiotic Resistance	PATRIC	Pseudomonas aeruginosa 11	fig|287.18736.peg.5319	MexXY-OMP
K-mer Search	Antibiotic Resistance	PATRIC	Pseudomonas aeruginosa 20	fig|287.19145.peg.3249	MexXY-OMP
K-mer Search	Antibiotic Resistance	PATRIC	Pseudomonas aeruginosa 10	fig|287.18735.peg.2118	MurA	UDP-N-acetylglucosamine 1-carboxyvinyltransferase (EC 2.5.1.7)	UDP-N-acetylglucosamine 1-carboxyvinyltransferase (EC 2.5.1.7)	antibiotic target in susceptible species	8994972
K-mer Search	Antibiotic Resistance	PATRIC	Pseudomonas aeruginosa 46	fig|287.18740.peg.1358	MurA
K-mer Search	Antibiotic Resistance	PATRIC	Pseudomonas aeruginosa 31	fig|287.18738.peg.6072	MurA
K-mer Search	Antibiotic Resistance	PATRIC	Pseudomonas aeruginosa 37	fig|287.18739.peg.2207	MurA
K-mer Search	Antibiotic Resistance	PATRIC	Pseudomonas aeruginosa 23	fig|287.18737.peg.1474	MurA
K-mer Search	Antibiotic Resistance	PATRIC	Pseudomonas aeruginosa 11	fig|287.18736.peg.2780	MurA
K-mer Search	Antibiotic Resistance	PATRIC	Pseudomonas aeruginosa 20	fig|287.19145.peg.4049	MurA
K-mer Search	Antibiotic Resistance	PATRIC	Pseudomonas aeruginosa 10	fig|287.18735.peg.1305	OccD1/OprD	Outer membrane low permeability porin, OprD family => OccD1/OprD basic amino acids, carbapenem uptake	Outer membrane low permeability porin, OprD family => OccD1/OprD basic amino acids, carbapenem uptake	protein modulating permeability to antibiotic	24643970;2118530
K-mer Search	Antibiotic Resistance	PATRIC	Pseudomonas aeruginosa 46	fig|287.18740.peg.3105	OccD1/OprD
K-mer Search	Antibiotic Resistance	PATRIC	Pseudomonas aeruginosa 31	fig|287.18738.peg.5413	OccD1/OprD
K-mer Search	Antibiotic Resistance	PATRIC	Pseudomonas aeruginosa 37	fig|287.18739.peg.1439	OccD1/OprD
K-mer Search	Antibiotic Resistance	PATRIC	Pseudomonas aeruginosa 23	fig|287.18737.peg.1638	OccD1/OprD
K-mer Search	Antibiotic Resistance	PATRIC	Pseudomonas aeruginosa 11	fig|287.18736.peg.2599	OccD1/OprD
K-mer Search	Antibiotic Resistance	PATRIC	Pseudomonas aeruginosa 20	fig|287.19145.peg.512	OccD1/OprD
K-mer Search	Antibiotic Resistance	PATRIC	Pseudomonas aeruginosa 10	fig|287.18735.peg.2407	OccD2/OpdC	Outer membrane low permeability porin, OprD family => OccD2/OpdC	Outer membrane low permeability porin, OprD family => OccD2/OpdC	protein modulating permeability to antibiotic	22272184
K-mer Search	Antibiotic Resistance	PATRIC	Pseudomonas aeruginosa 46	fig|287.18740.peg.2261	OccD2/OpdC
K-mer Search	Antibiotic Resistance	PATRIC	Pseudomonas aeruginosa 31	fig|287.18738.peg.1043	OccD2/OpdC
K-mer Search	Antibiotic Resistance	PATRIC	Pseudomonas aeruginosa 37	fig|287.18739.peg.3498	OccD2/OpdC
K-mer Search	Antibiotic Resistance	PATRIC	Pseudomonas aeruginosa 23	fig|287.18737.peg.4383	OccD2/OpdC
K-mer Search	Antibiotic Resistance	PATRIC	Pseudomonas aeruginosa 11	fig|287.18736.peg.2720	OccD2/OpdC
K-mer Search	Antibiotic Resistance	PATRIC	Pseudomonas aeruginosa 20	fig|287.19145.peg.4462	OccD2/OpdC
K-mer Search	Antibiotic Resistance	PATRIC	Pseudomonas aeruginosa 10	fig|287.18735.peg.2171	OccD3/OpdP	Outer membrane low permeability porin, OprD family => OccD3/OpdP Gly-Glu dipeptide	Outer membrane low permeability porin, OprD family => OccD3/OpdP Gly-Glu dipeptide	protein modulating permeability to antibiotic	16790014
K-mer Search	Antibiotic Resistance	PATRIC	Pseudomonas aeruginosa 46	fig|287.18740.peg.1410	OccD3/OpdP
K-mer Search	Antibiotic Resistance	PATRIC	Pseudomonas aeruginosa 31	fig|287.18738.peg.4163	OccD3/OpdP
K-mer Search	Antibiotic Resistance	PATRIC	Pseudomonas aeruginosa 37	fig|287.18739.peg.1095	OccD3/OpdP
K-mer Search	Antibiotic Resistance	PATRIC	Pseudomonas aeruginosa 23	fig|287.18737.peg.1422	OccD3/OpdP
K-mer Search	Antibiotic Resistance	PATRIC	Pseudomonas aeruginosa 11	fig|287.18736.peg.2833	OccD3/OpdP
K-mer Search	Antibiotic Resistance	PATRIC	Pseudomonas aeruginosa 20	fig|287.19145.peg.3455	OccD3/OpdP
K-mer Search	Antibiotic Resistance	PATRIC	Pseudomonas aeruginosa 10	fig|287.18735.peg.3801	OccD4/OpdT	Outer membrane low permeability porin, OprD family => OccD4/OpdT tyrosine	Outer membrane low permeability porin, OprD family => OccD4/OpdT tyrosine	protein modulating permeability to antibiotic	21751344
K-mer Search	Antibiotic Resistance	PATRIC	Pseudomonas aeruginosa 46	fig|287.18740.peg.3638	OccD4/OpdT
K-mer Search	Antibiotic Resistance	PATRIC	Pseudomonas aeruginosa 31	fig|287.18738.peg.685	OccD4/OpdT
K-mer Search	Antibiotic Resistance	PATRIC	Pseudomonas aeruginosa 37	fig|287.18739.peg.1998	OccD4/OpdT
K-mer Search	Antibiotic Resistance	PATRIC	Pseudomonas aeruginosa 23	fig|287.18737.peg.4699	OccD4/OpdT
K-mer Search	Antibiotic Resistance	PATRIC	Pseudomonas aeruginosa 11	fig|287.18736.peg.6447	OccD4/OpdT
K-mer Search	Antibiotic Resistance	PATRIC	Pseudomonas aeruginosa 20	fig|287.19145.peg.2617	OccD4/OpdT
K-mer Search	Antibiotic Resistance	PATRIC	Pseudomonas aeruginosa 10	fig|287.18735.peg.2382	OccD5/OpdI	Outer membrane low permeability porin, OprD family => OccD5/OpdI	Outer membrane low permeability porin, OprD family => OccD5/OpdI	protein modulating permeability to antibiotic	22272184
K-mer Search	Antibiotic Resistance	PATRIC	Pseudomonas aeruginosa 46	fig|287.18740.peg.2234	OccD5/OpdI
K-mer Search	Antibiotic Resistance	PATRIC	Pseudomonas aeruginosa 31	fig|287.18738.peg.1018	OccD5/OpdI
K-mer Search	Antibiotic Resistance	PATRIC	Pseudomonas aeruginosa 37	fig|287.18739.peg.5244	OccD5/OpdI
K-mer Search	Antibiotic Resistance	PATRIC	Pseudomonas aeruginosa 23	fig|287.18737.peg.4358	OccD5/OpdI
K-mer Search	Antibiotic Resistance	PATRIC	Pseudomonas aeruginosa 11	fig|287.18736.peg.2747	OccD5/OpdI
K-mer Search	Antibiotic Resistance	PATRIC	Pseudomonas aeruginosa 20	fig|287.19145.peg.5347	OccD5/OpdI
K-mer Search	Antibiotic Resistance	PATRIC	Pseudomonas aeruginosa 10	fig|287.18735.peg.3056	OccD6/OprQ	Outer membrane low permeability porin, OprD family => OccD6/OprQ involved in adhesion	Outer membrane low permeability porin, OprD family => OccD6/OprQ involved in adhesion	protein modulating permeability to antibiotic	20093292
K-mer Search	Antibiotic Resistance	PATRIC	Pseudomonas aeruginosa 46	fig|287.18740.peg.2186	OccD6/OprQ
K-mer Search	Antibiotic Resistance	PATRIC	Pseudomonas aeruginosa 31	fig|287.18738.peg.6006	OccD6/OprQ
K-mer Search	Antibiotic Resistance	PATRIC	Pseudomonas aeruginosa 37	fig|287.18739.peg.4426	OccD6/OprQ
K-mer Search	Antibiotic Resistance	PATRIC	Pseudomonas aeruginosa 23	fig|287.18737.peg.3023	OccD6/OprQ
K-mer Search	Antibiotic Resistance	PATRIC	Pseudomonas aeruginosa 11	fig|287.18736.peg.5640	OccD6/OprQ
K-mer Search	Antibiotic Resistance	PATRIC	Pseudomonas aeruginosa 20	fig|287.19145.peg.3317	OccD6/OprQ
K-mer Search	Antibiotic Resistance	PATRIC	Pseudomonas aeruginosa 10	fig|287.18735.peg.3651	OccD7/OpdB	Outer membrane low permeability porin, OprD family => OccD7/OpdB proline	Outer membrane low permeability porin, OprD family => OccD7/OpdB proline	protein modulating permeability to antibiotic	15687295
K-mer Search	Antibiotic Resistance	PATRIC	Pseudomonas aeruginosa 46	fig|287.18740.peg.4708	OccD7/OpdB
K-mer Search	Antibiotic Resistance	PATRIC	Pseudomonas aeruginosa 31	fig|287.18738.peg.428	OccD7/OpdB
K-mer Search	Antibiotic Resistance	PATRIC	Pseudomonas aeruginosa 37	fig|287.18739.peg.4677	OccD7/OpdB
K-mer Search	Antibiotic Resistance	PATRIC	Pseudomonas aeruginosa 23	fig|287.18737.peg.3102	OccD7/OpdB
K-mer Search	Antibiotic Resistance	PATRIC	Pseudomonas aeruginosa 11	fig|287.18736.peg.898	OccD7/OpdB
K-mer Search	Antibiotic Resistance	PATRIC	Pseudomonas aeruginosa 20	fig|287.19145.peg.4490	OccD7/OpdB
K-mer Search	Antibiotic Resistance	PATRIC	Pseudomonas aeruginosa 10	fig|287.18735.peg.3115	OccD8/OpdJ	Outer membrane low permeability porin, OprD family => OccD8/OpdJ coexpressed with pyoverdine biosynthesis regulon	Outer membrane low permeability porin, OprD family => OccD8/OpdJ coexpressed with pyoverdine biosynthesis regulon	protein modulating permeability to antibiotic
K-mer Search	Antibiotic Resistance	PATRIC	Pseudomonas aeruginosa 46	fig|287.18740.peg.1633	OccD8/OpdJ
K-mer Search	Antibiotic Resistance	PATRIC	Pseudomonas aeruginosa 31	fig|287.18738.peg.3190	OccD8/OpdJ
K-mer Search	Antibiotic Resistance	PATRIC	Pseudomonas aeruginosa 37	fig|287.18739.peg.1487	OccD8/OpdJ
K-mer Search	Antibiotic Resistance	PATRIC	Pseudomonas aeruginosa 23	fig|287.18737.peg.4781	OccD8/OpdJ
K-mer Search	Antibiotic Resistance	PATRIC	Pseudomonas aeruginosa 11	fig|287.18736.peg.4990	OccD8/OpdJ
K-mer Search	Antibiotic Resistance	PATRIC	Pseudomonas aeruginosa 20	fig|287.19145.peg.3500	OccD8/OpdJ
K-mer Search	Antibiotic Resistance	PATRIC	Pseudomonas aeruginosa 10	fig|287.18735.peg.1709	OccK1/OpdK	Outer membrane low permeability porin, OprD family => OccK1/OpdK benzoate/histidine, carbenicillin and cefoxitin uptake	Outer membrane low permeability porin, OprD family => OccK1/OpdK benzoate/histidine, carbenicillin and cefoxitin uptake	protein modulating permeability to antibiotic	15687295
K-mer Search	Antibiotic Resistance	PATRIC	Pseudomonas aeruginosa 46	fig|287.18740.peg.218	OccK1/OpdK
K-mer Search	Antibiotic Resistance	PATRIC	Pseudomonas aeruginosa 31	fig|287.18738.peg.2202	OccK1/OpdK
K-mer Search	Antibiotic Resistance	PATRIC	Pseudomonas aeruginosa 37	fig|287.18739.peg.293	OccK1/OpdK
K-mer Search	Antibiotic Resistance	PATRIC	Pseudomonas aeruginosa 23	fig|287.18737.peg.3743	OccK1/OpdK
K-mer Search	Antibiotic Resistance	PATRIC	Pseudomonas aeruginosa 11	fig|287.18736.peg.1411	OccK1/OpdK
K-mer Search	Antibiotic Resistance	PATRIC	Pseudomonas aeruginosa 20	fig|287.19145.peg.4903	OccK1/OpdK
K-mer Search	Antibiotic Resistance	PATRIC	Pseudomonas aeruginosa 10	fig|287.18735.peg.4306	OccK10/OpdN	Outer membrane low permeability porin, OprD family => OccK10/OpdN	Outer membrane low permeability porin, OprD family => OccK10/OpdN	protein modulating permeability to antibiotic	22272184
K-mer Search	Antibiotic Resistance	PATRIC	Pseudomonas aeruginosa 46	fig|287.18740.peg.1309	OccK10/OpdN
K-mer Search	Antibiotic Resistance	PATRIC	Pseudomonas aeruginosa 31	fig|287.18738.peg.4407	OccK10/OpdN
K-mer Search	Antibiotic Resistance	PATRIC	Pseudomonas aeruginosa 37	fig|287.18739.peg.4023	OccK10/OpdN
K-mer Search	Antibiotic Resistance	PATRIC	Pseudomonas aeruginosa 23	fig|287.18737.peg.1848	OccK10/OpdN
K-mer Search	Antibiotic Resistance	PATRIC	Pseudomonas aeruginosa 11	fig|287.18736.peg.5483	OccK10/OpdN
K-mer Search	Antibiotic Resistance	PATRIC	Pseudomonas aeruginosa 20	fig|287.19145.peg.5639	OccK10/OpdN
K-mer Search	Antibiotic Resistance	PATRIC	Pseudomonas aeruginosa 10	fig|287.18735.peg.86	OccK11/OpdR	Outer membrane low permeability porin, OprD family => OccK11/OpdR	Outer membrane low permeability porin, OprD family => OccK11/OpdR	protein modulating permeability to antibiotic	22272184
K-mer Search	Antibiotic Resistance	PATRIC	Pseudomonas aeruginosa 46	fig|287.18740.peg.3191	OccK11/OpdR
K-mer Search	Antibiotic Resistance	PATRIC	Pseudomonas aeruginosa 31	fig|287.18738.peg.92	OccK11/OpdR
K-mer Search	Antibiotic Resistance	PATRIC	Pseudomonas aeruginosa 37	fig|287.18739.peg.91	OccK11/OpdR
K-mer Search	Antibiotic Resistance	PATRIC	Pseudomonas aeruginosa 23	fig|287.18737.peg.964	OccK11/OpdR
K-mer Search	Antibiotic Resistance	PATRIC	Pseudomonas aeruginosa 11	fig|287.18736.peg.352	OccK11/OpdR
K-mer Search	Antibiotic Resistance	PATRIC	Pseudomonas aeruginosa 20	fig|287.19145.peg.980	OccK11/OpdR
K-mer Search	Antibiotic Resistance	PATRIC	Pseudomonas aeruginosa 10	fig|287.18735.peg.4932	OccK2/OpdF	Outer membrane low permeability porin, OprD family => OccK2/OpdF	Outer membrane low permeability porin, OprD family => OccK2/OpdF	protein modulating permeability to antibiotic	22272184
K-mer Search	Antibiotic Resistance	PATRIC	Pseudomonas aeruginosa 46	fig|287.18740.peg.5021	OccK2/OpdF
K-mer Search	Antibiotic Resistance	PATRIC	Pseudomonas aeruginosa 31	fig|287.18738.peg.970	OccK2/OpdF
K-mer Search	Antibiotic Resistance	PATRIC	Pseudomonas aeruginosa 37	fig|287.18739.peg.4208	OccK2/OpdF
K-mer Search	Antibiotic Resistance	PATRIC	Pseudomonas aeruginosa 23	fig|287.18737.peg.5645	OccK2/OpdF
K-mer Search	Antibiotic Resistance	PATRIC	Pseudomonas aeruginosa 11	fig|287.18736.peg.5146	OccK2/OpdF
K-mer Search	Antibiotic Resistance	PATRIC	Pseudomonas aeruginosa 10	fig|287.18735.peg.2855	OccK3/OpdO	Outer membrane low permeability porin, OprD family => OccK3/OpdO pyroglutamate, cefotaxime uptake	Outer membrane low permeability porin, OprD family => OccK3/OpdO pyroglutamate, cefotaxime uptake	protein modulating permeability to antibiotic	15687295
K-mer Search	Antibiotic Resistance	PATRIC	Pseudomonas aeruginosa 46	fig|287.18740.peg.2698	OccK3/OpdO
K-mer Search	Antibiotic Resistance	PATRIC	Pseudomonas aeruginosa 31	fig|287.18738.peg.3717	OccK3/OpdO
K-mer Search	Antibiotic Resistance	PATRIC	Pseudomonas aeruginosa 37	fig|287.18739.peg.4397	OccK3/OpdO
K-mer Search	Antibiotic Resistance	PATRIC	Pseudomonas aeruginosa 23	fig|287.18737.peg.2481	OccK3/OpdO
K-mer Search	Antibiotic Resistance	PATRIC	Pseudomonas aeruginosa 11	fig|287.18736.peg.3824	OccK3/OpdO
K-mer Search	Antibiotic Resistance	PATRIC	Pseudomonas aeruginosa 20	fig|287.19145.peg.5863	OccK3/OpdO
K-mer Search	Antibiotic Resistance	PATRIC	Pseudomonas aeruginosa 10	fig|287.18735.peg.2614	OccK4/OpdL	Outer membrane low permeability porin, OprD family => OccK4/OpdL	Outer membrane low permeability porin, OprD family => OccK4/OpdL	protein modulating permeability to antibiotic	22272184
K-mer Search	Antibiotic Resistance	PATRIC	Pseudomonas aeruginosa 46	fig|287.18740.peg.1267	OccK4/OpdL
K-mer Search	Antibiotic Resistance	PATRIC	Pseudomonas aeruginosa 31	fig|287.18738.peg.3403	OccK4/OpdL
K-mer Search	Antibiotic Resistance	PATRIC	Pseudomonas aeruginosa 37	fig|287.18739.peg.2910	OccK4/OpdL
K-mer Search	Antibiotic Resistance	PATRIC	Pseudomonas aeruginosa 23	fig|287.18737.peg.1807	OccK4/OpdL
K-mer Search	Antibiotic Resistance	PATRIC	Pseudomonas aeruginosa 11	fig|287.18736.peg.5794	OccK4/OpdL
K-mer Search	Antibiotic Resistance	PATRIC	Pseudomonas aeruginosa 20	fig|287.19145.peg.2494	OccK4/OpdL
K-mer Search	Antibiotic Resistance	PATRIC	Pseudomonas aeruginosa 10	fig|287.18735.peg.3356	OccK5/OpdH	Outer membrane low permeability porin, OprD family => OccK5/OpdH tricarboxylate	Outer membrane low permeability porin, OprD family => OccK5/OpdH tricarboxylate	protein modulating permeability to antibiotic	17114261
K-mer Search	Antibiotic Resistance	PATRIC	Pseudomonas aeruginosa 46	fig|287.18740.peg.4502	OccK5/OpdH
K-mer Search	Antibiotic Resistance	PATRIC	Pseudomonas aeruginosa 31	fig|287.18738.peg.1711	OccK5/OpdH
K-mer Search	Antibiotic Resistance	PATRIC	Pseudomonas aeruginosa 37	fig|287.18739.peg.2147	OccK5/OpdH
K-mer Search	Antibiotic Resistance	PATRIC	Pseudomonas aeruginosa 23	fig|287.18737.peg.3863	OccK5/OpdH
K-mer Search	Antibiotic Resistance	PATRIC	Pseudomonas aeruginosa 11	fig|287.18736.peg.3350	OccK5/OpdH
K-mer Search	Antibiotic Resistance	PATRIC	Pseudomonas aeruginosa 20	fig|287.19145.peg.2761	OccK5/OpdH
K-mer Search	Antibiotic Resistance	PATRIC	Pseudomonas aeruginosa 10	fig|287.18735.peg.795	OccK6/OpdQ	Outer membrane low permeability porin, OprD family => OccK6/OpdQ	Outer membrane low permeability porin, OprD family => OccK6/OpdQ	protein modulating permeability to antibiotic	22272184
K-mer Search	Antibiotic Resistance	PATRIC	Pseudomonas aeruginosa 46	fig|287.18740.peg.1009	OccK6/OpdQ
K-mer Search	Antibiotic Resistance	PATRIC	Pseudomonas aeruginosa 31	fig|287.18738.peg.2556	OccK6/OpdQ
K-mer Search	Antibiotic Resistance	PATRIC	Pseudomonas aeruginosa 37	fig|287.18739.peg.2099	OccK6/OpdQ
K-mer Search	Antibiotic Resistance	PATRIC	Pseudomonas aeruginosa 23	fig|287.18737.peg.140	OccK6/OpdQ
K-mer Search	Antibiotic Resistance	PATRIC	Pseudomonas aeruginosa 11	fig|287.18736.peg.2445	OccK6/OpdQ
K-mer Search	Antibiotic Resistance	PATRIC	Pseudomonas aeruginosa 20	fig|287.19145.peg.5825	OccK6/OpdQ
K-mer Search	Antibiotic Resistance	PATRIC	Pseudomonas aeruginosa 10	fig|287.18735.peg.979	OccK7/OpdD	Outer membrane low permeability porin, OprD family => OccK7/OpdD, meropenem uptake	Outer membrane low permeability porin, OprD family => OccK7/OpdD, meropenem uptake	protein modulating permeability to antibiotic	22272184
K-mer Search	Antibiotic Resistance	PATRIC	Pseudomonas aeruginosa 46	fig|287.18740.peg.532	OccK7/OpdD
K-mer Search	Antibiotic Resistance	PATRIC	Pseudomonas aeruginosa 31	fig|287.18738.peg.2460	OccK7/OpdD
K-mer Search	Antibiotic Resistance	PATRIC	Pseudomonas aeruginosa 37	fig|287.18739.peg.364	OccK7/OpdD
K-mer Search	Antibiotic Resistance	PATRIC	Pseudomonas aeruginosa 37	fig|287.18739.peg.363	OccK7/OpdD
K-mer Search	Antibiotic Resistance	PATRIC	Pseudomonas aeruginosa 23	fig|287.18737.peg.1542	OccK7/OpdD
K-mer Search	Antibiotic Resistance	PATRIC	Pseudomonas aeruginosa 11	fig|287.18736.peg.2114	OccK7/OpdD
K-mer Search	Antibiotic Resistance	PATRIC	Pseudomonas aeruginosa 10	fig|287.18735.peg.5981	OccK8/OprE	Outer membrane low permeability porin, OprD family => OccK8/OprE anaerobically-induced	Outer membrane low permeability porin, OprD family => OccK8/OprE anaerobically-induced	protein modulating permeability to antibiotic	8394980
K-mer Search	Antibiotic Resistance	PATRIC	Pseudomonas aeruginosa 46	fig|287.18740.peg.6264	OccK8/OprE
K-mer Search	Antibiotic Resistance	PATRIC	Pseudomonas aeruginosa 31	fig|287.18738.peg.5263	OccK8/OprE
K-mer Search	Antibiotic Resistance	PATRIC	Pseudomonas aeruginosa 37	fig|287.18739.peg.5962	OccK8/OprE
K-mer Search	Antibiotic Resistance	PATRIC	Pseudomonas aeruginosa 23	fig|287.18737.peg.5635	OccK8/OprE
K-mer Search	Antibiotic Resistance	PATRIC	Pseudomonas aeruginosa 11	fig|287.18736.peg.6025	OccK8/OprE
K-mer Search	Antibiotic Resistance	PATRIC	Pseudomonas aeruginosa 20	fig|287.19145.peg.2207	OccK8/OprE
K-mer Search	Antibiotic Resistance	PATRIC	Pseudomonas aeruginosa 10	fig|287.18735.peg.2958	OccK9/OpdG	Outer membrane low permeability porin, OprD family => OccK9/OpdG	Outer membrane low permeability porin, OprD family => OccK9/OpdG	protein modulating permeability to antibiotic	22272184
K-mer Search	Antibiotic Resistance	PATRIC	Pseudomonas aeruginosa 46	fig|287.18740.peg.2804	OccK9/OpdG
K-mer Search	Antibiotic Resistance	PATRIC	Pseudomonas aeruginosa 31	fig|287.18738.peg.3822	OccK9/OpdG
K-mer Search	Antibiotic Resistance	PATRIC	Pseudomonas aeruginosa 37	fig|287.18739.peg.1293	OccK9/OpdG
K-mer Search	Antibiotic Resistance	PATRIC	Pseudomonas aeruginosa 23	fig|287.18737.peg.2587	OccK9/OpdG
K-mer Search	Antibiotic Resistance	PATRIC	Pseudomonas aeruginosa 11	fig|287.18736.peg.3937	OccK9/OpdG
K-mer Search	Antibiotic Resistance	PATRIC	Pseudomonas aeruginosa 20	fig|287.19145.peg.2389	OccK9/OpdG
K-mer Search	Antibiotic Resistance	PATRIC	Pseudomonas aeruginosa 10	fig|287.18735.peg.5975	OprB	Carbohydrate-selective porin OprB	Carbohydrate-selective porin OprB	protein modulating permeability to antibiotic	7768797;8125108
K-mer Search	Antibiotic Resistance	PATRIC	Pseudomonas aeruginosa 46	fig|287.18740.peg.6201	OprB
K-mer Search	Antibiotic Resistance	PATRIC	Pseudomonas aeruginosa 31	fig|287.18738.peg.6478	OprB
K-mer Search	Antibiotic Resistance	PATRIC	Pseudomonas aeruginosa 37	fig|287.18739.peg.2823	OprB
K-mer Search	Antibiotic Resistance	PATRIC	Pseudomonas aeruginosa 23	fig|287.18737.peg.5985	OprB
K-mer Search	Antibiotic Resistance	PATRIC	Pseudomonas aeruginosa 11	fig|287.18736.peg.6760	OprB
K-mer Search	Antibiotic Resistance	PATRIC	Pseudomonas aeruginosa 20	fig|287.19145.peg.5676	OprB
K-mer Search	Antibiotic Resistance	PATRIC	Pseudomonas aeruginosa 10	fig|287.18735.peg.2743	OprF	Nonspecific porin and structural outer membrane protein OprF	Nonspecific porin and structural outer membrane protein OprF	protein modulating permeability to antibiotic	16595653;2447060;16617058
K-mer Search	Antibiotic Resistance	PATRIC	Pseudomonas aeruginosa 46	fig|287.18740.peg.1700	OprF
K-mer Search	Antibiotic Resistance	PATRIC	Pseudomonas aeruginosa 31	fig|287.18738.peg.2659	OprF
K-mer Search	Antibiotic Resistance	PATRIC	Pseudomonas aeruginosa 37	fig|287.18739.peg.3279	OprF
K-mer Search	Antibiotic Resistance	PATRIC	Pseudomonas aeruginosa 23	fig|287.18737.peg.2069	OprF
K-mer Search	Antibiotic Resistance	PATRIC	Pseudomonas aeruginosa 11	fig|287.18736.peg.5593	OprF
K-mer Search	Antibiotic Resistance	PATRIC	Pseudomonas aeruginosa 20	fig|287.19145.peg.1729	OprF
K-mer Search	Antibiotic Resistance	PATRIC	Pseudomonas aeruginosa 11	fig|287.18736.peg.1060	OprM/OprM family	Multidrug efflux system, outer membrane factor lipoprotein of OprM/OprM family	Multidrug efflux system, outer membrane factor lipoprotein of OprM/OprM family	efflux pump conferring antibiotic resistance
K-mer Search	Antibiotic Resistance	PATRIC	Pseudomonas aeruginosa 46	fig|287.18740.peg.6370	OXA-2 family	Class D beta-lactamase (EC 3.5.2.6) => OXA-2 family	Class D beta-lactamase (EC 3.5.2.6) => OXA-2 family	antibiotic inactivation enzyme	6335398
K-mer Search	Antibiotic Resistance	PATRIC	Pseudomonas aeruginosa 37	fig|287.18739.peg.6303	OXA-2 family
K-mer Search	Antibiotic Resistance	PATRIC	Pseudomonas aeruginosa 10	fig|287.18735.peg.2004	OXA-50 family	Class D beta-lactamase (EC 3.5.2.6) => OXA-50 family, oxacillin-hydrolyzing	Class D beta-lactamase (EC 3.5.2.6) => OXA-50 family, oxacillin-hydrolyzing	antibiotic inactivation enzyme	15155197
K-mer Search	Antibiotic Resistance	PATRIC	Pseudomonas aeruginosa 46	fig|287.18740.peg.2873	OXA-50 family
K-mer Search	Antibiotic Resistance	PATRIC	Pseudomonas aeruginosa 31	fig|287.18738.peg.1506	OXA-50 family
K-mer Search	Antibiotic Resistance	PATRIC	Pseudomonas aeruginosa 37	fig|287.18739.peg.2508	OXA-50 family
K-mer Search	Antibiotic Resistance	PATRIC	Pseudomonas aeruginosa 23	fig|287.18737.peg.765	OXA-50 family
K-mer Search	Antibiotic Resistance	PATRIC	Pseudomonas aeruginosa 11	fig|287.18736.peg.3125	OXA-50 family
K-mer Search	Antibiotic Resistance	PATRIC	Pseudomonas aeruginosa 20	fig|287.19145.peg.1094	OXA-50 family
K-mer Search	Antibiotic Resistance	PATRIC	Pseudomonas aeruginosa 10	fig|287.18735.peg.3234	OxyR	Hydrogen peroxide-inducible genes activator => OxyR	Hydrogen peroxide-inducible genes activator => OxyR	regulator modulating expression of antibiotic resistance genes	25799046
K-mer Search	Antibiotic Resistance	PATRIC	Pseudomonas aeruginosa 46	fig|287.18740.peg.3409	OxyR
K-mer Search	Antibiotic Resistance	PATRIC	Pseudomonas aeruginosa 31	fig|287.18738.peg.3907	OxyR
K-mer Search	Antibiotic Resistance	PATRIC	Pseudomonas aeruginosa 23	fig|287.18737.peg.4534	OxyR
K-mer Search	Antibiotic Resistance	PATRIC	Pseudomonas aeruginosa 11	fig|287.18736.peg.4105	OxyR
K-mer Search	Antibiotic Resistance	PATRIC	Pseudomonas aeruginosa 20	fig|287.19145.peg.2910	OxyR
K-mer Search	Antibiotic Resistance	PATRIC	Pseudomonas aeruginosa 10	fig|287.18735.peg.2587	PDC family	Class C beta-lactamase (EC 3.5.2.6) => PDC family	Class C beta-lactamase (EC 3.5.2.6) => PDC family	antibiotic inactivation enzyme	19258272
K-mer Search	Antibiotic Resistance	PATRIC	Pseudomonas aeruginosa 46	fig|287.18740.peg.1240	PDC family
K-mer Search	Antibiotic Resistance	PATRIC	Pseudomonas aeruginosa 31	fig|287.18738.peg.3375	PDC family
K-mer Search	Antibiotic Resistance	PATRIC	Pseudomonas aeruginosa 37	fig|287.18739.peg.2882	PDC family
K-mer Search	Antibiotic Resistance	PATRIC	Pseudomonas aeruginosa 23	fig|287.18737.peg.1777	PDC family
K-mer Search	Antibiotic Resistance	PATRIC	Pseudomonas aeruginosa 11	fig|287.18736.peg.4133	PDC family
K-mer Search	Antibiotic Resistance	PATRIC	Pseudomonas aeruginosa 20	fig|287.19145.peg.2465	PDC family
K-mer Search	Antibiotic Resistance	PATRIC	Pseudomonas aeruginosa 10	fig|287.18735.peg.2811	PgsA	CDP-diacylglycerol--glycerol-3-phosphate 3-phosphatidyltransferase (EC 2.7.8.5)	CDP-diacylglycerol--glycerol-3-phosphate 3-phosphatidyltransferase (EC 2.7.8.5)	protein altering cell wall charge conferring antibiotic resistance	22238576
K-mer Search	Antibiotic Resistance	PATRIC	Pseudomonas aeruginosa 46	fig|287.18740.peg.2585	PgsA
K-mer Search	Antibiotic Resistance	PATRIC	Pseudomonas aeruginosa 31	fig|287.18738.peg.549	PgsA
K-mer Search	Antibiotic Resistance	PATRIC	Pseudomonas aeruginosa 37	fig|287.18739.peg.1638	PgsA
K-mer Search	Antibiotic Resistance	PATRIC	Pseudomonas aeruginosa 23	fig|287.18737.peg.2819	PgsA
K-mer Search	Antibiotic Resistance	PATRIC	Pseudomonas aeruginosa 11	fig|287.18736.peg.1020	PgsA
K-mer Search	Antibiotic Resistance	PATRIC	Pseudomonas aeruginosa 20	fig|287.19145.peg.832	PgsA
K-mer Search	Antibiotic Resistance	PATRIC	Pseudomonas aeruginosa 10	fig|287.18735.peg.5100	rho	Transcription termination factor Rho	Transcription termination factor Rho	antibiotic target in susceptible species	8466900
K-mer Search	Antibiotic Resistance	PATRIC	Pseudomonas aeruginosa 46	fig|287.18740.peg.5220	rho
K-mer Search	Antibiotic Resistance	PATRIC	Pseudomonas aeruginosa 31	fig|287.18738.peg.5722	rho
K-mer Search	Antibiotic Resistance	PATRIC	Pseudomonas aeruginosa 37	fig|287.18739.peg.2301	rho
K-mer Search	Antibiotic Resistance	PATRIC	Pseudomonas aeruginosa 23	fig|287.18737.peg.3296	rho
K-mer Search	Antibiotic Resistance	PATRIC	Pseudomonas aeruginosa 11	fig|287.18736.peg.1716	rho
K-mer Search	Antibiotic Resistance	PATRIC	Pseudomonas aeruginosa 20	fig|287.19145.peg.3379	rho
K-mer Search	Antibiotic Resistance	PATRIC	Pseudomonas aeruginosa 10	fig|287.18735.peg.4638	rpoB	DNA-directed RNA polymerase beta subunit (EC 2.7.7.6)	DNA-directed RNA polymerase beta subunit (EC 2.7.7.6)	antibiotic target in susceptible species	3050121;15047531;16723576
K-mer Search	Antibiotic Resistance	PATRIC	Pseudomonas aeruginosa 46	fig|287.18740.peg.4910	rpoB
K-mer Search	Antibiotic Resistance	PATRIC	Pseudomonas aeruginosa 31	fig|287.18738.peg.5502	rpoB
K-mer Search	Antibiotic Resistance	PATRIC	Pseudomonas aeruginosa 37	fig|287.18739.peg.5226	rpoB
K-mer Search	Antibiotic Resistance	PATRIC	Pseudomonas aeruginosa 23	fig|287.18737.peg.5543	rpoB
K-mer Search	Antibiotic Resistance	PATRIC	Pseudomonas aeruginosa 11	fig|287.18736.peg.6483	rpoB
K-mer Search	Antibiotic Resistance	PATRIC	Pseudomonas aeruginosa 20	fig|287.19145.peg.3964	rpoB
K-mer Search	Antibiotic Resistance	PATRIC	Pseudomonas aeruginosa 10	fig|287.18735.peg.4639	rpoC	DNA-directed RNA polymerase beta' subunit (EC 2.7.7.6)	DNA-directed RNA polymerase beta' subunit (EC 2.7.7.6)	antibiotic target in susceptible species	16723576
K-mer Search	Antibiotic Resistance	PATRIC	Pseudomonas aeruginosa 46	fig|287.18740.peg.4911	rpoC				16723576
K-mer Search	Antibiotic Resistance	PATRIC	Pseudomonas aeruginosa 31	fig|287.18738.peg.5503	rpoC				16723576
K-mer Search	Antibiotic Resistance	PATRIC	Pseudomonas aeruginosa 37	fig|287.18739.peg.5215	rpoC				16723576
K-mer Search	Antibiotic Resistance	PATRIC	Pseudomonas aeruginosa 37	fig|287.18739.peg.5227	rpoC				16723576
K-mer Search	Antibiotic Resistance	PATRIC	Pseudomonas aeruginosa 23	fig|287.18737.peg.5542	rpoC				16723576
K-mer Search	Antibiotic Resistance	PATRIC	Pseudomonas aeruginosa 11	fig|287.18736.peg.6482	rpoC				16723576
K-mer Search	Antibiotic Resistance	PATRIC	Pseudomonas aeruginosa 20	fig|287.19145.peg.3963	rpoC				16723576
K-mer Search	Antibiotic Resistance	PATRIC	Pseudomonas aeruginosa 10	fig|287.18735.peg.4644	S10p	SSU ribosomal protein S10p (S20e)	SSU ribosomal protein S10p (S20e)	antibiotic target in susceptible species	26124155
K-mer Search	Antibiotic Resistance	PATRIC	Pseudomonas aeruginosa 46	fig|287.18740.peg.4916	S10p
K-mer Search	Antibiotic Resistance	PATRIC	Pseudomonas aeruginosa 31	fig|287.18738.peg.5508	S10p
K-mer Search	Antibiotic Resistance	PATRIC	Pseudomonas aeruginosa 37	fig|287.18739.peg.5428	S10p
K-mer Search	Antibiotic Resistance	PATRIC	Pseudomonas aeruginosa 23	fig|287.18737.peg.5537	S10p
K-mer Search	Antibiotic Resistance	PATRIC	Pseudomonas aeruginosa 11	fig|287.18736.peg.5295	S10p
K-mer Search	Antibiotic Resistance	PATRIC	Pseudomonas aeruginosa 20	fig|287.19145.peg.3958	S10p
K-mer Search	Antibiotic Resistance	PATRIC	Pseudomonas aeruginosa 10	fig|287.18735.peg.4640	S12p	SSU ribosomal protein S12p (S23e)	SSU ribosomal protein S12p (S23e)	antibiotic target in susceptible species	7934937
K-mer Search	Antibiotic Resistance	PATRIC	Pseudomonas aeruginosa 46	fig|287.18740.peg.4912	S12p
K-mer Search	Antibiotic Resistance	PATRIC	Pseudomonas aeruginosa 31	fig|287.18738.peg.5504	S12p
K-mer Search	Antibiotic Resistance	PATRIC	Pseudomonas aeruginosa 37	fig|287.18739.peg.5216	S12p
K-mer Search	Antibiotic Resistance	PATRIC	Pseudomonas aeruginosa 23	fig|287.18737.peg.5541	S12p
K-mer Search	Antibiotic Resistance	PATRIC	Pseudomonas aeruginosa 11	fig|287.18736.peg.6481	S12p
K-mer Search	Antibiotic Resistance	PATRIC	Pseudomonas aeruginosa 20	fig|287.19145.peg.3962	S12p
K-mer Search	Antibiotic Resistance	PATRIC	Pseudomonas aeruginosa 46	fig|287.18740.peg.5985	TEM family	Class A beta-lactamase (EC 3.5.2.6) => TEM family	Class A beta-lactamase (EC 3.5.2.6) => TEM family	antibiotic inactivation enzyme	11585791
K-mer Search	Antibiotic Resistance	PATRIC	Pseudomonas aeruginosa 10	fig|287.18735.peg.1628	TolC/OpmH	Outer membrane channel TolC (OpmH)	Outer membrane channel TolC (OpmH)	efflux pump conferring antibiotic resistance	6219270
K-mer Search	Antibiotic Resistance	PATRIC	Pseudomonas aeruginosa 46	fig|287.18740.peg.298	TolC/OpmH
K-mer Search	Antibiotic Resistance	PATRIC	Pseudomonas aeruginosa 31	fig|287.18738.peg.2282	TolC/OpmH
K-mer Search	Antibiotic Resistance	PATRIC	Pseudomonas aeruginosa 37	fig|287.18739.peg.213	TolC/OpmH
K-mer Search	Antibiotic Resistance	PATRIC	Pseudomonas aeruginosa 23	fig|287.18737.peg.3662	TolC/OpmH
K-mer Search	Antibiotic Resistance	PATRIC	Pseudomonas aeruginosa 11	fig|287.18736.peg.1490	TolC/OpmH
K-mer Search	Antibiotic Resistance	PATRIC	Pseudomonas aeruginosa 20	fig|287.19145.peg.4966	TolC/OpmH
K-mer Search	Antibiotic Resistance	PATRIC	Pseudomonas aeruginosa 10	fig|287.18735.peg.2413	TriABC-OpmH	Multidrug efflux system, membrane fusion component => TriA of TriABC-OpmH system	Multidrug efflux system, membrane fusion component => TriA of TriABC-OpmH system	efflux pump conferring antibiotic resistance	17720796
K-mer Search	Antibiotic Resistance	PATRIC	Pseudomonas aeruginosa 46	fig|287.18740.peg.2267	TriABC-OpmH
K-mer Search	Antibiotic Resistance	PATRIC	Pseudomonas aeruginosa 31	fig|287.18738.peg.1047	TriABC-OpmH
K-mer Search	Antibiotic Resistance	PATRIC	Pseudomonas aeruginosa 37	fig|287.18739.peg.3494	TriABC-OpmH
K-mer Search	Antibiotic Resistance	PATRIC	Pseudomonas aeruginosa 23	fig|287.18737.peg.4388	TriABC-OpmH
K-mer Search	Antibiotic Resistance	PATRIC	Pseudomonas aeruginosa 11	fig|287.18736.peg.2716	TriABC-OpmH
K-mer Search	Antibiotic Resistance	PATRIC	Pseudomonas aeruginosa 20	fig|287.19145.peg.4458	TriABC-OpmH

## Sheet: CLINICAL ISOLATES. CARD
Supplementary material S2. Resistance genes found in clinical isolates of P. aeruginosa
Evidence	Property	Source	Genome Name	BRC ID	Source ID	Source Organism	Gene	Product	Classification	Subject Coverage	Query Coverage	Identity	E-value
BLAT	Antibiotic Resistance	CARD	Pseudomonas aeruginosa 46	fig|287.18740.peg.6403	CAJ32504.1	Pseudomonas aeruginosa	aadA6	Aminoglycoside 3''-nucleotidyltransferase (EC 2.7.7.-) => ANT(3'')-Ia (AadA family)	aminoglycoside resistance gene,antibiotic inactivation enzyme	100	99	100	1e-158
BLAT	Antibiotic Resistance	CARD	Pseudomonas aeruginosa 10	fig|287.18735.peg.5425	NP_250709.1	Pseudomonas aeruginosa PAO1	amrA	Multidrug efflux system, membrane fusion component => MexX of of MexXY/AxyXY	efflux pump conferring antibiotic resistance	100	100	98	1e-217
BLAT	Antibiotic Resistance	CARD	Pseudomonas aeruginosa 46	fig|287.18740.peg.5808	NP_250709.1	Pseudomonas aeruginosa PAO1	amrA			100	100	98	1e-217
BLAT	Antibiotic Resistance	CARD	Pseudomonas aeruginosa 31	fig|287.18738.peg.3627	NP_250709.1	Pseudomonas aeruginosa PAO1	amrA			100	100	98	1e-217
BLAT	Antibiotic Resistance	CARD	Pseudomonas aeruginosa 37	fig|287.18739.peg.4189	NP_250709.1	Pseudomonas aeruginosa PAO1	amrA			100	100	98	1e-217
BLAT	Antibiotic Resistance	CARD	Pseudomonas aeruginosa 23	fig|287.18737.peg.5417	NP_250709.1	Pseudomonas aeruginosa PAO1	amrA			100	100	98	1e-217
BLAT	Antibiotic Resistance	CARD	Pseudomonas aeruginosa 11	fig|287.18736.peg.5318	NP_250709.1	Pseudomonas aeruginosa PAO1	amrA			100	100	99	1e-218
BLAT	Antibiotic Resistance	CARD	Pseudomonas aeruginosa 20	fig|287.19145.peg.3249	NP_250709.1	Pseudomonas aeruginosa PAO1	amrA			100	100	94	1e-210
BLAT	Antibiotic Resistance	CARD	Pseudomonas aeruginosa 10	fig|287.18735.peg.5426	NP_250708.1	Pseudomonas aeruginosa PAO1	amrB	Multidrug efflux system, inner membrane proton/drug antiporter (RND type) => MexY of MexXY/AxyXY	efflux pump conferring antibiotic resistance	100	100	99	0.0
BLAT	Antibiotic Resistance	CARD	Pseudomonas aeruginosa 46	fig|287.18740.peg.5807	NP_250708.1	Pseudomonas aeruginosa PAO1	amrB			100	100	99	0.0
BLAT	Antibiotic Resistance	CARD	Pseudomonas aeruginosa 31	fig|287.18738.peg.3626	NP_250708.1	Pseudomonas aeruginosa PAO1	amrB			100	100	99	0.0
BLAT	Antibiotic Resistance	CARD	Pseudomonas aeruginosa 37	fig|287.18739.peg.4190	NP_250708.1	Pseudomonas aeruginosa PAO1	amrB			100	100	99	0.0
BLAT	Antibiotic Resistance	CARD	Pseudomonas aeruginosa 23	fig|287.18737.peg.5416	NP_250708.1	Pseudomonas aeruginosa PAO1	amrB			100	100	99	0.0
BLAT	Antibiotic Resistance	CARD	Pseudomonas aeruginosa 11	fig|287.18736.peg.5319	NP_250708.1	Pseudomonas aeruginosa PAO1	amrB			100	100	99	0.0
BLAT	Antibiotic Resistance	CARD	Pseudomonas aeruginosa 20	fig|287.19145.peg.3250	NP_250708.1	Pseudomonas aeruginosa PAO1	amrB			99	99	96	0.0
BLAT	Antibiotic Resistance	CARD	Pseudomonas aeruginosa 46	fig|287.18740.peg.6202	ABK33456.1	Pseudomonas aeruginosa	APH(3'')-Ib	Aminoglycoside 3''-phosphotransferase (EC 2.7.1.87) => APH(3'')-I	aminoglycoside resistance gene,antibiotic inactivation enzyme	18	100	100	6e-21
BLAT	Antibiotic Resistance	CARD	Pseudomonas aeruginosa 37	fig|287.18739.peg.4541	ABK33456.1	Pseudomonas aeruginosa	APH(3'')-Ib			30	100	100	4e-41
BLAT	Antibiotic Resistance	CARD	Pseudomonas aeruginosa 37	fig|287.18739.peg.5668	ABK33456.1	Pseudomonas aeruginosa	APH(3'')-Ib			20	100	100	8e-24
BLAT	Antibiotic Resistance	CARD	Pseudomonas aeruginosa 20	fig|287.19145.peg.1939	ABK33456.1	Pseudomonas aeruginosa	APH(3'')-Ib			100	100	99	1e-156
BLAT	Antibiotic Resistance	CARD	Pseudomonas aeruginosa 10	fig|287.18735.peg.2596	CAA62365.1	Pseudomonas aeruginosa	APH(3')-IIb	Aminoglycoside 3'-phosphotransferase (EC 2.7.1.95) => APH(3')-II/APH(3')-XV	aminoglycoside resistance gene,antibiotic inactivation enzyme	96	97	98	1e-148
BLAT	Antibiotic Resistance	CARD	Pseudomonas aeruginosa 46	fig|287.18740.peg.1249	CAA62365.1	Pseudomonas aeruginosa	APH(3')-IIb			100	100	98	1e-154
BLAT	Antibiotic Resistance	CARD	Pseudomonas aeruginosa 31	fig|287.18738.peg.3385	CAA62365.1	Pseudomonas aeruginosa	APH(3')-IIb			96	97	98	1e-148
BLAT	Antibiotic Resistance	CARD	Pseudomonas aeruginosa 37	fig|287.18739.peg.2891	CAA62365.1	Pseudomonas aeruginosa	APH(3')-IIb			100	100	98	1e-154
BLAT	Antibiotic Resistance	CARD	Pseudomonas aeruginosa 23	fig|287.18737.peg.1787	CAA62365.1	Pseudomonas aeruginosa	APH(3')-IIb			100	100	98	1e-154
BLAT	Antibiotic Resistance	CARD	Pseudomonas aeruginosa 11	fig|287.18736.peg.5776	CAA62365.1	Pseudomonas aeruginosa	APH(3')-IIb			100	100	98	1e-153
BLAT	Antibiotic Resistance	CARD	Pseudomonas aeruginosa 20	fig|287.19145.peg.2475	CAA62365.1	Pseudomonas aeruginosa	APH(3')-IIb			100	100	87	1e-137
BLAT	Antibiotic Resistance	CARD	Pseudomonas aeruginosa 46	fig|287.18740.peg.6392	AAC23556.1	Pseudomonas aeruginosa	APH(6)-Id	Aminoglycoside 6-phosphotransferase (EC 2.7.1.72) => APH(6)-Ic/APH(6)-Id	aminoglycoside resistance gene,antibiotic inactivation enzyme	99	100	99	1e-159
BLAT	Antibiotic Resistance	CARD	Pseudomonas aeruginosa 37	fig|287.18739.peg.4540	AAC23556.1	Pseudomonas aeruginosa	APH(6)-Id			99	100	99	1e-159
BLAT	Antibiotic Resistance	CARD	Pseudomonas aeruginosa 20	fig|287.19145.peg.1938	AAC23556.1	Pseudomonas aeruginosa	APH(6)-Id			100	100	99	1e-160
BLAT	Antibiotic Resistance	CARD	Pseudomonas aeruginosa 10	fig|287.18735.peg.48	NP_252244	Pseudomonas aeruginosa PAO1	arnA	UDP-4-amino-4-deoxy-L-arabinose formyltransferase (EC 2.1.2.13) / UDP-glucuronic acid oxidase (UDP-4-keto-hexauronic acid decarboxylating) (EC 1.1.1.305)		100	100	99	0.0
BLAT	Antibiotic Resistance	CARD	Pseudomonas aeruginosa 46	fig|287.18740.peg.6017	NP_252244	Pseudomonas aeruginosa PAO1	arnA			100	100	99	0.0
BLAT	Antibiotic Resistance	CARD	Pseudomonas aeruginosa 31	fig|287.18738.peg.54	NP_252244	Pseudomonas aeruginosa PAO1	arnA			100	100	99	0.0
BLAT	Antibiotic Resistance	CARD	Pseudomonas aeruginosa 37	fig|287.18739.peg.52	NP_252244	Pseudomonas aeruginosa PAO1	arnA			100	100	99	0.0
BLAT	Antibiotic Resistance	CARD	Pseudomonas aeruginosa 23	fig|287.18737.peg.1001	NP_252244	Pseudomonas aeruginosa PAO1	arnA			100	100	99	0.0
BLAT	Antibiotic Resistance	CARD	Pseudomonas aeruginosa 11	fig|287.18736.peg.388	NP_252244	Pseudomonas aeruginosa PAO1	arnA			100	100	99	0.0
BLAT	Antibiotic Resistance	CARD	Pseudomonas aeruginosa 10	fig|287.18735.peg.5352	NP_249397.1	Pseudomonas aeruginosa PAO1	catB7	Chloramphenicol O-acetyltransferase (EC 2.3.1.28) => CatB family	antibiotic inactivation enzyme,chloramphenicol resistance gene	83	100	98	1e-103
BLAT	Antibiotic Resistance	CARD	Pseudomonas aeruginosa 46	fig|287.18740.peg.4744	NP_249397.1	Pseudomonas aeruginosa PAO1	catB7			100	100	98	1e-126
BLAT	Antibiotic Resistance	CARD	Pseudomonas aeruginosa 31	fig|287.18738.peg.1649	NP_249397.1	Pseudomonas aeruginosa PAO1	catB7			83	100	98	1e-103
BLAT	Antibiotic Resistance	CARD	Pseudomonas aeruginosa 37	fig|287.18739.peg.5289	NP_249397.1	Pseudomonas aeruginosa PAO1	catB7			100	100	98	1e-126
BLAT	Antibiotic Resistance	CARD	Pseudomonas aeruginosa 23	fig|287.18737.peg.3827	NP_249397.1	Pseudomonas aeruginosa PAO1	catB7			100	100	98	1e-125
BLAT	Antibiotic Resistance	CARD	Pseudomonas aeruginosa 11	fig|287.18736.peg.3386	NP_249397.1	Pseudomonas aeruginosa PAO1	catB7			100	100	99	1e-126
BLAT	Antibiotic Resistance	CARD	Pseudomonas aeruginosa 10	fig|287.18735.peg.1610	NP_253677.1	Pseudomonas aeruginosa PAO1	emrE	small multidrug resistance family (SMR) protein		100	100	100	4e-53
BLAT	Antibiotic Resistance	CARD	Pseudomonas aeruginosa 46	fig|287.18740.peg.316	NP_253677.1	Pseudomonas aeruginosa PAO1	emrE			100	100	100	4e-53
BLAT	Antibiotic Resistance	CARD	Pseudomonas aeruginosa 31	fig|287.18738.peg.2300	NP_253677.1	Pseudomonas aeruginosa PAO1	emrE			100	100	100	4e-53
BLAT	Antibiotic Resistance	CARD	Pseudomonas aeruginosa 37	fig|287.18739.peg.195	NP_253677.1	Pseudomonas aeruginosa PAO1	emrE			100	100	100	4e-53
BLAT	Antibiotic Resistance	CARD	Pseudomonas aeruginosa 23	fig|287.18737.peg.5569	NP_253677.1	Pseudomonas aeruginosa PAO1	emrE			100	100	100	4e-53
BLAT	Antibiotic Resistance	CARD	Pseudomonas aeruginosa 11	fig|287.18736.peg.5108	NP_253677.1	Pseudomonas aeruginosa PAO1	emrE			100	100	100	4e-53
BLAT	Antibiotic Resistance	CARD	Pseudomonas aeruginosa 20	fig|287.19145.peg.4285	NP_253677.1	Pseudomonas aeruginosa PAO1	emrE			100	100	95	8e-51
BLAT	Antibiotic Resistance	CARD	Pseudomonas aeruginosa 10	fig|287.18735.peg.867	NP_249820.1	Pseudomonas aeruginosa PAO1	FosA	Fosfomycin resistance protein FosA	antibiotic inactivation enzyme,fosfomycin resistance gene	100	100	100	9e-76
BLAT	Antibiotic Resistance	CARD	Pseudomonas aeruginosa 46	fig|287.18740.peg.3608	NP_249820.1	Pseudomonas aeruginosa PAO1	FosA			99	99	100	4e-75
BLAT	Antibiotic Resistance	CARD	Pseudomonas aeruginosa 31	fig|287.18738.peg.2349	NP_249820.1	Pseudomonas aeruginosa PAO1	FosA			100	100	100	9e-76
BLAT	Antibiotic Resistance	CARD	Pseudomonas aeruginosa 37	fig|287.18739.peg.1601	NP_249820.1	Pseudomonas aeruginosa PAO1	FosA			99	99	100	4e-75
BLAT	Antibiotic Resistance	CARD	Pseudomonas aeruginosa 23	fig|287.18737.peg.2706	NP_249820.1	Pseudomonas aeruginosa PAO1	FosA			100	100	100	9e-76
BLAT	Antibiotic Resistance	CARD	Pseudomonas aeruginosa 11	fig|287.18736.peg.2001	NP_249820.1	Pseudomonas aeruginosa PAO1	FosA			80	100	99	9e-59
BLAT	Antibiotic Resistance	CARD	Pseudomonas aeruginosa 11	fig|287.18736.peg.1031	NP_459349.1	Salmonella enterica subsp. enterica serovar Typhimurium str. LT2	golS	Transcriptional regulator STM0354, MerR family	efflux pump conferring antibiotic resistance,gene modulating antibiotic efflux	85	83	82	9e-57
BLAT	Antibiotic Resistance	CARD	Pseudomonas aeruginosa 10	fig|287.18735.peg.672	NP_251858.1	Pseudomonas aeruginosa PAO1	gyrA	DNA gyrase subunit A (EC 5.99.1.3)	antibiotic resistant gene variant or mutant,fluoroquinolone resistance gene	98	98	100	0.0
BLAT	Antibiotic Resistance	CARD	Pseudomonas aeruginosa 46	fig|287.18740.peg.1132	NP_251858.1	Pseudomonas aeruginosa PAO1	gyrA			100	100	99	0.0
BLAT	Antibiotic Resistance	CARD	Pseudomonas aeruginosa 31	fig|287.18738.peg.5067	NP_251858.1	Pseudomonas aeruginosa PAO1	gyrA			98	98	100	0.0
BLAT	Antibiotic Resistance	CARD	Pseudomonas aeruginosa 37	fig|287.18739.peg.2804	NP_251858.1	Pseudomonas aeruginosa PAO1	gyrA			100	100	99	0.0
BLAT	Antibiotic Resistance	CARD	Pseudomonas aeruginosa 23	fig|287.18737.peg.19	NP_251858.1	Pseudomonas aeruginosa PAO1	gyrA			98	98	99	0.0
BLAT	Antibiotic Resistance	CARD	Pseudomonas aeruginosa 11	fig|287.18736.peg.3012	NP_251858.1	Pseudomonas aeruginosa PAO1	gyrA			100	100	100	0.0
BLAT	Antibiotic Resistance	CARD	Pseudomonas aeruginosa 20	fig|287.19145.peg.3102	NP_251858.1	Pseudomonas aeruginosa PAO1	gyrA			98	98	99	0.0
BLAT	Antibiotic Resistance	CARD	Pseudomonas aeruginosa 46	fig|287.18740.peg.5982	AAK70220.1	Klebsiella pneumoniae	KPC-2	Class A beta-lactamase (EC 3.5.2.6) => KPC family, carbapenem-hydrolyzing	antibiotic inactivation enzyme,beta-lactam resistance gene	100	100	100	1e-167
BLAT	Antibiotic Resistance	CARD	Pseudomonas aeruginosa 11	fig|287.18736.peg.1059	NP_459346.1	Salmonella enterica subsp. enterica serovar Typhimurium str. LT2	mdsB	Multidrug efflux system, inner membrane proton/drug antiporter (RND type) => MexQ of MexPQ-OpmE system	efflux pump conferring antibiotic resistance	99	98	80	0.0
BLAT	Antibiotic Resistance	CARD	Pseudomonas aeruginosa 10	fig|287.18735.peg.412	NP_249116.1	Pseudomonas aeruginosa PAO1	mexA	Multidrug efflux system, membrane fusion component => MexA of MexAB-OprM	efflux pump conferring antibiotic resistance	100	100	100	1e-213
BLAT	Antibiotic Resistance	CARD	Pseudomonas aeruginosa 46	fig|287.18740.peg.1879	NP_249116.1	Pseudomonas aeruginosa PAO1	mexA			100	100	100	1e-213
BLAT	Antibiotic Resistance	CARD	Pseudomonas aeruginosa 31	fig|287.18738.peg.5223	NP_249116.1	Pseudomonas aeruginosa PAO1	mexA			100	100	100	1e-213
BLAT	Antibiotic Resistance	CARD	Pseudomonas aeruginosa 37	fig|287.18739.peg.4606	NP_249116.1	Pseudomonas aeruginosa PAO1	mexA			100	100	100	1e-213
BLAT	Antibiotic Resistance	CARD	Pseudomonas aeruginosa 23	fig|287.18737.peg.480	NP_249116.1	Pseudomonas aeruginosa PAO1	mexA			100	100	100	1e-213
BLAT	Antibiotic Resistance	CARD	Pseudomonas aeruginosa 11	fig|287.18736.peg.728	NP_249116.1	Pseudomonas aeruginosa PAO1	mexA			100	100	100	1e-213
BLAT	Antibiotic Resistance	CARD	Pseudomonas aeruginosa 20	fig|287.19145.peg.60	NP_249116.1	Pseudomonas aeruginosa PAO1	mexA			100	100	99	1e-212
BLAT	Antibiotic Resistance	CARD	Pseudomonas aeruginosa 10	fig|287.18735.peg.413	AAA74437.1	Pseudomonas aeruginosa	mexB	Multidrug efflux system, inner membrane proton/drug antiporter (RND type) => MexB of MexAB-OprM	efflux pump conferring antibiotic resistance	100	100	99	0.0
BLAT	Antibiotic Resistance	CARD	Pseudomonas aeruginosa 46	fig|287.18740.peg.1880	AAA74437.1	Pseudomonas aeruginosa	mexB			100	100	99	0.0
BLAT	Antibiotic Resistance	CARD	Pseudomonas aeruginosa 31	fig|287.18738.peg.5224	AAA74437.1	Pseudomonas aeruginosa	mexB			100	100	99	0.0
BLAT	Antibiotic Resistance	CARD	Pseudomonas aeruginosa 37	fig|287.18739.peg.4607	AAA74437.1	Pseudomonas aeruginosa	mexB			100	100	99	0.0
BLAT	Antibiotic Resistance	CARD	Pseudomonas aeruginosa 23	fig|287.18737.peg.479	AAA74437.1	Pseudomonas aeruginosa	mexB			100	100	99	0.0
BLAT	Antibiotic Resistance	CARD	Pseudomonas aeruginosa 11	fig|287.18736.peg.727	AAA74437.1	Pseudomonas aeruginosa	mexB			100	100	99	0.0
BLAT	Antibiotic Resistance	CARD	Pseudomonas aeruginosa 20	fig|287.19145.peg.61	AAA74437.1	Pseudomonas aeruginosa	mexB			100	100	99	0.0
BLAT	Antibiotic Resistance	CARD	Pseudomonas aeruginosa 10	fig|287.18735.peg.3565	AAB41956.1	Pseudomonas aeruginosa	mexC	Multidrug efflux system, membrane fusion component => MexC of MexCD-OprJ system	efflux pump conferring antibiotic resistance	91	100	98	1e-190
BLAT	Antibiotic Resistance	CARD	Pseudomonas aeruginosa 46	fig|287.18740.peg.1512	AAB41956.1	Pseudomonas aeruginosa	mexC			91	100	98	1e-192
BLAT	Antibiotic Resistance	CARD	Pseudomonas aeruginosa 31	fig|287.18738.peg.1823	AAB41956.1	Pseudomonas aeruginosa	mexC			91	100	98	1e-190
BLAT	Antibiotic Resistance	CARD	Pseudomonas aeruginosa 37	fig|287.18739.peg.4623	AAB41956.1	Pseudomonas aeruginosa	mexC			91	100	98	1e-192
BLAT	Antibiotic Resistance	CARD	Pseudomonas aeruginosa 23	fig|287.18737.peg.1321	AAB41956.1	Pseudomonas aeruginosa	mexC			91	100	98	1e-191
BLAT	Antibiotic Resistance	CARD	Pseudomonas aeruginosa 11	fig|287.18736.peg.5830	AAB41956.1	Pseudomonas aeruginosa	mexC			91	100	99	1e-194
BLAT	Antibiotic Resistance	CARD	Pseudomonas aeruginosa 20	fig|287.19145.peg.397	AAB41956.1	Pseudomonas aeruginosa	mexC			100	100	88	1e-190
BLAT	Antibiotic Resistance	CARD	Pseudomonas aeruginosa 10	fig|287.18735.peg.3564	NP_253288.1	Pseudomonas aeruginosa PAO1	mexD	Multidrug efflux system, inner membrane proton/drug antiporter (RND type) => MexD of MexCD-OprJ system		100	100	98	0.0
BLAT	Antibiotic Resistance	CARD	Pseudomonas aeruginosa 46	fig|287.18740.peg.1511	NP_253288.1	Pseudomonas aeruginosa PAO1	mexD			100	100	99	0.0
BLAT	Antibiotic Resistance	CARD	Pseudomonas aeruginosa 31	fig|287.18738.peg.1824	NP_253288.1	Pseudomonas aeruginosa PAO1	mexD			100	100	98	0.0
BLAT	Antibiotic Resistance	CARD	Pseudomonas aeruginosa 37	fig|287.18739.peg.4622	NP_253288.1	Pseudomonas aeruginosa PAO1	mexD			100	100	99	0.0
BLAT	Antibiotic Resistance	CARD	Pseudomonas aeruginosa 23	fig|287.18737.peg.1322	NP_253288.1	Pseudomonas aeruginosa PAO1	mexD			100	100	99	0.0
BLAT	Antibiotic Resistance	CARD	Pseudomonas aeruginosa 11	fig|287.18736.peg.5829	NP_253288.1	Pseudomonas aeruginosa PAO1	mexD			100	100	99	0.0
BLAT	Antibiotic Resistance	CARD	Pseudomonas aeruginosa 20	fig|287.19145.peg.396	NP_253288.1	Pseudomonas aeruginosa PAO1	mexD			100	100	95	0.0
BLAT	Antibiotic Resistance	CARD	Pseudomonas aeruginosa 10	fig|287.18735.peg.1555	NP_251183.1	Pseudomonas aeruginosa PAO1	mexE	Multidrug efflux system, membrane fusion component => MexE of MexEF-OprN system	efflux pump conferring antibiotic resistance	100	100	100	1e-233
BLAT	Antibiotic Resistance	CARD	Pseudomonas aeruginosa 46	fig|287.18740.peg.5723	NP_251183.1	Pseudomonas aeruginosa PAO1	mexE			100	100	99	1e-231
BLAT	Antibiotic Resistance	CARD	Pseudomonas aeruginosa 31	fig|287.18738.peg.697	NP_251183.1	Pseudomonas aeruginosa PAO1	mexE			100	100	100	1e-233
BLAT	Antibiotic Resistance	CARD	Pseudomonas aeruginosa 37	fig|287.18739.peg.2010	NP_251183.1	Pseudomonas aeruginosa PAO1	mexE			100	100	99	1e-231
BLAT	Antibiotic Resistance	CARD	Pseudomonas aeruginosa 23	fig|287.18737.peg.4687	NP_251183.1	Pseudomonas aeruginosa PAO1	mexE			100	100	99	1e-232
BLAT	Antibiotic Resistance	CARD	Pseudomonas aeruginosa 11	fig|287.18736.peg.6435	NP_251183.1	Pseudomonas aeruginosa PAO1	mexE			100	100	100	1e-233
BLAT	Antibiotic Resistance	CARD	Pseudomonas aeruginosa 20	fig|287.19145.peg.2629	NP_251183.1	Pseudomonas aeruginosa PAO1	mexE			100	100	99	1e-232
BLAT	Antibiotic Resistance	CARD	Pseudomonas aeruginosa 10	fig|287.18735.peg.1554	NP_251184.1	Pseudomonas aeruginosa PAO1	mexF	Multidrug efflux system, inner membrane proton/drug antiporter (RND type) => MexF of MexEF-OprN system	efflux pump conferring antibiotic resistance	100	100	100	0.0
BLAT	Antibiotic Resistance	CARD	Pseudomonas aeruginosa 46	fig|287.18740.peg.5724	NP_251184.1	Pseudomonas aeruginosa PAO1	mexF			100	100	100	0.0
BLAT	Antibiotic Resistance	CARD	Pseudomonas aeruginosa 31	fig|287.18738.peg.696	NP_251184.1	Pseudomonas aeruginosa PAO1	mexF			100	100	100	0.0
BLAT	Antibiotic Resistance	CARD	Pseudomonas aeruginosa 37	fig|287.18739.peg.2009	NP_251184.1	Pseudomonas aeruginosa PAO1	mexF			100	100	100	0.0
BLAT	Antibiotic Resistance	CARD	Pseudomonas aeruginosa 23	fig|287.18737.peg.4688	NP_251184.1	Pseudomonas aeruginosa PAO1	mexF			100	100	99	0.0
BLAT	Antibiotic Resistance	CARD	Pseudomonas aeruginosa 11	fig|287.18736.peg.6436	NP_251184.1	Pseudomonas aeruginosa PAO1	mexF			100	100	100	0.0
BLAT	Antibiotic Resistance	CARD	Pseudomonas aeruginosa 20	fig|287.19145.peg.2628	NP_251184.1	Pseudomonas aeruginosa PAO1	mexF			100	100	99	0.0
BLAT	Antibiotic Resistance	CARD	Pseudomonas aeruginosa 10	fig|287.18735.peg.6196	NP_252894.1	Pseudomonas aeruginosa PAO1	mexG	hypothetical protein	efflux pump conferring antibiotic resistance	100	100	100	6e-77
BLAT	Antibiotic Resistance	CARD	Pseudomonas aeruginosa 46	fig|287.18740.peg.1330	NP_252894.1	Pseudomonas aeruginosa PAO1	mexG			100	100	100	6e-77
BLAT	Antibiotic Resistance	CARD	Pseudomonas aeruginosa 31	fig|287.18738.peg.4428	NP_252894.1	Pseudomonas aeruginosa PAO1	mexG			100	100	100	6e-77
BLAT	Antibiotic Resistance	CARD	Pseudomonas aeruginosa 37	fig|287.18739.peg.5037	NP_252894.1	Pseudomonas aeruginosa PAO1	mexG			100	100	100	6e-77
BLAT	Antibiotic Resistance	CARD	Pseudomonas aeruginosa 23	fig|287.18737.peg.1869	NP_252894.1	Pseudomonas aeruginosa PAO1	mexG			100	100	100	6e-77
BLAT	Antibiotic Resistance	CARD	Pseudomonas aeruginosa 11	fig|287.18736.peg.6292	NP_252894.1	Pseudomonas aeruginosa PAO1	mexG			100	100	100	6e-77
BLAT	Antibiotic Resistance	CARD	Pseudomonas aeruginosa 20	fig|287.19145.peg.5408	NP_252894.1	Pseudomonas aeruginosa PAO1	mexG			100	100	96	2e-74
BLAT	Antibiotic Resistance	CARD	Pseudomonas aeruginosa 10	fig|287.18735.peg.6197	NP_252895.1	Pseudomonas aeruginosa PAO1	mexH	Multidrug efflux system, membrane fusion component => MexH of MexHI-OpmD system	efflux pump conferring antibiotic resistance	100	100	99	1e-203
BLAT	Antibiotic Resistance	CARD	Pseudomonas aeruginosa 46	fig|287.18740.peg.1331	NP_252895.1	Pseudomonas aeruginosa PAO1	mexH			100	100	99	1e-203
BLAT	Antibiotic Resistance	CARD	Pseudomonas aeruginosa 31	fig|287.18738.peg.4429	NP_252895.1	Pseudomonas aeruginosa PAO1	mexH			100	100	99	1e-203
BLAT	Antibiotic Resistance	CARD	Pseudomonas aeruginosa 37	fig|287.18739.peg.5036	NP_252895.1	Pseudomonas aeruginosa PAO1	mexH			100	100	99	1e-203
BLAT	Antibiotic Resistance	CARD	Pseudomonas aeruginosa 23	fig|287.18737.peg.1870	NP_252895.1	Pseudomonas aeruginosa PAO1	mexH			100	100	99	1e-202
BLAT	Antibiotic Resistance	CARD	Pseudomonas aeruginosa 11	fig|287.18736.peg.6291	NP_252895.1	Pseudomonas aeruginosa PAO1	mexH			100	100	100	1e-203
BLAT	Antibiotic Resistance	CARD	Pseudomonas aeruginosa 20	fig|287.19145.peg.5407	NP_252895.1	Pseudomonas aeruginosa PAO1	mexH			100	100	93	1e-193
BLAT	Antibiotic Resistance	CARD	Pseudomonas aeruginosa 10	fig|287.18735.peg.6198	NP_252896.1	Pseudomonas aeruginosa PAO1	mexI	Multidrug efflux system, inner membrane proton/drug antiporter (RND type) => MexI of MexHI-OpmD system	efflux pump conferring antibiotic resistance	100	100	99	0.0
BLAT	Antibiotic Resistance	CARD	Pseudomonas aeruginosa 46	fig|287.18740.peg.1332	NP_252896.1	Pseudomonas aeruginosa PAO1	mexI			100	100	99	0.0
BLAT	Antibiotic Resistance	CARD	Pseudomonas aeruginosa 31	fig|287.18738.peg.4430	NP_252896.1	Pseudomonas aeruginosa PAO1	mexI			100	100	99	0.0
BLAT	Antibiotic Resistance	CARD	Pseudomonas aeruginosa 37	fig|287.18739.peg.5035	NP_252896.1	Pseudomonas aeruginosa PAO1	mexI			100	100	99	0.0
BLAT	Antibiotic Resistance	CARD	Pseudomonas aeruginosa 23	fig|287.18737.peg.1871	NP_252896.1	Pseudomonas aeruginosa PAO1	mexI			100	100	99	0.0
BLAT	Antibiotic Resistance	CARD	Pseudomonas aeruginosa 11	fig|287.18736.peg.6290	NP_252896.1	Pseudomonas aeruginosa PAO1	mexI			100	100	99	0.0
BLAT	Antibiotic Resistance	CARD	Pseudomonas aeruginosa 20	fig|287.19145.peg.5406	NP_252896.1	Pseudomonas aeruginosa PAO1	mexI			99	99	98	0.0
BLAT	Antibiotic Resistance	CARD	Pseudomonas aeruginosa 10	fig|287.18735.peg.175	NP_252367.1	Pseudomonas aeruginosa PAO1	mexJ	Multidrug efflux system, membrane fusion component => MexJ of MexJK-OprM/OpmH system	efflux pump conferring antibiotic resistance	100	100	99	1e-205
BLAT	Antibiotic Resistance	CARD	Pseudomonas aeruginosa 46	fig|287.18740.peg.957	NP_252367.1	Pseudomonas aeruginosa PAO1	mexJ			100	100	99	1e-205
BLAT	Antibiotic Resistance	CARD	Pseudomonas aeruginosa 31	fig|287.18738.peg.181	NP_252367.1	Pseudomonas aeruginosa PAO1	mexJ			100	100	99	1e-205
BLAT	Antibiotic Resistance	CARD	Pseudomonas aeruginosa 37	fig|287.18739.peg.5627	NP_252367.1	Pseudomonas aeruginosa PAO1	mexJ			100	100	99	1e-205
BLAT	Antibiotic Resistance	CARD	Pseudomonas aeruginosa 23	fig|287.18737.peg.875	NP_252367.1	Pseudomonas aeruginosa PAO1	mexJ			100	100	99	1e-205
BLAT	Antibiotic Resistance	CARD	Pseudomonas aeruginosa 11	fig|287.18736.peg.263	NP_252367.1	Pseudomonas aeruginosa PAO1	mexJ			100	100	99	1e-205
BLAT	Antibiotic Resistance	CARD	Pseudomonas aeruginosa 20	fig|287.19145.peg.890	NP_252367.1	Pseudomonas aeruginosa PAO1	mexJ			100	100	96	1e-200
BLAT	Antibiotic Resistance	CARD	Pseudomonas aeruginosa 10	fig|287.18735.peg.174	AAG07064.1	Pseudomonas aeruginosa PAO1	mexK	Multidrug efflux system, inner membrane proton/drug antiporter (RND type) => MexK of MexJK-OprM/OpmH system	efflux pump conferring antibiotic resistance	100	100	99	0.0
BLAT	Antibiotic Resistance	CARD	Pseudomonas aeruginosa 46	fig|287.18740.peg.958	AAG07064.1	Pseudomonas aeruginosa PAO1	mexK			100	100	100	0.0
BLAT	Antibiotic Resistance	CARD	Pseudomonas aeruginosa 31	fig|287.18738.peg.180	AAG07064.1	Pseudomonas aeruginosa PAO1	mexK			100	100	99	0.0
BLAT	Antibiotic Resistance	CARD	Pseudomonas aeruginosa 37	fig|287.18739.peg.5626	AAG07064.1	Pseudomonas aeruginosa PAO1	mexK			100	100	100	0.0
BLAT	Antibiotic Resistance	CARD	Pseudomonas aeruginosa 23	fig|287.18737.peg.876	AAG07064.1	Pseudomonas aeruginosa PAO1	mexK			100	100	99	0.0
BLAT	Antibiotic Resistance	CARD	Pseudomonas aeruginosa 11	fig|287.18736.peg.264	AAG07064.1	Pseudomonas aeruginosa PAO1	mexK			100	100	99	0.0
BLAT	Antibiotic Resistance	CARD	Pseudomonas aeruginosa 20	fig|287.19145.peg.891	AAG07064.1	Pseudomonas aeruginosa PAO1	mexK			100	100	98	0.0
BLAT	Antibiotic Resistance	CARD	Pseudomonas aeruginosa 10	fig|287.18735.peg.176	NP_252368.1	Pseudomonas aeruginosa PAO1	mexL	Transcriptional regulator, AcrR family	efflux pump conferring antibiotic resistance,gene modulating antibiotic efflux	100	100	99	1e-116
BLAT	Antibiotic Resistance	CARD	Pseudomonas aeruginosa 46	fig|287.18740.peg.956	NP_252368.1	Pseudomonas aeruginosa PAO1	mexL			100	100	100	1e-117
BLAT	Antibiotic Resistance	CARD	Pseudomonas aeruginosa 31	fig|287.18738.peg.182	NP_252368.1	Pseudomonas aeruginosa PAO1	mexL			100	100	99	1e-116
BLAT	Antibiotic Resistance	CARD	Pseudomonas aeruginosa 37	fig|287.18739.peg.5628	NP_252368.1	Pseudomonas aeruginosa PAO1	mexL			100	100	100	1e-117
BLAT	Antibiotic Resistance	CARD	Pseudomonas aeruginosa 23	fig|287.18737.peg.874	NP_252368.1	Pseudomonas aeruginosa PAO1	mexL			100	100	99	1e-116
BLAT	Antibiotic Resistance	CARD	Pseudomonas aeruginosa 11	fig|287.18736.peg.262	NP_252368.1	Pseudomonas aeruginosa PAO1	mexL			100	100	100	1e-117
BLAT	Antibiotic Resistance	CARD	Pseudomonas aeruginosa 20	fig|287.19145.peg.889	NP_252368.1	Pseudomonas aeruginosa PAO1	mexL			98	98	96	1e-111
BLAT	Antibiotic Resistance	CARD	Pseudomonas aeruginosa 10	fig|287.18735.peg.4250	BAE06005.1	Pseudomonas aeruginosa	mexM	RND efflux system, membrane fusion protein	efflux pump conferring antibiotic resistance	100	100	99	1e-209
BLAT	Antibiotic Resistance	CARD	Pseudomonas aeruginosa 46	fig|287.18740.peg.4151	BAE06005.1	Pseudomonas aeruginosa	mexM			100	100	98	1e-208
BLAT	Antibiotic Resistance	CARD	Pseudomonas aeruginosa 31	fig|287.18738.peg.4595	BAE06005.1	Pseudomonas aeruginosa	mexM			100	100	99	1e-209
BLAT	Antibiotic Resistance	CARD	Pseudomonas aeruginosa 23	fig|287.18737.peg.4579	BAE06005.1	Pseudomonas aeruginosa	mexM			100	100	99	1e-209
BLAT	Antibiotic Resistance	CARD	Pseudomonas aeruginosa 11	fig|287.18736.peg.4415	BAE06005.1	Pseudomonas aeruginosa	mexM			100	100	98	1e-208
BLAT	Antibiotic Resistance	CARD	Pseudomonas aeruginosa 20	fig|287.19145.peg.626	BAE06005.1	Pseudomonas aeruginosa	mexM			100	100	89	1e-189
BLAT	Antibiotic Resistance	CARD	Pseudomonas aeruginosa 10	fig|287.18735.peg.4249	BAE06006.1	Pseudomonas aeruginosa	mexN	Multidrug efflux system MdtABC-TolC, inner-membrane proton/drug antiporter MdtB-like	efflux pump conferring antibiotic resistance	100	100	99	0.0
BLAT	Antibiotic Resistance	CARD	Pseudomonas aeruginosa 46	fig|287.18740.peg.4152	BAE06006.1	Pseudomonas aeruginosa	mexN			100	100	99	0.0
BLAT	Antibiotic Resistance	CARD	Pseudomonas aeruginosa 31	fig|287.18738.peg.4594	BAE06006.1	Pseudomonas aeruginosa	mexN			100	100	99	0.0
BLAT	Antibiotic Resistance	CARD	Pseudomonas aeruginosa 37	fig|287.18739.peg.3641	BAE06006.1	Pseudomonas aeruginosa	mexN			10	100	99	2e-52
BLAT	Antibiotic Resistance	CARD	Pseudomonas aeruginosa 23	fig|287.18737.peg.4580	BAE06006.1	Pseudomonas aeruginosa	mexN			100	100	99	0.0
BLAT	Antibiotic Resistance	CARD	Pseudomonas aeruginosa 11	fig|287.18736.peg.4414	BAE06006.1	Pseudomonas aeruginosa	mexN			100	100	99	0.0
BLAT	Antibiotic Resistance	CARD	Pseudomonas aeruginosa 20	fig|287.19145.peg.627	BAE06006.1	Pseudomonas aeruginosa	mexN			98	98	98	0.0
BLAT	Antibiotic Resistance	CARD	Pseudomonas aeruginosa 10	fig|287.18735.peg.16	BAE06007.1	Pseudomonas aeruginosa	mexP	Multidrug efflux system, membrane fusion component => MexP of MexPQ-OpmE system	efflux pump conferring antibiotic resistance	100	100	99	1e-214
BLAT	Antibiotic Resistance	CARD	Pseudomonas aeruginosa 46	fig|287.18740.peg.5411	BAE06007.1	Pseudomonas aeruginosa	mexP			100	100	99	1e-214
BLAT	Antibiotic Resistance	CARD	Pseudomonas aeruginosa 31	fig|287.18738.peg.22	BAE06007.1	Pseudomonas aeruginosa	mexP			100	100	99	1e-214
BLAT	Antibiotic Resistance	CARD	Pseudomonas aeruginosa 37	fig|287.18739.peg.20	BAE06007.1	Pseudomonas aeruginosa	mexP			100	100	99	1e-214
BLAT	Antibiotic Resistance	CARD	Pseudomonas aeruginosa 23	fig|287.18737.peg.1092	BAE06007.1	Pseudomonas aeruginosa	mexP			100	100	99	1e-213
BLAT	Antibiotic Resistance	CARD	Pseudomonas aeruginosa 11	fig|287.18736.peg.420	BAE06007.1	Pseudomonas aeruginosa	mexP			100	100	99	1e-215
BLAT	Antibiotic Resistance	CARD	Pseudomonas aeruginosa 20	fig|287.19145.peg.4292	BAE06007.1	Pseudomonas aeruginosa	mexP			97	97	89	1e-190
BLAT	Antibiotic Resistance	CARD	Pseudomonas aeruginosa 10	fig|287.18735.peg.15	BAE06008.1	Pseudomonas aeruginosa	mexQ	Multidrug efflux system, inner membrane proton/drug antiporter (RND type) => MexQ of MexPQ-OpmE system	efflux pump conferring antibiotic resistance	100	100	99	0.0
BLAT	Antibiotic Resistance	CARD	Pseudomonas aeruginosa 46	fig|287.18740.peg.5412	BAE06008.1	Pseudomonas aeruginosa	mexQ			100	100	99	0.0
BLAT	Antibiotic Resistance	CARD	Pseudomonas aeruginosa 31	fig|287.18738.peg.21	BAE06008.1	Pseudomonas aeruginosa	mexQ			100	100	99	0.0
BLAT	Antibiotic Resistance	CARD	Pseudomonas aeruginosa 37	fig|287.18739.peg.19	BAE06008.1	Pseudomonas aeruginosa	mexQ			100	100	99	0.0
BLAT	Antibiotic Resistance	CARD	Pseudomonas aeruginosa 23	fig|287.18737.peg.1093	BAE06008.1	Pseudomonas aeruginosa	mexQ			100	100	99	0.0
BLAT	Antibiotic Resistance	CARD	Pseudomonas aeruginosa 11	fig|287.18736.peg.421	BAE06008.1	Pseudomonas aeruginosa	mexQ			100	100	99	0.0
BLAT	Antibiotic Resistance	CARD	Pseudomonas aeruginosa 10	fig|287.18735.peg.411	NP_249115.1	Pseudomonas aeruginosa PAO1	mexR	Multidrug resistance operon repressor MexR, MarR family	antibiotic resistant gene variant or mutant,efflux pump conferring antibiotic resistance,gene modulating antibiotic efflux	100	100	99	3e-79
BLAT	Antibiotic Resistance	CARD	Pseudomonas aeruginosa 46	fig|287.18740.peg.1878	NP_249115.1	Pseudomonas aeruginosa PAO1	mexR			100	100	99	3e-79
BLAT	Antibiotic Resistance	CARD	Pseudomonas aeruginosa 31	fig|287.18738.peg.5222	NP_249115.1	Pseudomonas aeruginosa PAO1	mexR			100	100	99	3e-79
BLAT	Antibiotic Resistance	CARD	Pseudomonas aeruginosa 37	fig|287.18739.peg.4605	NP_249115.1	Pseudomonas aeruginosa PAO1	mexR			100	100	99	3e-79
BLAT	Antibiotic Resistance	CARD	Pseudomonas aeruginosa 23	fig|287.18737.peg.481	NP_249115.1	Pseudomonas aeruginosa PAO1	mexR			100	100	99	3e-79
BLAT	Antibiotic Resistance	CARD	Pseudomonas aeruginosa 11	fig|287.18736.peg.729	NP_249115.1	Pseudomonas aeruginosa PAO1	mexR			100	100	99	3e-79
BLAT	Antibiotic Resistance	CARD	Pseudomonas aeruginosa 20	fig|287.19145.peg.59	NP_249115.1	Pseudomonas aeruginosa PAO1	mexR			100	100	96	7e-76
BLAT	Antibiotic Resistance	CARD	Pseudomonas aeruginosa 10	fig|287.18735.peg.1557	ADT64081.1	Pseudomonas aeruginosa PAK	mexS	Putative oxidoreductase	efflux pump conferring antibiotic resistance,gene modulating antibiotic efflux	100	100	100	1e-195
BLAT	Antibiotic Resistance	CARD	Pseudomonas aeruginosa 46	fig|287.18740.peg.5721	ADT64081.1	Pseudomonas aeruginosa PAK	mexS			100	100	100	1e-195
BLAT	Antibiotic Resistance	CARD	Pseudomonas aeruginosa 31	fig|287.18738.peg.699	ADT64081.1	Pseudomonas aeruginosa PAK	mexS			100	100	100	1e-195
BLAT	Antibiotic Resistance	CARD	Pseudomonas aeruginosa 37	fig|287.18739.peg.2012	ADT64081.1	Pseudomonas aeruginosa PAK	mexS			100	100	100	1e-195
BLAT	Antibiotic Resistance	CARD	Pseudomonas aeruginosa 23	fig|287.18737.peg.4685	ADT64081.1	Pseudomonas aeruginosa PAK	mexS			100	100	100	1e-195
BLAT	Antibiotic Resistance	CARD	Pseudomonas aeruginosa 11	fig|287.18736.peg.6433	ADT64081.1	Pseudomonas aeruginosa PAK	mexS			100	100	100	1e-195
BLAT	Antibiotic Resistance	CARD	Pseudomonas aeruginosa 20	fig|287.19145.peg.2631	ADT64081.1	Pseudomonas aeruginosa PAK	mexS			100	100	98	1e-193
BLAT	Antibiotic Resistance	CARD	Pseudomonas aeruginosa 10	fig|287.18735.peg.1872	AAG07762.1	Pseudomonas aeruginosa PAO1	mexV	Multidrug efflux system, membrane fusion component => MexV of MexVW-OprM system	efflux pump conferring antibiotic resistance	100	100	99	1e-207
BLAT	Antibiotic Resistance	CARD	Pseudomonas aeruginosa 46	fig|287.18740.peg.3481	AAG07762.1	Pseudomonas aeruginosa PAO1	mexV			100	100	99	1e-206
BLAT	Antibiotic Resistance	CARD	Pseudomonas aeruginosa 31	fig|287.18738.peg.5488	AAG07762.1	Pseudomonas aeruginosa PAO1	mexV			100	100	99	1e-207
BLAT	Antibiotic Resistance	CARD	Pseudomonas aeruginosa 37	fig|287.18739.peg.4442	AAG07762.1	Pseudomonas aeruginosa PAO1	mexV			100	100	99	1e-206
BLAT	Antibiotic Resistance	CARD	Pseudomonas aeruginosa 23	fig|287.18737.peg.3970	AAG07762.1	Pseudomonas aeruginosa PAO1	mexV			100	100	99	1e-206
BLAT	Antibiotic Resistance	CARD	Pseudomonas aeruginosa 11	fig|287.18736.peg.3646	AAG07762.1	Pseudomonas aeruginosa PAO1	mexV			100	100	99	1e-207
BLAT	Antibiotic Resistance	CARD	Pseudomonas aeruginosa 20	fig|287.19145.peg.2266	AAG07762.1	Pseudomonas aeruginosa PAO1	mexV			100	100	95	1e-199
BLAT	Antibiotic Resistance	CARD	Pseudomonas aeruginosa 10	fig|287.18735.peg.1871	AAG07763.1	Pseudomonas aeruginosa PAO1	mexW	Multidrug efflux system, inner membrane proton/drug antiporter (RND type) => MexW of MexVW-OprM system	efflux pump conferring antibiotic resistance	100	100	99	0.0
BLAT	Antibiotic Resistance	CARD	Pseudomonas aeruginosa 46	fig|287.18740.peg.3482	AAG07763.1	Pseudomonas aeruginosa PAO1	mexW			100	100	99	0.0
BLAT	Antibiotic Resistance	CARD	Pseudomonas aeruginosa 31	fig|287.18738.peg.5487	AAG07763.1	Pseudomonas aeruginosa PAO1	mexW			100	100	99	0.0
BLAT	Antibiotic Resistance	CARD	Pseudomonas aeruginosa 37	fig|287.18739.peg.4443	AAG07763.1	Pseudomonas aeruginosa PAO1	mexW			100	100	99	0.0
BLAT	Antibiotic Resistance	CARD	Pseudomonas aeruginosa 23	fig|287.18737.peg.3971	AAG07763.1	Pseudomonas aeruginosa PAO1	mexW			100	100	99	0.0
BLAT	Antibiotic Resistance	CARD	Pseudomonas aeruginosa 11	fig|287.18736.peg.3647	AAG07763.1	Pseudomonas aeruginosa PAO1	mexW			100	100	100	0.0
BLAT	Antibiotic Resistance	CARD	Pseudomonas aeruginosa 20	fig|287.19145.peg.2265	AAG07763.1	Pseudomonas aeruginosa PAO1	mexW			100	100	98	0.0
BLAT	Antibiotic Resistance	CARD	Pseudomonas aeruginosa 10	fig|287.18735.peg.5424	NP_250710.1	Pseudomonas aeruginosa PAO1	mexZ	Transcriptional repressor of mexXY operon, MexZ	efflux pump conferring antibiotic resistance,gene modulating antibiotic efflux	100	100	99	1e-116
BLAT	Antibiotic Resistance	CARD	Pseudomonas aeruginosa 46	fig|287.18740.peg.5809	NP_250710.1	Pseudomonas aeruginosa PAO1	mexZ			82	78	100	9e-97
BLAT	Antibiotic Resistance	CARD	Pseudomonas aeruginosa 31	fig|287.18738.peg.3628	NP_250710.1	Pseudomonas aeruginosa PAO1	mexZ			100	100	99	1e-116
BLAT	Antibiotic Resistance	CARD	Pseudomonas aeruginosa 37	fig|287.18739.peg.4188	NP_250710.1	Pseudomonas aeruginosa PAO1	mexZ			82	78	100	9e-97
BLAT	Antibiotic Resistance	CARD	Pseudomonas aeruginosa 23	fig|287.18737.peg.5418	NP_250710.1	Pseudomonas aeruginosa PAO1	mexZ			100	100	100	1e-118
BLAT	Antibiotic Resistance	CARD	Pseudomonas aeruginosa 11	fig|287.18736.peg.5317	NP_250710.1	Pseudomonas aeruginosa PAO1	mexZ			100	100	100	1e-118
BLAT	Antibiotic Resistance	CARD	Pseudomonas aeruginosa 20	fig|287.19145.peg.3248	NP_250710.1	Pseudomonas aeruginosa PAO1	mexZ			100	100	91	1e-108
BLAT	Antibiotic Resistance	CARD	Pseudomonas aeruginosa 10	fig|287.18735.peg.219	NP_252410.1	Pseudomonas aeruginosa PAO1	nalC	Transcriptional regulator, AcrR family	efflux pump conferring antibiotic resistance,gene modulating antibiotic efflux	100	100	98	1e-115
BLAT	Antibiotic Resistance	CARD	Pseudomonas aeruginosa 46	fig|287.18740.peg.910	NP_252410.1	Pseudomonas aeruginosa PAO1	nalC			100	100	98	1e-115
BLAT	Antibiotic Resistance	CARD	Pseudomonas aeruginosa 31	fig|287.18738.peg.225	NP_252410.1	Pseudomonas aeruginosa PAO1	nalC			100	100	98	1e-115
BLAT	Antibiotic Resistance	CARD	Pseudomonas aeruginosa 37	fig|287.18739.peg.957	NP_252410.1	Pseudomonas aeruginosa PAO1	nalC			100	100	98	1e-115
BLAT	Antibiotic Resistance	CARD	Pseudomonas aeruginosa 23	fig|287.18737.peg.1152	NP_252410.1	Pseudomonas aeruginosa PAO1	nalC			100	100	98	1e-115
BLAT	Antibiotic Resistance	CARD	Pseudomonas aeruginosa 11	fig|287.18736.peg.217	NP_252410.1	Pseudomonas aeruginosa PAO1	nalC			100	100	99	1e-116
BLAT	Antibiotic Resistance	CARD	Pseudomonas aeruginosa 20	fig|287.19145.peg.1281	NP_252410.1	Pseudomonas aeruginosa PAO1	nalC			96	96	94	1e-105
BLAT	Antibiotic Resistance	CARD	Pseudomonas aeruginosa 10	fig|287.18735.peg.69	NP_252264.1	Pseudomonas aeruginosa PAO1	nalD	Transcriptional regulator, AcrR family	efflux pump conferring antibiotic resistance,gene modulating antibiotic efflux	100	100	100	1e-120
BLAT	Antibiotic Resistance	CARD	Pseudomonas aeruginosa 46	fig|287.18740.peg.3209	NP_252264.1	Pseudomonas aeruginosa PAO1	nalD			56	93	100	5e-64
BLAT	Antibiotic Resistance	CARD	Pseudomonas aeruginosa 31	fig|287.18738.peg.75	NP_252264.1	Pseudomonas aeruginosa PAO1	nalD			100	100	100	1e-120
BLAT	Antibiotic Resistance	CARD	Pseudomonas aeruginosa 37	fig|287.18739.peg.73	NP_252264.1	Pseudomonas aeruginosa PAO1	nalD			56	93	100	5e-64
BLAT	Antibiotic Resistance	CARD	Pseudomonas aeruginosa 23	fig|287.18737.peg.980	NP_252264.1	Pseudomonas aeruginosa PAO1	nalD			100	100	100	1e-120
BLAT	Antibiotic Resistance	CARD	Pseudomonas aeruginosa 11	fig|287.18736.peg.367	NP_252264.1	Pseudomonas aeruginosa PAO1	nalD			100	100	100	1e-120
BLAT	Antibiotic Resistance	CARD	Pseudomonas aeruginosa 20	fig|287.19145.peg.996	NP_252264.1	Pseudomonas aeruginosa PAO1	nalD			100	100	98	1e-118
BLAT	Antibiotic Resistance	CARD	Pseudomonas aeruginosa 10	fig|287.18735.peg.3566	NP_253290.1	Pseudomonas aeruginosa PAO1	nfxB	Transcriptional regulator NfxB	efflux pump conferring antibiotic resistance,gene modulating antibiotic efflux	100	100	98	1e-101
BLAT	Antibiotic Resistance	CARD	Pseudomonas aeruginosa 46	fig|287.18740.peg.1513	NP_253290.1	Pseudomonas aeruginosa PAO1	nfxB			100	100	100	1e-103
BLAT	Antibiotic Resistance	CARD	Pseudomonas aeruginosa 31	fig|287.18738.peg.1822	NP_253290.1	Pseudomonas aeruginosa PAO1	nfxB			100	100	98	1e-101
BLAT	Antibiotic Resistance	CARD	Pseudomonas aeruginosa 37	fig|287.18739.peg.4624	NP_253290.1	Pseudomonas aeruginosa PAO1	nfxB			100	100	100	1e-103
BLAT	Antibiotic Resistance	CARD	Pseudomonas aeruginosa 23	fig|287.18737.peg.1320	NP_253290.1	Pseudomonas aeruginosa PAO1	nfxB			100	100	100	1e-103
BLAT	Antibiotic Resistance	CARD	Pseudomonas aeruginosa 11	fig|287.18736.peg.5831	NP_253290.1	Pseudomonas aeruginosa PAO1	nfxB			100	100	100	1e-103
BLAT	Antibiotic Resistance	CARD	Pseudomonas aeruginosa 20	fig|287.19145.peg.398	NP_253290.1	Pseudomonas aeruginosa PAO1	nfxB			98	86	87	5e-91
BLAT	Antibiotic Resistance	CARD	Pseudomonas aeruginosa 10	fig|287.18735.peg.6199	NP_252897.1	Pseudomonas aeruginosa PAO1	opmD	Multidrug efflux system, outer membrane factor lipoprotein => OpmD of MexHI-OpmD system	efflux pump conferring antibiotic resistance	100	100	99	1e-276
BLAT	Antibiotic Resistance	CARD	Pseudomonas aeruginosa 46	fig|287.18740.peg.1333	NP_252897.1	Pseudomonas aeruginosa PAO1	opmD			100	100	99	1e-276
BLAT	Antibiotic Resistance	CARD	Pseudomonas aeruginosa 31	fig|287.18738.peg.4431	NP_252897.1	Pseudomonas aeruginosa PAO1	opmD			100	100	99	1e-276
BLAT	Antibiotic Resistance	CARD	Pseudomonas aeruginosa 37	fig|287.18739.peg.5034	NP_252897.1	Pseudomonas aeruginosa PAO1	opmD			100	100	99	1e-276
BLAT	Antibiotic Resistance	CARD	Pseudomonas aeruginosa 23	fig|287.18737.peg.1872	NP_252897.1	Pseudomonas aeruginosa PAO1	opmD			100	100	99	1e-276
BLAT	Antibiotic Resistance	CARD	Pseudomonas aeruginosa 11	fig|287.18736.peg.6289	NP_252897.1	Pseudomonas aeruginosa PAO1	opmD			100	100	99	1e-277
BLAT	Antibiotic Resistance	CARD	Pseudomonas aeruginosa 20	fig|287.19145.peg.5405	NP_252897.1	Pseudomonas aeruginosa PAO1	opmD			93	95	90	1e-237
BLAT	Antibiotic Resistance	CARD	Pseudomonas aeruginosa 10	fig|287.18735.peg.14	BAE06009.1	Pseudomonas aeruginosa	opmE	Multidrug efflux system, outer membrane factor lipoprotein => OpmE of MexPQ-OpmE system	efflux pump conferring antibiotic resistance	100	100	99	1e-275
BLAT	Antibiotic Resistance	CARD	Pseudomonas aeruginosa 46	fig|287.18740.peg.5413	BAE06009.1	Pseudomonas aeruginosa	opmE			100	100	99	1e-275
BLAT	Antibiotic Resistance	CARD	Pseudomonas aeruginosa 31	fig|287.18738.peg.20	BAE06009.1	Pseudomonas aeruginosa	opmE			100	100	99	1e-275
BLAT	Antibiotic Resistance	CARD	Pseudomonas aeruginosa 37	fig|287.18739.peg.18	BAE06009.1	Pseudomonas aeruginosa	opmE			100	100	99	1e-275
BLAT	Antibiotic Resistance	CARD	Pseudomonas aeruginosa 23	fig|287.18737.peg.1094	BAE06009.1	Pseudomonas aeruginosa	opmE		efflux pump conferring antibiotic resistance	100	100	99	1e-275
BLAT	Antibiotic Resistance	CARD	Pseudomonas aeruginosa 11	fig|287.18736.peg.422	BAE06009.1	Pseudomonas aeruginosa	opmE		efflux pump conferring antibiotic resistance	100	100	99	1e-275
BLAT	Antibiotic Resistance	CARD	Pseudomonas aeruginosa 20	fig|287.19145.peg.4294	BAE06009.1	Pseudomonas aeruginosa	opmE		efflux pump conferring antibiotic resistance	93	92	83	1e-218
BLAT	Antibiotic Resistance	CARD	Pseudomonas aeruginosa 10	fig|287.18735.peg.1628	NP_253661.1	Pseudomonas aeruginosa PAO1	OpmH	Outer membrane channel TolC (OpmH)	efflux pump conferring antibiotic resistance	100	100	100	1e-274
BLAT	Antibiotic Resistance	CARD	Pseudomonas aeruginosa 46	fig|287.18740.peg.298	NP_253661.1	Pseudomonas aeruginosa PAO1	OpmH			100	100	100	1e-274
BLAT	Antibiotic Resistance	CARD	Pseudomonas aeruginosa 31	fig|287.18738.peg.2282	NP_253661.1	Pseudomonas aeruginosa PAO1	OpmH			100	100	100	1e-274
BLAT	Antibiotic Resistance	CARD	Pseudomonas aeruginosa 37	fig|287.18739.peg.213	NP_253661.1	Pseudomonas aeruginosa PAO1	OpmH			100	100	100	1e-274
BLAT	Antibiotic Resistance	CARD	Pseudomonas aeruginosa 23	fig|287.18737.peg.3662	NP_253661.1	Pseudomonas aeruginosa PAO1	OpmH			100	100	99	1e-273
BLAT	Antibiotic Resistance	CARD	Pseudomonas aeruginosa 11	fig|287.18736.peg.1490	NP_253661.1	Pseudomonas aeruginosa PAO1	OpmH			100	100	97	1e-266
BLAT	Antibiotic Resistance	CARD	Pseudomonas aeruginosa 20	fig|287.19145.peg.4966	NP_253661.1	Pseudomonas aeruginosa PAO1	OpmH			99	99	99	1e-271
BLAT	Antibiotic Resistance	CARD	Pseudomonas aeruginosa 20	fig|287.19145.peg.3251	BAM10414.1	Pseudomonas aeruginosa	oprA	Efflux transport system, outer membrane factor (OMF) lipoprotein	efflux pump conferring antibiotic resistance	100	100	99	1e-262
BLAT	Antibiotic Resistance	CARD	Pseudomonas aeruginosa 10	fig|287.18735.peg.1305	NP_249649.1	Pseudomonas aeruginosa PAO1	oprD	Outer membrane low permeability porin, OprD family => OccD1/OprD basic amino acids, carbapenem uptake	gene modulating permeability to antibiotic	100	100	97	1e-259
BLAT	Antibiotic Resistance	CARD	Pseudomonas aeruginosa 46	fig|287.18740.peg.3105	NP_249649.1	Pseudomonas aeruginosa PAO1	oprD			85	100	97	1e-220
BLAT	Antibiotic Resistance	CARD	Pseudomonas aeruginosa 46	fig|287.18740.peg.745	NP_249649.1	Pseudomonas aeruginosa PAO1	oprD			15	100	100	4e-31
BLAT	Antibiotic Resistance	CARD	Pseudomonas aeruginosa 31	fig|287.18738.peg.5413	NP_249649.1	Pseudomonas aeruginosa PAO1	oprD			100	100	97	1e-259
BLAT	Antibiotic Resistance	CARD	Pseudomonas aeruginosa 37	fig|287.18739.peg.1438	NP_249649.1	Pseudomonas aeruginosa PAO1	oprD			34	99	98	2e-85
BLAT	Antibiotic Resistance	CARD	Pseudomonas aeruginosa 37	fig|287.18739.peg.1439	NP_249649.1	Pseudomonas aeruginosa PAO1	oprD			62	100	97	1e-155
BLAT	Antibiotic Resistance	CARD	Pseudomonas aeruginosa 23	fig|287.18737.peg.1638	NP_249649.1	Pseudomonas aeruginosa PAO1	oprD			100	100	97	1e-259
BLAT	Antibiotic Resistance	CARD	Pseudomonas aeruginosa 11	fig|287.18736.peg.2599	NP_249649.1	Pseudomonas aeruginosa PAO1	oprD			83	84	95	1e-210
BLAT	Antibiotic Resistance	CARD	Pseudomonas aeruginosa 20	fig|287.19145.peg.512	NP_249649.1	Pseudomonas aeruginosa PAO1	oprD			84	84	93	1e-210
BLAT	Antibiotic Resistance	CARD	Pseudomonas aeruginosa 10	fig|287.18735.peg.3563	AAB41958.1	Pseudomonas aeruginosa	oprJ	Multidrug efflux system, outer membrane factor lipoprotein => OprJ of MexCD-OprJ system	efflux pump conferring antibiotic resistance	100	100	99	1e-264
BLAT	Antibiotic Resistance	CARD	Pseudomonas aeruginosa 46	fig|287.18740.peg.1510	AAB41958.1	Pseudomonas aeruginosa	oprJ			100	100	99	1e-264
BLAT	Antibiotic Resistance	CARD	Pseudomonas aeruginosa 31	fig|287.18738.peg.1825	AAB41958.1	Pseudomonas aeruginosa	oprJ			100	100	99	1e-264
BLAT	Antibiotic Resistance	CARD	Pseudomonas aeruginosa 37	fig|287.18739.peg.4621	AAB41958.1	Pseudomonas aeruginosa	oprJ			100	100	99	1e-264
BLAT	Antibiotic Resistance	CARD	Pseudomonas aeruginosa 23	fig|287.18737.peg.1323	AAB41958.1	Pseudomonas aeruginosa	oprJ			100	100	99	1e-265
BLAT	Antibiotic Resistance	CARD	Pseudomonas aeruginosa 11	fig|287.18736.peg.5828	AAB41958.1	Pseudomonas aeruginosa	oprJ			100	100	99	1e-264
BLAT	Antibiotic Resistance	CARD	Pseudomonas aeruginosa 20	fig|287.19145.peg.395	AAB41958.1	Pseudomonas aeruginosa	oprJ			97	97	92	1e-238
BLAT	Antibiotic Resistance	CARD	Pseudomonas aeruginosa 10	fig|287.18735.peg.414	NP_249118.1	Pseudomonas aeruginosa PAO1	oprM	Multidrug efflux system, outer membrane factor lipoprotein => OprM of MexAB-OprM	efflux pump conferring antibiotic resistance	100	100	100	1e-274
BLAT	Antibiotic Resistance	CARD	Pseudomonas aeruginosa 46	fig|287.18740.peg.1881	NP_249118.1	Pseudomonas aeruginosa PAO1	oprM			100	100	100	1e-274
BLAT	Antibiotic Resistance	CARD	Pseudomonas aeruginosa 31	fig|287.18738.peg.5225	NP_249118.1	Pseudomonas aeruginosa PAO1	oprM			100	100	100	1e-274
BLAT	Antibiotic Resistance	CARD	Pseudomonas aeruginosa 37	fig|287.18739.peg.4608	NP_249118.1	Pseudomonas aeruginosa PAO1	oprM			100	100	100	1e-274
BLAT	Antibiotic Resistance	CARD	Pseudomonas aeruginosa 23	fig|287.18737.peg.478	NP_249118.1	Pseudomonas aeruginosa PAO1	oprM			100	100	100	1e-274
BLAT	Antibiotic Resistance	CARD	Pseudomonas aeruginosa 11	fig|287.18736.peg.726	NP_249118.1	Pseudomonas aeruginosa PAO1	oprM			100	100	100	1e-274
BLAT	Antibiotic Resistance	CARD	Pseudomonas aeruginosa 20	fig|287.19145.peg.62	NP_249118.1	Pseudomonas aeruginosa PAO1	oprM			100	100	99	1e-273
BLAT	Antibiotic Resistance	CARD	Pseudomonas aeruginosa 10	fig|287.18735.peg.1553	NP_251185.1	Pseudomonas aeruginosa PAO1	oprN	Multidrug efflux system, outer membrane factor lipoprotein => OprN of MexEF-OprN system	efflux pump conferring antibiotic resistance	100	100	99	1e-263
BLAT	Antibiotic Resistance	CARD	Pseudomonas aeruginosa 46	fig|287.18740.peg.5725	NP_251185.1	Pseudomonas aeruginosa PAO1	oprN			100	100	99	1e-263
BLAT	Antibiotic Resistance	CARD	Pseudomonas aeruginosa 31	fig|287.18738.peg.695	NP_251185.1	Pseudomonas aeruginosa PAO1	oprN			100	100	99	1e-263
BLAT	Antibiotic Resistance	CARD	Pseudomonas aeruginosa 37	fig|287.18739.peg.2008	NP_251185.1	Pseudomonas aeruginosa PAO1	oprN			100	100	99	1e-263
BLAT	Antibiotic Resistance	CARD	Pseudomonas aeruginosa 23	fig|287.18737.peg.4689	NP_251185.1	Pseudomonas aeruginosa PAO1	oprN			100	100	99	1e-262
BLAT	Antibiotic Resistance	CARD	Pseudomonas aeruginosa 11	fig|287.18736.peg.6437	NP_251185.1	Pseudomonas aeruginosa PAO1	oprN			100	100	100	1e-263
BLAT	Antibiotic Resistance	CARD	Pseudomonas aeruginosa 20	fig|287.19145.peg.2627	NP_251185.1	Pseudomonas aeruginosa PAO1	oprN			100	100	97	1e-259
BLAT	Antibiotic Resistance	CARD	Pseudomonas aeruginosa 46	fig|287.18740.peg.6370	AAB59082.1	Plasmid R46	OXA-2	Class D beta-lactamase (EC 3.5.2.6) => OXA-2 family	antibiotic inactivation enzyme,beta-lactam resistance gene	100	100	100	1e-160
BLAT	Antibiotic Resistance	CARD	Pseudomonas aeruginosa 37	fig|287.18739.peg.6303	AAB59082.1	Plasmid R46	OXA-2			100	100	100	1e-160
BLAT	Antibiotic Resistance	CARD	Pseudomonas aeruginosa 10	fig|287.18735.peg.2004	AAQ76277.1	Pseudomonas aeruginosa	OXA-50	Class D beta-lactamase (EC 3.5.2.6) => OXA-50 family, oxacillin-hydrolyzing	antibiotic inactivation enzyme,beta-lactam resistance gene	100	100	99	1e-151
BLAT	Antibiotic Resistance	CARD	Pseudomonas aeruginosa 46	fig|287.18740.peg.2873	AAQ76277.1	Pseudomonas aeruginosa	OXA-50			100	100	99	1e-151
BLAT	Antibiotic Resistance	CARD	Pseudomonas aeruginosa 31	fig|287.18738.peg.1506	AAQ76277.1	Pseudomonas aeruginosa	OXA-50			100	100	99	1e-151
BLAT	Antibiotic Resistance	CARD	Pseudomonas aeruginosa 37	fig|287.18739.peg.2508	AAQ76277.1	Pseudomonas aeruginosa	OXA-50			100	100	99	1e-151
BLAT	Antibiotic Resistance	CARD	Pseudomonas aeruginosa 23	fig|287.18737.peg.765	AAQ76277.1	Pseudomonas aeruginosa	OXA-50			100	100	99	1e-151
BLAT	Antibiotic Resistance	CARD	Pseudomonas aeruginosa 11	fig|287.18736.peg.3125	AAQ76277.1	Pseudomonas aeruginosa	OXA-50			100	100	99	1e-151
BLAT	Antibiotic Resistance	CARD	Pseudomonas aeruginosa 20	fig|287.19145.peg.1094	AAQ76277.1	Pseudomonas aeruginosa	OXA-50			100	100	86	1e-133
BLAT	Antibiotic Resistance	CARD	Pseudomonas aeruginosa 10	fig|287.18735.peg.1639	BAA37152.1	Pseudomonas aeruginosa	parC	DNA topoisomerase IV subunit A (EC 5.99.1.3)	antibiotic resistant gene variant or mutant,fluoroquinolone resistance gene,gene involved in self resistance to antibiotic	100	100	99	0.0
BLAT	Antibiotic Resistance	CARD	Pseudomonas aeruginosa 46	fig|287.18740.peg.287	BAA37152.1	Pseudomonas aeruginosa	parC			100	100	99	0.0
BLAT	Antibiotic Resistance	CARD	Pseudomonas aeruginosa 31	fig|287.18738.peg.2271	BAA37152.1	Pseudomonas aeruginosa	parC			100	100	99	0.0
BLAT	Antibiotic Resistance	CARD	Pseudomonas aeruginosa 37	fig|287.18739.peg.224	BAA37152.1	Pseudomonas aeruginosa	parC			100	100	99	0.0
BLAT	Antibiotic Resistance	CARD	Pseudomonas aeruginosa 23	fig|287.18737.peg.3673	BAA37152.1	Pseudomonas aeruginosa	parC			100	100	99	0.0
BLAT	Antibiotic Resistance	CARD	Pseudomonas aeruginosa 11	fig|287.18736.peg.1479	BAA37152.1	Pseudomonas aeruginosa	parC			100	100	99	0.0
BLAT	Antibiotic Resistance	CARD	Pseudomonas aeruginosa 20	fig|287.19145.peg.4955	BAA37152.1	Pseudomonas aeruginosa	parC			100	100	98	0.0
BLAT	Antibiotic Resistance	CARD	Pseudomonas aeruginosa 10	fig|287.18735.peg.1636	NP_253654.1	Pseudomonas aeruginosa PAO1	parE	DNA topoisomerase IV subunit B (EC 5.99.1.3)	antibiotic resistant gene variant or mutant,fluoroquinolone resistance gene	100	100	99	0.0
BLAT	Antibiotic Resistance	CARD	Pseudomonas aeruginosa 46	fig|287.18740.peg.290	NP_253654.1	Pseudomonas aeruginosa PAO1	parE			100	100	99	0.0
BLAT	Antibiotic Resistance	CARD	Pseudomonas aeruginosa 31	fig|287.18738.peg.2274	NP_253654.1	Pseudomonas aeruginosa PAO1	parE			100	100	99	0.0
BLAT	Antibiotic Resistance	CARD	Pseudomonas aeruginosa 37	fig|287.18739.peg.221	NP_253654.1	Pseudomonas aeruginosa PAO1	parE			100	100	99	0.0
BLAT	Antibiotic Resistance	CARD	Pseudomonas aeruginosa 23	fig|287.18737.peg.3670	NP_253654.1	Pseudomonas aeruginosa PAO1	parE			100	100	99	0.0
BLAT	Antibiotic Resistance	CARD	Pseudomonas aeruginosa 11	fig|287.18736.peg.1482	NP_253654.1	Pseudomonas aeruginosa PAO1	parE			100	100	100	0.0
BLAT	Antibiotic Resistance	CARD	Pseudomonas aeruginosa 20	fig|287.19145.peg.4958	NP_253654.1	Pseudomonas aeruginosa PAO1	parE			100	100	99	0.0
BLAT	Antibiotic Resistance	CARD	Pseudomonas aeruginosa 46	fig|287.18740.peg.1240	ACQ82806.1	Pseudomonas aeruginosa	PDC-2	Class C beta-lactamase (EC 3.5.2.6) => PDC family	antibiotic inactivation enzyme,beta-lactam resistance gene	100	100	99	1e-233
BLAT	Antibiotic Resistance	CARD	Pseudomonas aeruginosa 37	fig|287.18739.peg.2882	ACQ82806.1	Pseudomonas aeruginosa	PDC-2			100	100	99	1e-233
BLAT	Antibiotic Resistance	CARD	Pseudomonas aeruginosa 11	fig|287.18736.peg.4133	ACQ82808.1	Pseudomonas aeruginosa	PDC-3	Class C beta-lactamase (EC 3.5.2.6) => PDC family	antibiotic inactivation enzyme,beta-lactam resistance gene	100	100	100	1e-234
BLAT	Antibiotic Resistance	CARD	Pseudomonas aeruginosa 23	fig|287.18737.peg.1777	ACQ82812.1	Pseudomonas aeruginosa	PDC-7	Class C beta-lactamase (EC 3.5.2.6) => PDC family	antibiotic inactivation enzyme,beta-lactam resistance gene	100	100	99	1e-232
BLAT	Antibiotic Resistance	CARD	Pseudomonas aeruginosa 20	fig|287.19145.peg.2465	ACQ82812.1	Pseudomonas aeruginosa	PDC-7			97	97	88	1e-204
BLAT	Antibiotic Resistance	CARD	Pseudomonas aeruginosa 10	fig|287.18735.peg.2587	ACQ82814.1	Pseudomonas aeruginosa	PDC-9	Class C beta-lactamase (EC 3.5.2.6) => PDC family	antibiotic inactivation enzyme,beta-lactam resistance gene	100	100	99	1e-232
BLAT	Antibiotic Resistance	CARD	Pseudomonas aeruginosa 31	fig|287.18738.peg.3375	ACQ82814.1	Pseudomonas aeruginosa	PDC-9			100	100	99	1e-232
BLAT	Antibiotic Resistance	CARD	Pseudomonas aeruginosa 10	fig|287.18735.peg.5304	NP_249870.1	Pseudomonas aeruginosa PAO1	phoP	Transcriptional regulatory protein PhoP	efflux pump conferring antibiotic resistance,gene altering cell wall charge conferring antibiotic resistance,gene modulating antibiotic efflux,polymyxin resistance gene	100	100	100	1e-126
BLAT	Antibiotic Resistance	CARD	Pseudomonas aeruginosa 46	fig|287.18740.peg.3847	NP_249870.1	Pseudomonas aeruginosa PAO1	phoP			100	100	100	1e-126
BLAT	Antibiotic Resistance	CARD	Pseudomonas aeruginosa 31	fig|287.18738.peg.5943	NP_249870.1	Pseudomonas aeruginosa PAO1	phoP			100	100	100	1e-126
BLAT	Antibiotic Resistance	CARD	Pseudomonas aeruginosa 37	fig|287.18739.peg.3333	NP_249870.1	Pseudomonas aeruginosa PAO1	phoP			100	100	100	1e-126
BLAT	Antibiotic Resistance	CARD	Pseudomonas aeruginosa 23	fig|287.18737.peg.2651	NP_249870.1	Pseudomonas aeruginosa PAO1	phoP			100	100	100	1e-126
BLAT	Antibiotic Resistance	CARD	Pseudomonas aeruginosa 11	fig|287.18736.peg.4487	NP_249870.1	Pseudomonas aeruginosa PAO1	phoP			100	100	100	1e-126
BLAT	Antibiotic Resistance	CARD	Pseudomonas aeruginosa 20	fig|287.19145.peg.3982	NP_249870.1	Pseudomonas aeruginosa PAO1	phoP			100	100	98	1e-124
BLAT	Antibiotic Resistance	CARD	Pseudomonas aeruginosa 10	fig|287.18735.peg.5303	NP_249871.1	Pseudomonas aeruginosa PAO1	phoQ	Sensor histidine kinase PhoQ (EC 2.7.13.3)	efflux pump conferring antibiotic resistance,gene altering cell wall charge conferring antibiotic resistance,gene modulating antibiotic efflux,polymyxin resistance gene	100	100	100	1e-256
BLAT	Antibiotic Resistance	CARD	Pseudomonas aeruginosa 46	fig|287.18740.peg.3846	NP_249871.1	Pseudomonas aeruginosa PAO1	phoQ			100	100	99	1e-256
BLAT	Antibiotic Resistance	CARD	Pseudomonas aeruginosa 31	fig|287.18738.peg.5944	NP_249871.1	Pseudomonas aeruginosa PAO1	phoQ			100	100	100	1e-256
BLAT	Antibiotic Resistance	CARD	Pseudomonas aeruginosa 37	fig|287.18739.peg.3334	NP_249871.1	Pseudomonas aeruginosa PAO1	phoQ			100	100	99	1e-256
BLAT	Antibiotic Resistance	CARD	Pseudomonas aeruginosa 23	fig|287.18737.peg.2650	NP_249871.1	Pseudomonas aeruginosa PAO1	phoQ			100	100	99	1e-256
BLAT	Antibiotic Resistance	CARD	Pseudomonas aeruginosa 11	fig|287.18736.peg.4486	NP_249871.1	Pseudomonas aeruginosa PAO1	phoQ			100	100	100	1e-256
BLAT	Antibiotic Resistance	CARD	Pseudomonas aeruginosa 20	fig|287.19145.peg.3983	NP_249871.1	Pseudomonas aeruginosa PAO1	phoQ			100	100	96	1e-249
BLAT	Antibiotic Resistance	CARD	Pseudomonas aeruginosa 10	fig|287.18735.peg.1839	NP_253464.1	Pseudomonas aeruginosa PAO1	PmrA	Two-component system response regulator QseB	gene altering cell wall charge conferring antibiotic resistance,polymyxin resistance gene	100	100	100	1e-122
BLAT	Antibiotic Resistance	CARD	Pseudomonas aeruginosa 46	fig|287.18740.peg.90	NP_253464.1	Pseudomonas aeruginosa PAO1	PmrA			100	100	99	1e-121
BLAT	Antibiotic Resistance	CARD	Pseudomonas aeruginosa 31	fig|287.18738.peg.2072	NP_253464.1	Pseudomonas aeruginosa PAO1	PmrA			100	100	100	1e-122
BLAT	Antibiotic Resistance	CARD	Pseudomonas aeruginosa 37	fig|287.18739.peg.5469	NP_253464.1	Pseudomonas aeruginosa PAO1	PmrA			100	100	99	1e-121
BLAT	Antibiotic Resistance	CARD	Pseudomonas aeruginosa 23	fig|287.18737.peg.2166	NP_253464.1	Pseudomonas aeruginosa PAO1	PmrA			100	100	100	1e-122
BLAT	Antibiotic Resistance	CARD	Pseudomonas aeruginosa 11	fig|287.18736.peg.1284	NP_253464.1	Pseudomonas aeruginosa PAO1	PmrA			100	100	99	1e-121
BLAT	Antibiotic Resistance	CARD	Pseudomonas aeruginosa 20	fig|287.19145.peg.4972	NP_253464.1	Pseudomonas aeruginosa PAO1	PmrA			99	99	98	1e-119
BLAT	Antibiotic Resistance	CARD	Pseudomonas aeruginosa 10	fig|287.18735.peg.1838	AEX49906.1	Pseudomonas aeruginosa	PmrB	Sensory histidine kinase QseC	gene altering cell wall charge conferring antibiotic resistance,polymyxin resistance gene	100	100	99	1e-270
BLAT	Antibiotic Resistance	CARD	Pseudomonas aeruginosa 46	fig|287.18740.peg.91	AEX49906.1	Pseudomonas aeruginosa	PmrB			100	100	99	1e-269
BLAT	Antibiotic Resistance	CARD	Pseudomonas aeruginosa 31	fig|287.18738.peg.2073	AEX49906.1	Pseudomonas aeruginosa	PmrB			100	100	99	1e-270
BLAT	Antibiotic Resistance	CARD	Pseudomonas aeruginosa 37	fig|287.18739.peg.5468	AEX49906.1	Pseudomonas aeruginosa	PmrB			100	100	99	1e-269
BLAT	Antibiotic Resistance	CARD	Pseudomonas aeruginosa 23	fig|287.18737.peg.2165	AEX49906.1	Pseudomonas aeruginosa	PmrB			100	100	98	1e-269
BLAT	Antibiotic Resistance	CARD	Pseudomonas aeruginosa 11	fig|287.18736.peg.1285	AEX49906.1	Pseudomonas aeruginosa	PmrB			100	100	98	1e-269
BLAT	Antibiotic Resistance	CARD	Pseudomonas aeruginosa 20	fig|287.19145.peg.4973	AEX49906.1	Pseudomonas aeruginosa	PmrB			88	90	93	1e-224
BLAT	Antibiotic Resistance	CARD	Pseudomonas aeruginosa 10	fig|287.18735.peg.6272	AAM15533.1	Pseudomonas aeruginosa	PvrR	response regulator receiver modulated diguanylate phosphodiesterase	aminoglycoside resistance gene,gene conferring resistance via absence	100	100	100	1e-233
BLAT	Antibiotic Resistance	CARD	Pseudomonas aeruginosa 31	fig|287.18738.peg.1918	AAM15533.1	Pseudomonas aeruginosa	PvrR			100	100	100	1e-233
BLAT	Antibiotic Resistance	CARD	Pseudomonas aeruginosa 20	fig|287.19145.peg.2366	AAM15533.1	Pseudomonas aeruginosa	PvrR			98	98	89	1e-205
BLAT	Antibiotic Resistance	CARD	Pseudomonas aeruginosa 46	fig|287.18740.peg.6360	AEJ33969.1	Vibrio fluvialis	sul1	Dihydropteroate synthase type-2 (EC 2.5.1.15) @ Sulfonamide resistance protein	antibiotic target replacement protein,sulfonamide resistance gene	100	100	100	1e-156
BLAT	Antibiotic Resistance	CARD	Pseudomonas aeruginosa 46	fig|287.18740.peg.5985	AAA25053.1	Klebsiella oxytoca	TEM-12	Class A beta-lactamase (EC 3.5.2.6) => TEM family	antibiotic inactivation enzyme,beta-lactam resistance gene	22	100	98	2e-28
BLAT	Antibiotic Resistance	CARD	Pseudomonas aeruginosa 46	fig|287.18740.peg.6207	AAO16462.1	uncultured bacterium	tetC	Tetracycline resistance, MFS efflux pump => Tet(C)	efflux pump conferring antibiotic resistance	99	47	99	1e-102
BLAT	Antibiotic Resistance	CARD	Pseudomonas aeruginosa 37	fig|287.18739.peg.5664	AAO16462.1	uncultured bacterium	tetC			99	47	99	1e-102
BLAT	Antibiotic Resistance	CARD	Pseudomonas aeruginosa 10	fig|287.18735.peg.2413	NP_248846.1	Pseudomonas aeruginosa PAO1	TriA	Multidrug efflux system, membrane fusion component => TriA of TriABC-OpmH system	efflux pump conferring antibiotic resistance	100	98	98	1e-210
BLAT	Antibiotic Resistance	CARD	Pseudomonas aeruginosa 46	fig|287.18740.peg.2267	NP_248846.1	Pseudomonas aeruginosa PAO1	TriA			100	98	98	1e-210
BLAT	Antibiotic Resistance	CARD	Pseudomonas aeruginosa 31	fig|287.18738.peg.1049	NP_248846.1	Pseudomonas aeruginosa PAO1	TriA			100	98	98	1e-210
BLAT	Antibiotic Resistance	CARD	Pseudomonas aeruginosa 37	fig|287.18739.peg.3492	NP_248846.1	Pseudomonas aeruginosa PAO1	TriA			100	98	98	1e-210
BLAT	Antibiotic Resistance	CARD	Pseudomonas aeruginosa 23	fig|287.18737.peg.4389	NP_248846.1	Pseudomonas aeruginosa PAO1	TriA			100	98	98	1e-210
BLAT	Antibiotic Resistance	CARD	Pseudomonas aeruginosa 11	fig|287.18736.peg.2714	NP_248846.1	Pseudomonas aeruginosa PAO1	TriA			100	98	99	1e-213
BLAT	Antibiotic Resistance	CARD	Pseudomonas aeruginosa 20	fig|287.19145.peg.4456	NP_248846.1	Pseudomonas aeruginosa PAO1	TriA			95	100	94	1e-192
BLAT	Antibiotic Resistance	CARD	Pseudomonas aeruginosa 10	fig|287.18735.peg.2412	NP_248847.1	Pseudomonas aeruginosa PAO1	TriB	Multidrug efflux system, membrane fusion component => TriB of TriABC-OpmH system	efflux pump conferring antibiotic resistance	100	100	100	1e-196
BLAT	Antibiotic Resistance	CARD	Pseudomonas aeruginosa 46	fig|287.18740.peg.2266	NP_248847.1	Pseudomonas aeruginosa PAO1	TriB			100	100	100	1e-196
BLAT	Antibiotic Resistance	CARD	Pseudomonas aeruginosa 31	fig|287.18738.peg.1048	NP_248847.1	Pseudomonas aeruginosa PAO1	TriB			100	100	100	1e-196
BLAT	Antibiotic Resistance	CARD	Pseudomonas aeruginosa 37	fig|287.18739.peg.3493	NP_248847.1	Pseudomonas aeruginosa PAO1	TriB			100	100	100	1e-196
BLAT	Antibiotic Resistance	CARD	Pseudomonas aeruginosa 23	fig|287.18737.peg.4388	NP_248847.1	Pseudomonas aeruginosa PAO1	TriB			100	100	100	1e-196
BLAT	Antibiotic Resistance	CARD	Pseudomonas aeruginosa 11	fig|287.18736.peg.2715	NP_248847.1	Pseudomonas aeruginosa PAO1	TriB			100	100	99	1e-196
BLAT	Antibiotic Resistance	CARD	Pseudomonas aeruginosa 20	fig|287.19145.peg.4457	NP_248847.1	Pseudomonas aeruginosa PAO1	TriB			100	100	96	1e-187
BLAT	Antibiotic Resistance	CARD	Pseudomonas aeruginosa 10	fig|287.18735.peg.2411	NP_248848.1	Pseudomonas aeruginosa PAO1	TriC	Multidrug efflux system, inner membrane proton/drug antiporter (RND type) => TriC of TriABC-OpmH system	efflux pump conferring antibiotic resistance	100	100	99	0.0
BLAT	Antibiotic Resistance	CARD	Pseudomonas aeruginosa 46	fig|287.18740.peg.2265	NP_248848.1	Pseudomonas aeruginosa PAO1	TriC			100	100	99	0.0
BLAT	Antibiotic Resistance	CARD	Pseudomonas aeruginosa 31	fig|287.18738.peg.1047	NP_248848.1	Pseudomonas aeruginosa PAO1	TriC			100	100	99	0.0
BLAT	Antibiotic Resistance	CARD	Pseudomonas aeruginosa 37	fig|287.18739.peg.3494	NP_248848.1	Pseudomonas aeruginosa PAO1	TriC			100	100	99	0.0
BLAT	Antibiotic Resistance	CARD	Pseudomonas aeruginosa 23	fig|287.18737.peg.4387	NP_248848.1	Pseudomonas aeruginosa PAO1	TriC			100	100	99	0.0
BLAT	Antibiotic Resistance	CARD	Pseudomonas aeruginosa 11	fig|287.18736.peg.2716	NP_248848.1	Pseudomonas aeruginosa PAO1	TriC			100	100	99	0.0
BLAT	Antibiotic Resistance	CARD	Pseudomonas aeruginosa 20	fig|287.19145.peg.4458	NP_248848.1	Pseudomonas aeruginosa PAO1	TriC			100	100	99	0.0
